# Supplementary material for: Identification of polymorphic and off-target probe binding sites on the Illumina Infinium MethylationEPIC BeadChip
Source: Genom Data. 2016 May 26;9:22–4. doi: 10.1016/j.gdata.2016.05.012 (PMC4909830; doi:10.1016/j.gdata.2016.05.012)
Supplement: Supplementary Table 1 — Table of Infinium MethylationEPIC probes with potentially polymorphic targets [file mmc1.txt]

IlmnID	CHR	MAPINFO	Infinium_Design_Type	STRAND	DIST_FROM_MAPINFO	SBE	SNP_CHR	SNP_MAPINFO	SNP_ID	REF	ALT	AF	AFR_AF	AMR_AF	EUR_AF	SAS_AF	EAS_AF
cg00000103	4	73470186	II	F	1	FALSE	4	73470187	rs16848262	G	A	0.0249601	0.09	0.0072	0	0.001	0
cg00000155	7	2590565	II	F	0	TRUE	7	2590565	rs116384860	C	T	0.00978435	0.0356	0.0029	0	0	0
cg00000158	9	95010555	II	F	0	TRUE	9	95010555	rs78176522	C	T	0.000199681	0	0	0	0	0.001
cg00000292	16	28890100	II	F	1	FALSE	16	28890101	rs200428113	G	A	0.000199681	0	0	0.001	0	0
cg00000321	8	41167802	II	R	0	FALSE	8	41167802	rs144697833	C	T	0.00119808	0.0045	0	0	0	0
cg00000596	8	133098502	II	R	1	TRUE	8	133098503	rs186993238	G	T	0.00439297	0.0159	0.0014	0	0	0
cg00000776	4	156388205	II	F	0	TRUE	4	156388205	rs147128846	C	T	0.000199681	0	0	0	0	0.001
cg00000807	2	23913414	II	F	0	TRUE	2	23913414	rs558491531	C	T	0.000199681	0	0	0.001	0	0
cg00000807	2	23913414	II	F	1	FALSE	2	23913415	rs113612339	G	A	0.0141773	0.0499	0.0072	0	0	0
cg00000884	4	154609857	II	R	1	TRUE	4	154609858	rs182815390	G	A	0.000998403	8.00E-04	0	0	0.001	0.003
cg00000957	1	5937253	I	F	-1	TRUE	1	5937252	rs576473519	G	A	0.000199681	8.00E-04	0	0	0	0
cg00000957	1	5937253	I	F	0	FALSE	1	5937253	rs77973802	C	T	0.000199681	0	0	0	0	0.001
cg00001136	11	70546155	II	R	1	TRUE	11	70546156	rs561940036	G	T	0.000199681	0	0	0	0	0.001
cg00001136	11	70546155	II	R	0	FALSE	11	70546155	rs78752121	C	T	0.00938498	0.0333	0.0014	0	0	0.002
cg00001193	8	108113755	II	R	1	TRUE	8	108113756	rs540861081	G	A	0.00179712	0.0068	0	0	0	0
cg00001506	18	61050587	II	R	0	FALSE	18	61050587	rs78274669	C	T	0.00439297	0.0166	0	0	0	0
cg00001510	19	54746945	I	R	1	FALSE	19	54746946	rs531241060	G	A	0.000199681	0	0	0.001	0	0
cg00001593	1	170490434	II	R	1	TRUE	1	170490435	rs12082302	G	A	0.0181709	0.0643	0.0072	0.001	0	0
cg00001638	5	129212639	II	F	1	FALSE	5	129212640	rs75379191	G	A	0.0145767	0.0545	0.0014	0	0	0
cg00001784	4	185467588	II	R	1	TRUE	4	185467589	rs191427491	G	A	0.000599042	0.0015	0	0.001	0	0
cg00001784	4	185467588	II	R	0	FALSE	4	185467588	rs150577036	C	T	0.00219649	0	0.0043	0.008	0	0
cg00001801	8	107299451	II	F	0	TRUE	8	107299451	rs192677349	C	T	0.00299521	0.0106	0.0014	0	0	0
cg00001801	8	107299451	II	F	1	FALSE	8	107299452	rs183032833	G	T	0.000199681	0	0	0	0	0.001
cg00001809	14	101154025	II	F	0	TRUE	14	101154025	rs183867566	C	T	0.00219649	0	0.0029	0	0	0.0089
cg00001809	14	101154025	II	F	1	FALSE	14	101154026	rs537034310	G	A	0.000998403	8.00E-04	0.0029	0.002	0	0
cg00001810	8	136659294	II	R	0	FALSE	8	136659294	rs144732287	C	A,T	0.000399361	0.0015	0	0	0.0041	0
cg00002000	1	116956991	II	R	0	FALSE	1	116956991	rs114631440	C	T	0.0101837	0.0386	0	0	0	0
cg00002190	8	19555033	II	F	1	FALSE	8	19555034	rs148970942	G	A	0.000399361	8.00E-04	0.0014	0	0	0
cg00002464	8	120428418	II	F	1	FALSE	8	120428419	rs371623792	G	C	0.000399361	0	0	0	0.002	0
cg00002473	2	218988876	II	R	1	TRUE	2	218988877	rs554064500	G	A	0.00139776	0.0053	0	0	0	0
cg00002531	7	127721794	II	R	0	FALSE	7	127721794	rs141673540	C	T	0.00259585	0	0	0	0	0.0129
cg00002593	1	1268793	II	F	1	FALSE	1	1268794	rs539285501	G	A	0.000399361	0	0	0	0	0.002
cg00002646	1	153515502	II	R	0	FALSE	1	153515502	rs554491763	C	T	0.00199681	0.0076	0	0	0	0
cg00002684	15	78572268	II	R	0	FALSE	15	78572268	rs530103798	C	T	0.000199681	0	0.0014	0	0	0
cg00002749	17	57839538	I	R	0	FALSE	17	57839538	rs142772068	C	T	0.00239617	0.0091	0	0	0	0
cg00002749	17	57839538	I	R	1	FALSE	17	57839539	rs117101085	G	A	0.00519169	8.00E-04	0.0101	0.0169	0.001	0
cg00002769	16	90002618	I	R	0	FALSE	16	90002618	rs542939597	C	T	0.000199681	0	0	0.001	0	0
cg00002780	14	100495941	II	F	0	TRUE	14	100495941	rs534988685	C	T	0.000199681	8.00E-04	0	0	0	0
cg00002809	17	76482353	I	R	0	FALSE	17	76482353	rs530735903	C	T	0.000199681	0	0	0	0.001	0
cg00002907	10	22829118	II	F	0	TRUE	10	22829118	rs534663714	C	G	0.000199681	0	0	0	0.001	0
cg00003187	1	8739981	II	F	1	FALSE	1	8739982	rs74050270	G	A	0.0311502	0.1104	0.013	0.001	0	0
cg00003287	1	201346149	I	R	0	FALSE	1	201346149	rs549402499	C	T	0.000199681	0	0	0	0.001	0
cg00003345	1	10816499	II	R	1	TRUE	1	10816500	rs577748918	G	A	0.000399361	8.00E-04	0.0014	0	0	0
cg00003432	2	86279782	II	F	1	FALSE	2	86279783	rs546250827	G	A	0.00139776	0.0053	0	0	0	0
cg00003529	3	149510115	II	R	0	FALSE	3	149510115	rs372356779	C	T	0.000798722	0	0	0.003	0.001	0
cg00003578	1	12600529	II	R	1	TRUE	1	12600530	rs536063532	G	A	0.000199681	0	0	0	0.001	0
cg00003625	17	48912543	I	R	0	FALSE	17	48912543	rs572055887	C	T	0.000199681	0	0	0	0	0.001
cg00003722	10	4500434	II	F	0	TRUE	10	4500434	rs181373003	C	T	0.000199681	0	0	0	0	0.001
cg00003758	2	234338994	II	F	0	TRUE	2	234338994	rs548726308	C	T	0.000199681	8.00E-04	0	0	0	0
cg00003900	16	2897074	II	R	1	TRUE	16	2897075	rs182291484	G	A	0.00159744	0	0.0014	0.002	0.0051	0
cg00003911	5	38596399	II	R	1	TRUE	5	38596400	rs565315270	G	A	0.000199681	8.00E-04	0	0	0	0
cg00003911	5	38596399	II	R	0	FALSE	5	38596399	rs547334243	C	T	0.000199681	8.00E-04	0	0	0	0
cg00003937	1	19631743	II	F	1	FALSE	1	19631744	rs137860906	G	A	0.000399361	0	0	0	0	0.002
cg00004031	X	139770907	II	R	1	TRUE	X	139770908	.	G	A	0.00291391	0	0	0	0.0153	0
cg00004073	2	237027592	II	R	1	TRUE	2	237027593	rs3768921	G	A	0.336861	0.2209	0.3127	0.4245	0.4376	0.3204
cg00004082	4	10020360	I	F	-1	TRUE	4	10020359	rs537315878	A	G	0.000399361	0	0	0	0.001	0.001
cg00004175	12	2333161	II	F	0	TRUE	12	2333161	rs568948694	C	T	0.000399361	0	0.0014	0	0	0.001
cg00004219	12	132536833	II	R	0	FALSE	12	132536833	rs535482268	C	T	0.000199681	0	0	0	0.001	0
cg00004255	21	23450269	II	F	0	TRUE	21	23450269	rs569927316	C	T	0.000199681	8.00E-04	0	0	0	0
cg00004429	9	140681206	II	F	0	TRUE	9	140681206	rs541612303	C	T	0.000399361	0	0	0	0	0.002
cg00004533	21	45402464	II	R	1	TRUE	21	45402465	rs564196535	G	A	0.000199681	0	0	0	0.001	0
cg00004693	10	54322214	II	R	1	TRUE	10	54322215	rs182834121	G	A	0.000399361	8.00E-04	0.0014	0	0	0
cg00004700	2	106013885	II	R	0	FALSE	2	106013885	rs150348390	C	T	0.00878594	0.031	0.0043	0	0	0
cg00004786	4	28997413	II	R	0	FALSE	4	28997413	rs141943956	C	T	0.00159744	0.0045	0	0	0	0.002
cg00004818	4	178364146	II	F	1	FALSE	4	178364147	rs116071889	G	A	0.00199681	0.0076	0	0	0	0
cg00004859	3	110612894	II	R	1	TRUE	3	110612895	rs547049325	G	A	0.000199681	8.00E-04	0	0	0	0
cg00004859	3	110612894	II	R	0	FALSE	3	110612894	rs116656554	C	T	0.00319489	0.0121	0	0	0	0
cg00004905	1	116004298	II	R	1	TRUE	1	116004299	rs553010973	G	A	0.000599042	0.0015	0	0	0	0.001
cg00005010	16	56691849	I	R	1	FALSE	16	56691850	rs551449537	G	T	0.000199681	0	0	0	0	0.001
cg00005072	16	89371982	II	R	0	FALSE	16	89371982	rs540739086	C	T	0.000399361	0	0	0	0.001	0.001
cg00005077	10	46168236	I	F	0	FALSE	10	46168236	rs540931815	C	T	0.000199681	0	0	0	0.001	0
cg00005306	16	30709566	I	R	1	FALSE	16	30709567	rs568086575	G	C	0.000199681	0	0	0.001	0	0
cg00005423	7	150499080	II	R	0	FALSE	7	150499080	rs552531985	C	T	0.000199681	0	0.0014	0	0	0
cg00005437	17	18010740	II	F	1	FALSE	17	18010741	rs141688072	G	A	0.000199681	8.00E-04	0	0	0	0
cg00005440	16	8885906	II	F	0	TRUE	16	8885906	rs184766517	C	A	0.000199681	0	0	0.001	0	0
cg00005579	1	161352830	II	R	1	TRUE	1	161352831	rs184316908	G	A	0.000199681	8.00E-04	0	0	0	0
cg00005579	1	161352830	II	R	0	FALSE	1	161352830	rs140612812	C	T	0.00139776	0.0038	0.0029	0	0	0
cg00005854	19	2242097	II	F	1	FALSE	19	2242098	rs549279240	G	C	0.000199681	0	0	0.001	0	0
cg00005861	10	112068221	II	F	0	TRUE	10	112068221	rs114305402	C	T	0.00319489	0.0121	0	0	0	0
cg00005876	3	61814067	II	R	0	FALSE	3	61814067	rs561981473	C	T	0.00139776	0.0053	0	0	0	0
cg00005986	6	27162289	II	F	0	TRUE	6	27162289	rs72843626	C	T	0.000199681	0	0	0	0	0.001
cg00006090	16	72206655	II	R	1	TRUE	16	72206656	rs143680669	G	A	0.000199681	0	0	0	0	0.001
cg00006183	5	151038878	II	F	0	TRUE	5	151038878	rs528512085	C	T	0.000998403	0.0038	0	0	0	0
cg00006378	12	110531863	II	F	0	TRUE	12	110531863	rs534656724	C	T	0.000199681	0	0	0	0.001	0
cg00006387	11	11284119	II	R	0	FALSE	11	11284119	rs542373326	C	T	0.000199681	8.00E-04	0	0	0	0
cg00006480	11	37132177	II	R	1	TRUE	11	37132178	rs141375996	G	A	0.00239617	0	0.0072	0.006	0.001	0
cg00006609	19	2010308	II	R	1	TRUE	19	2010309	rs546677461	G	A	0.000199681	0	0.0014	0	0	0
cg00006713	11	60919286	II	F	0	TRUE	11	60919286	rs528810633	C	T	0.000199681	8.00E-04	0	0	0	0
cg00006775	4	76894887	II	F	0	TRUE	4	76894887	rs543744971	C	T	0.000399361	0	0	0.001	0.001	0
cg00006867	15	90066806	II	F	0	TRUE	15	90066806	rs16943256	C	T	0.0355431	0.1256	0.013	0.003	0	0
cg00007021	8	101819246	II	R	1	TRUE	8	101819247	rs532592275	G	A	0.000599042	0	0.0043	0	0	0
cg00007064	9	124974153	II	R	1	TRUE	9	124974154	rs188694130	G	A	0.000199681	0	0.0014	0	0	0
cg00007064	9	124974153	II	R	0	FALSE	9	124974153	rs548396557	C	A	0.000399361	0.0015	0	0	0	0
cg00007326	19	13366046	II	R	1	TRUE	19	13366047	rs1051975	G	A	0.000199681	0	0	0	0.001	0
cg00007426	2	240404782	II	R	0	FALSE	2	240404782	rs549083137	C	A	0.000399361	0.0015	0	0	0	0
cg00007675	8	37606579	II	R	1	TRUE	8	37606580	rs558120717	G	A	0.000199681	0	0	0	0	0.001
cg00007810	12	49113738	II	R	1	TRUE	12	49113739	rs147152911	G	A	0.000399361	0	0	0	0	0.002
cg00007810	12	49113738	II	R	0	FALSE	12	49113738	rs7954446	C	T	0.621406	0.5204	0.5735	0.5765	0.6718	0.7827
cg00007932	13	47171977	II	F	0	TRUE	13	47171977	rs146998648	C	T	0.00279553	0.0106	0	0	0	0
cg00007969	1	41633437	II	R	1	TRUE	1	41633438	rs80071771	G	A	0.0129792	0.0461	0.0043	0	0.001	0
cg00008075	5	126938799	II	F	1	FALSE	5	126938800	rs10214297	G	A	0.0071885	0.0257	0.0029	0	0	0
cg00008103	2	202009322	II	F	1	FALSE	2	202009323	rs184083798	G	A	0.000798722	0	0	0.003	0.001	0
cg00008282	7	44366652	II	F	0	TRUE	7	44366652	rs575498105	C	T	0.000199681	8.00E-04	0	0	0	0
cg00008345	2	232643843	II	R	0	FALSE	2	232643843	rs528660673	C	T	0.00159744	0.0061	0	0	0	0
cg00008364	17	28152860	II	F	1	FALSE	17	28152861	rs576687737	G	A	0.000599042	0	0	0.002	0	0.001
cg00008404	9	138563419	II	F	1	FALSE	9	138563420	rs75110353	G	A	0.000599042	0.0015	0	0.001	0	0
cg00008500	14	98383719	II	F	0	TRUE	14	98383719	rs373232784	C	T	0.000599042	0	0	0.002	0.001	0
cg00008819	4	3257791	I	F	0	FALSE	4	3257791	rs565060329	C	T	0.000199681	0	0	0	0	0.001
cg00008893	2	72263057	II	R	0	FALSE	2	72263057	rs549036244	C	G	0.000199681	0	0	0	0.001	0
cg00008985	16	86417978	II	R	1	TRUE	16	86417979	rs557178636	G	C	0.000199681	0	0.0014	0	0	0
cg00009001	12	120151890	II	F	1	FALSE	12	120151891	rs184584571	G	A	0.00119808	0	0	0.006	0	0
cg00009163	1	192831062	II	F	0	TRUE	1	192831062	rs199513987	C	T	0.000798722	0	0	0	0	0.004
cg00009167	1	109656433	II	R	1	TRUE	1	109656434	rs552629367	G	A	0.00159744	0.0053	0.0014	0	0	0
cg00009196	20	19954588	II	F	1	FALSE	20	19954589	rs148001651	G	A	0.0115815	0.0083	0.0014	0.001	0.046	0
cg00009200	15	40121851	II	R	1	TRUE	15	40121852	rs114641306	G	C	0.00998403	0.0371	0.0014	0	0	0
cg00009306	14	22989583	II	F	0	TRUE	14	22989583	rs74038932	C	T	0.0163738	0.059	0.0043	0.001	0	0
cg00009306	14	22989583	II	F	1	FALSE	14	22989584	rs189858528	G	A	0.000199681	0	0	0.001	0	0
cg00009407	14	89290921	II	R	1	TRUE	14	89290922	rs558264929	G	A	0.000199681	0	0	0	0.001	0
cg00009523	2	1165351	II	F	0	TRUE	2	1165351	rs5024308	C	T	0.378395	0.2526	0.4467	0.2853	0.3344	0.6319
cg00009553	16	61854084	II	F	0	TRUE	16	61854084	rs561099018	C	T	0.000199681	0	0	0	0	0.001
cg00009714	3	197845010	II	F	0	TRUE	3	197845010	rs199698425	C	T	0.000798722	0	0.0043	0.001	0	0
cg00009714	3	197845010	II	F	1	FALSE	3	197845011	rs145914800	G	T	0.000199681	8.00E-04	0	0	0	0
cg00009750	2	202730892	II	F	1	FALSE	2	202730893	rs563539639	G	A	0.000199681	8.00E-04	0	0	0	0
cg00009817	10	55239664	II	R	1	TRUE	10	55239665	rs553159116	G	A	0.000199681	0	0	0	0.001	0
cg00009834	1	1347671	II	R	1	TRUE	1	1347672	rs565065586	G	T	0.000199681	0	0	0	0.001	0
cg00009834	1	1347671	II	R	0	FALSE	1	1347671	rs190866347	C	T	0.00159744	0.0038	0	0	0.001	0.002
cg00009871	13	103532260	II	R	0	FALSE	13	103532260	rs375394455	C	G	0.000199681	0	0	0	0.001	0
cg00009919	7	44318619	II	R	0	FALSE	7	44318619	rs181911226	C	T	0.00599042	0	0.0043	0	0.0276	0
cg00009922	13	110867376	II	F	1	FALSE	13	110867377	rs182529895	G	A	0.00219649	0.0015	0	0	0.0092	0
cg00009927	16	1157223	II	R	1	TRUE	16	1157224	rs549255549	G	A	0.000199681	0	0.0014	0	0	0
cg00009927	16	1157223	II	R	0	FALSE	16	1157223	rs116878677	C	G	0.0225639	0.0091	0.036	0.0497	0.0266	0
cg00010046	16	88729480	II	F	1	FALSE	16	88729481	rs562445217	G	C	0.000399361	0	0	0	0	0.002
cg00010201	3	98287106	II	F	0	TRUE	3	98287106	rs139262448	C	T	0.00379393	0.0121	0.0043	0	0	0
cg00010207	7	112126060	I	R	0	FALSE	7	112126060	rs115370770	C	T	0.00279553	0.0083	0.0029	0	0	0.001
cg00010242	14	81580765	I	F	0	FALSE	14	81580765	rs12586613	C	T	0.176118	0.0832	0.1599	0.161	0.1912	0.3095
cg00010312	8	18704869	II	F	1	FALSE	8	18704870	rs577575401	G	A	0.000199681	0	0	0.001	0	0
cg00010664	20	40645204	II	R	1	TRUE	20	40645205	rs374764829	G	T	0.000599042	0.0023	0	0	0	0
cg00010672	2	55281781	II	R	0	FALSE	2	55281781	rs150857639	C	T	0.00559105	0.0204	0.0014	0	0	0
cg00010738	2	54506520	II	R	0	FALSE	2	54506520	rs566628297	C	T	0.000199681	0	0	0.001	0	0
cg00010743	4	97231661	II	F	0	TRUE	4	97231661	rs145533744	C	T	0.000199681	0	0	0.001	0	0
cg00010940	5	38149322	II	F	1	FALSE	5	38149323	rs187719189	G	A	0.000399361	0	0.0014	0	0.001	0
cg00011122	16	11439027	II	R	1	TRUE	16	11439028	rs572378618	G	A	0.000199681	0	0	0	0.001	0
cg00011200	X	48380234	I	R	1	FALSE	X	48380235	rs183610626	G	C	0.000529801	0	0	0.0026	0	0
cg00011274	13	73843063	II	F	1	FALSE	13	73843064	rs145058206	G	A	0.00139776	0.0015	0.0014	0	0.0031	0.001
cg00011284	16	53469344	II	R	1	TRUE	16	53469345	rs147082414	G	A	0.000599042	0.0023	0	0	0	0
cg00011513	1	152484386	II	R	0	FALSE	1	152484386	rs373057880	C	T	0.000199681	8.00E-04	0	0	0	0
cg00011564	16	3591728	II	F	0	TRUE	16	3591728	rs540810127	C	T	0.000199681	0	0	0.001	0	0
cg00011777	12	126830757	II	R	0	FALSE	12	126830757	rs193033313	C	T	0.000399361	0	0.0029	0	0	0
cg00011861	14	103607265	II	F	1	FALSE	14	103607266	rs149401981	G	A	0.000399361	0	0	0	0.001	0.001
cg00011905	3	25658742	II	F	1	FALSE	3	25658743	rs189132046	G	A	0.00279553	0.0106	0	0	0	0
cg00011918	11	69911376	II	F	0	TRUE	11	69911376	rs549632299	C	T	0.000199681	8.00E-04	0	0	0	0
cg00011918	11	69911376	II	F	1	FALSE	11	69911377	rs144744866	G	A	0.0109824	0.0416	0	0	0	0
cg00012100	4	83559827	II	F	0	TRUE	4	83559827	rs548417313	C	T	0.000199681	8.00E-04	0	0	0	0
cg00012100	4	83559827	II	F	1	FALSE	4	83559828	rs568290761	G	A	0.000199681	0	0	0	0.001	0
cg00012123	5	667619	II	F	1	FALSE	5	667620	rs72707023	G	A	0.0836661	0.0045	0.1081	0.1809	0.1503	0.0089
cg00012194	22	50720288	II	F	1	FALSE	22	50720289	rs532077510	G	A	0.000399361	8.00E-04	0	0	0	0.001
cg00012317	1	149370974	II	R	0	FALSE	1	149370974	rs55977256	C	T	0.000399361	0.0015	0	0	0	0
cg00012522	15	98503952	I	R	0	FALSE	15	98503952	rs568194292	C	T	0.000199681	0	0	0	0	0.001
cg00012525	5	111683253	II	F	0	TRUE	5	111683253	rs543244777	C	T	0.000199681	8.00E-04	0	0	0	0
cg00012532	1	246852604	II	R	1	TRUE	1	246852605	rs536749075	G	A	0.000199681	0	0.0014	0	0	0
cg00012532	1	246852604	II	R	0	FALSE	1	246852604	rs185641709	C	T	0.00259585	0.0098	0	0	0	0
cg00012576	13	94568320	II	F	1	FALSE	13	94568321	rs149900079	G	A	0.000199681	0	0	0.001	0	0
cg00012668	14	62053418	II	F	0	TRUE	14	62053418	rs543863176	C	T	0.000399361	0	0	0.001	0.001	0
cg00012698	15	34158767	II	R	1	TRUE	15	34158768	rs557499853	G	A	0.000199681	0	0	0	0.001	0
cg00012868	19	43710213	II	R	1	TRUE	19	43710214	rs191077876	G	A	0.000998403	8.00E-04	0	0	0	0.004
cg00012868	19	43710213	II	R	0	FALSE	19	43710213	rs186270465	C	T	0.000199681	0	0	0	0	0.001
cg00012960	16	411011	II	R	1	TRUE	16	411012	rs562229573	G	A	0.000199681	0	0	0	0	0.001
cg00012960	16	411011	II	R	0	FALSE	16	411011	rs111297366	C	T	0.0175719	0.0575	0.0144	0.001	0.001	0
cg00012992	14	61788345	I	R	1	FALSE	14	61788346	rs540063338	G	T	0.000199681	0	0	0	0	0.001
cg00013015	6	33866316	II	R	0	FALSE	6	33866316	rs369258780	C	T	0.000998403	0.0015	0	0	0.002	0.001
cg00013302	3	149809005	II	F	0	TRUE	3	149809005	rs530652256	C	T	0.000998403	0	0	0	0.0051	0
cg00013302	3	149809005	II	F	1	FALSE	3	149809006	rs544078125	G	A	0.000199681	8.00E-04	0	0	0	0
cg00013441	12	123258908	I	R	0	FALSE	12	123258908	rs559622861	C	T	0.000199681	8.00E-04	0	0	0	0
cg00013569	17	80615692	I	R	0	FALSE	17	80615692	rs373168157	C	T	0.000399361	0.0015	0	0	0	0
cg00013759	7	151487735	II	F	0	TRUE	7	151487735	rs188888105	C	T	0.00559105	0	0	0	0	0.0278
cg00013831	10	126420352	II	R	1	TRUE	10	126420353	rs181078657	G	A	0.000798722	0.0015	0.0014	0	0	0.001
cg00013991	3	193379319	II	F	1	FALSE	3	193379320	rs115025410	G	A	0.00139776	0.0053	0	0	0	0
cg00013993	19	7533810	I	R	1	FALSE	19	7533811	rs201204829	G	A	0.000399361	0	0.0014	0	0.001	0
cg00014104	22	22220367	II	R	0	FALSE	22	22220367	rs529363462	C	T	0.000399361	0	0.0014	0	0.001	0
cg00014176	15	74315106	II	F	0	TRUE	15	74315106	rs189842790	C	T	0.000798722	0	0.0014	0.003	0	0
cg00014260	8	10383071	II	F	0	TRUE	8	10383071	rs369678545	C	G	0.000199681	8.00E-04	0	0	0	0
cg00014333	8	20130023	II	R	1	TRUE	8	20130024	rs569514851	G	A	0.000798722	0	0	0	0	0.004
cg00014377	7	101364176	II	R	1	TRUE	7	101364177	rs116012516	G	A	0.0557109	0.1687	0.0231	0.0209	0.0164	0.003
cg00014380	16	4424290	I	R	0	FALSE	16	4424290	rs558090082	C	T	0.000399361	0	0	0	0.002	0
cg00014467	20	44081018	II	R	1	TRUE	20	44081019	rs571551010	G	A	0.000599042	0.0023	0	0	0	0
cg00014561	16	56762906	II	F	0	TRUE	16	56762906	rs566261968	C	T	0.000199681	0	0	0.001	0	0
cg00014638	10	94113651	II	F	0	TRUE	10	94113651	rs182339482	C	T	0.000199681	0	0	0.001	0	0
cg00014733	22	29730659	II	R	0	FALSE	22	29730659	rs375121165	C	T	0.000998403	0.0038	0	0	0	0
cg00014786	7	6614945	II	R	0	FALSE	7	6614945	rs187711036	C	T	0.000399361	0	0	0	0	0.002
cg00014848	4	631689	II	R	0	FALSE	4	631689	rs551937028	C	T	0.000199681	8.00E-04	0	0	0	0
cg00014900	1	44438411	II	R	0	FALSE	1	44438411	rs147787761	C	T	0.000199681	0	0	0.001	0	0
cg00014931	18	74871036	II	F	0	TRUE	18	74871036	rs559751851	C	T	0.000199681	0	0	0.001	0	0
cg00014931	18	74871036	II	F	1	FALSE	18	74871037	rs573380476	G	A	0.000199681	0	0	0	0.001	0
cg00014991	6	56246720	II	R	1	TRUE	6	56246721	rs150164542	G	A	0.00479233	0	0.0115	0.0149	0.001	0
cg00014991	6	56246720	II	R	0	FALSE	6	56246720	rs140907901	C	T	0.000798722	0	0.0014	0.003	0	0
cg00015081	3	157557639	II	R	0	FALSE	3	157557639	rs575259789	C	T	0.000199681	0	0	0	0	0.001
cg00015286	1	39112662	I	R	0	FALSE	1	39112662	rs535534817	C	T	0.000199681	0	0.0014	0	0	0
cg00015286	1	39112662	I	R	1	FALSE	1	39112663	rs555887476	G	A	0.000199681	8.00E-04	0	0	0	0
cg00015289	11	69325491	II	F	1	FALSE	11	69325492	rs533331878	G	A	0.000998403	0.0038	0	0	0	0
cg00015383	12	101441815	II	F	0	TRUE	12	101441815	rs144974787	C	T	0.000199681	8.00E-04	0	0	0	0
cg00015530	8	145052950	I	F	1	FALSE	8	145052951	rs190004713	G	C	0.000199681	8.00E-04	0	0	0	0
cg00015629	20	44640513	II	R	0	FALSE	20	44640513	rs55721383	C	T	0.00379393	0.0098	0	0.005	0.001	0
cg00015664	9	140655655	II	R	0	FALSE	9	140655655	rs546810437	C	T	0.000199681	0	0	0	0	0.001
cg00015801	4	170175974	II	F	0	TRUE	4	170175974	rs143458772	C	T	0.000199681	0	0	0.001	0	0
cg00015801	4	170175974	II	F	1	FALSE	4	170175975	rs528845808	G	A	0.000199681	8.00E-04	0	0	0	0
cg00015930	1	46921746	I	F	0	FALSE	1	46921746	rs144865937	C	T	0.00199681	0.0023	0.0058	0.003	0	0
cg00016048	4	8308992	II	R	0	FALSE	4	8308992	rs187673502	C	T	0.00119808	0	0.0014	0	0.001	0.004
cg00016406	14	104643443	I	R	1	FALSE	14	104643444	rs575848831	G	T	0.000199681	0	0	0	0.001	0
cg00016439	18	55018650	II	F	1	FALSE	18	55018651	rs572513913	G	A	0.000199681	0	0.0014	0	0	0
cg00016563	18	61313912	II	R	0	FALSE	18	61313912	rs540919216	C	T	0.000199681	8.00E-04	0	0	0	0
cg00016802	6	7339455	II	F	1	FALSE	6	7339456	rs150411015	G	A	0.00139776	0.0053	0	0	0	0
cg00016814	7	145875026	II	R	0	FALSE	7	145875026	rs569534396	C	T	0.000199681	0	0.0014	0	0	0
cg00017004	X	152040289	II	R	1	TRUE	X	152040290	.	G	A,C	0.00397351	0.015	0	0	0	0
cg00017004	X	152040289	II	R	1	TRUE	X	152040290	rs141583665	G	A	0.00397351	0.015	0	0	0	0
cg00017059	2	45797255	II	R	1	TRUE	2	45797256	rs188947456	G	A	0.000399361	0	0.0014	0.001	0	0
cg00017157	1	167127353	II	R	1	TRUE	1	167127354	rs7527143	G	A	0.58726	0.528	0.5908	0.4901	0.6391	0.7093
cg00017271	17	76220743	II	R	1	TRUE	17	76220744	rs138794504	G	A	0.00139776	0	0	0	0.001	0.006
cg00017362	8	19711803	II	R	0	FALSE	8	19711803	rs545797461	C	T	0.000199681	0	0	0	0.001	0
cg00017429	14	98170160	II	R	1	TRUE	14	98170161	rs140938032	G	C	0.00698882	0.025	0.0029	0	0	0
cg00017437	1	2706335	I	F	-1	TRUE	1	2706334	rs537229877	G	C	0.000399361	0	0	0	0.002	0
cg00017557	6	10687886	II	R	0	FALSE	6	10687886	rs147911254	C	T	0.000798722	0.003	0	0	0	0
cg00017578	1	30838664	II	R	1	TRUE	1	30838665	rs571016552	G	A	0.000199681	0	0	0	0.001	0
cg00017601	8	27288039	II	F	0	TRUE	8	27288039	rs568007224	C	T	0.000199681	0	0	0.001	0	0
cg00017630	3	126216671	II	F	1	FALSE	3	126216672	rs563431445	G	C	0.000199681	8.00E-04	0	0	0	0
cg00017709	6	99638132	II	R	0	FALSE	6	99638132	rs528804078	C	G	0.000599042	0	0	0	0.0031	0
cg00017851	2	106351195	II	R	0	FALSE	2	106351195	rs139891476	C	T	0.00379393	0.0144	0	0	0	0
cg00018010	17	20105626	II	R	1	TRUE	17	20105627	rs550973256	G	A	0.000399361	8.00E-04	0	0	0	0.001
cg00018044	18	19109496	II	R	0	FALSE	18	19109496	rs181972555	C	T	0.000599042	0.0023	0	0	0	0
cg00018204	X	151128776	II	F	1	FALSE	X	151128777	.	G	A	0.000264901	0	0	0.0013	0	0
cg00018232	3	179333463	II	R	1	TRUE	3	179333464	rs535300745	G	A	0.000199681	0	0.0014	0	0	0
cg00018276	9	107954218	II	F	0	TRUE	9	107954218	rs568126019	C	T	0.000199681	8.00E-04	0	0	0	0
cg00018391	1	183787016	II	R	0	FALSE	1	183787016	rs557330310	C	T	0.000199681	0	0	0	0	0.001
cg00018443	1	36507450	II	F	0	TRUE	1	36507450	rs565182604	C	T	0.000199681	8.00E-04	0	0	0	0
cg00018524	2	110370907	II	F	0	TRUE	2	110370907	rs549290120	C	T	0.000399361	0.0015	0	0	0	0
cg00018539	7	2632689	II	R	1	TRUE	7	2632690	rs551209728	G	A	0.000199681	0	0	0	0.001	0
cg00018572	13	77386497	II	F	1	FALSE	13	77386498	rs567433280	G	A	0.000599042	0	0	0	0.0031	0
cg00018606	2	208989425	II	F	1	FALSE	2	208989426	rs146052656	G	C	0.00299521	0.0098	0.0014	0	0.001	0
cg00018674	9	87091350	II	F	0	TRUE	9	87091350	rs146828378	C	T	0.000998403	0	0	0.004	0.001	0
cg00018682	8	11359569	II	R	0	FALSE	8	11359569	rs185858920	C	T	0.000798722	0.003	0	0	0	0
cg00018696	8	3046483	II	R	1	TRUE	8	3046484	rs200934039	G	A	0.00379393	0	0	0	0.0194	0
cg00018758	14	54936774	II	F	1	FALSE	14	54936775	rs150040409	G	A	0.000199681	0	0	0	0	0.001
cg00018783	1	54868743	II	F	1	FALSE	1	54868744	rs112848129	G	A	0.0133786	0.0136	0.0029	0.001	0.0399	0.0069
cg00018792	7	63667463	I	R	2	TRUE	7	63667465	rs527744393	G	T	0.000199681	0	0	0	0.001	0
cg00018792	7	63667463	I	R	0	FALSE	7	63667463	rs112267603	C	G	0.00419329	0.0159	0	0	0	0
cg00018850	14	73066921	II	F	0	TRUE	14	73066921	rs549710198	C	T	0.000798722	0.003	0	0	0	0
cg00019082	3	11057500	II	F	0	TRUE	3	11057500	rs181397763	C	G	0.00179712	0.0061	0	0	0.001	0
cg00019082	3	11057500	II	F	1	FALSE	3	11057501	rs142343060	G	A	0.000199681	0	0	0.001	0	0
cg00019085	12	120933845	I	R	1	FALSE	12	120933846	rs1167704	G	T	0.255192	0.0469	0.3919	0.3509	0.3374	0.2589
cg00019151	1	173470149	II	R	1	TRUE	1	173470150	rs192799154	G	A	0.000199681	0	0	0.001	0	0
cg00019151	1	173470149	II	R	0	FALSE	1	173470149	rs555517292	C	T	0.000199681	0	0	0	0.001	0
cg00019196	13	46426202	II	R	1	TRUE	13	46426203	rs80222994	G	C	0.0760783	0.028	0.1326	0.0547	0.1258	0.0734
cg00019366	12	130623366	II	R	1	TRUE	12	130623367	rs187819614	G	A	0.000599042	0	0.0043	0	0	0
cg00019366	12	130623366	II	R	0	FALSE	12	130623366	rs183593513	C	T	0.000399361	0.0015	0	0	0	0
cg00019463	15	59279703	II	R	1	TRUE	15	59279704	rs553976275	G	A	0.000599042	0	0	0	0	0.003
cg00019511	14	101201288	II	F	0	TRUE	14	101201288	rs567161250	C	T	0.000199681	0	0	0	0	0.001
cg00019809	18	33647529	I	F	-1	TRUE	18	33647528	rs549056592	C	G	0.000199681	0	0	0.001	0	0
cg00019826	4	1554149	II	R	1	TRUE	4	1554150	rs565443176	G	A	0.00179712	0	0.0014	0.003	0	0.005
cg00019838	16	6571083	II	R	1	TRUE	16	6571084	rs145796731	G	A	0.00159744	0.0061	0	0	0	0
cg00019880	17	53832578	I	F	1	FALSE	17	53832579	rs60959625	G	A	0.0607029	0.0734	0.0865	0.0547	0.0215	0.0704
cg00019891	1	60336370	II	R	1	TRUE	1	60336371	rs117866534	G	A	0.000199681	0	0	0	0	0.001
cg00019997	7	108025567	II	R	0	FALSE	7	108025567	rs532909938	C	T	0.000199681	0	0	0	0.001	0
cg00020049	15	62625859	II	R	1	TRUE	15	62625860	rs552503859	G	C	0.000199681	0	0	0.001	0	0
cg00020063	5	177704545	II	F	0	TRUE	5	177704545	rs543175040	C	T	0.000199681	8.00E-04	0	0	0	0
cg00020133	12	787939	II	R	1	TRUE	12	787940	rs557935639	G	A	0.000399361	0	0	0	0.002	0
cg00020133	12	787939	II	R	0	FALSE	12	787939	rs148794615	C	T	0.000399361	8.00E-04	0	0.001	0	0
cg00020175	15	71124693	II	R	0	FALSE	15	71124693	rs561519879	C	T	0.000199681	0	0	0	0.001	0
cg00020229	9	109771270	II	R	0	FALSE	9	109771270	rs561636488	C	T	0.000199681	0	0.0014	0	0	0
cg00020390	7	100727888	II	R	1	TRUE	7	100727889	rs185464534	G	A	0.000399361	0	0	0.002	0	0
cg00020438	18	1438824	II	F	0	TRUE	18	1438824	rs16940259	C	T	0.102436	0.0061	0.0793	0.0666	0.1503	0.2341
cg00020438	18	1438824	II	F	1	FALSE	18	1438825	rs527981819	G	A	0.000199681	8.00E-04	0	0	0	0
cg00020450	5	141245450	II	F	0	TRUE	5	141245450	rs562099127	C	T	0.00239617	0.0091	0	0	0	0
cg00020617	4	185923877	II	F	1	FALSE	4	185923878	rs139752091	G	A	0.000599042	0.0015	0	0.001	0	0
cg00020799	12	94565092	II	R	0	FALSE	12	94565092	rs148437841	C	T	0.000599042	8.00E-04	0.0014	0	0.001	0
cg00020893	11	62390808	I	F	1	FALSE	11	62390809	rs564868919	G	A	0.000199681	0	0	0	0	0.001
cg00020967	5	177773815	II	F	0	TRUE	5	177773815	rs115237442	C	T	0.00219649	0.0076	0.0014	0	0	0
cg00020991	4	169930429	II	R	1	TRUE	4	169930430	rs548530916	G	A	0.000199681	0	0	0	0.001	0
cg00021023	2	204630231	II	R	0	FALSE	2	204630231	rs575563922	C	T	0.000399361	0	0	0	0.002	0
cg00021044	4	42316848	I	R	1	FALSE	4	42316849	rs374382606	G	A	0.00319489	0	0	0	0.0164	0
cg00021152	8	26367088	II	R	0	FALSE	8	26367088	rs577942006	C	T	0.000199681	0	0	0	0	0.001
cg00021264	2	85779671	II	R	0	FALSE	2	85779671	rs201180296	C	T	0.000199681	0	0	0.001	0	0
cg00021413	16	15876895	II	F	0	TRUE	16	15876895	rs555832128	C	T	0.000199681	0	0	0	0.001	0
cg00021513	16	85214746	II	F	0	TRUE	16	85214746	rs78306069	C	G	0.00299521	0.0113	0	0	0	0
cg00021539	6	37225413	I	F	0	FALSE	6	37225413	rs562922203	C	T	0.000399361	0	0	0	0.002	0
cg00021540	17	75084649	II	F	1	FALSE	17	75084650	rs532791529	G	A	0.000199681	0	0	0	0.001	0
cg00021550	1	54209080	II	F	1	FALSE	1	54209081	rs548428604	G	A	0.000199681	8.00E-04	0	0	0	0
cg00021558	12	52262965	II	R	0	FALSE	12	52262965	rs555710447	C	G	0.000199681	0	0	0	0	0.001
cg00021581	14	88959372	II	F	0	TRUE	14	88959372	rs548209410	C	T	0.000599042	0	0	0	0.0031	0
cg00021600	16	84003607	I	F	0	FALSE	16	84003607	rs367691634	C	T	0.00119808	0	0	0.001	0	0.005
cg00021659	2	161996385	II	R	1	TRUE	2	161996386	rs191355415	G	A	0.000599042	0.0023	0	0	0	0
cg00021764	10	121262234	II	F	0	TRUE	10	121262234	rs191792981	C	T	0.000399361	0	0.0029	0	0	0
cg00021764	10	121262234	II	F	1	FALSE	10	121262235	rs559381695	G	A	0.000199681	0	0	0	0	0.001
cg00021766	14	93352501	II	F	0	TRUE	14	93352501	rs560395215	C	T	0.000199681	0	0.0014	0	0	0
cg00021853	7	31803098	II	F	0	TRUE	7	31803098	rs183460782	C	T	0.00159744	0.0061	0	0	0	0
cg00021944	10	104005240	II	R	0	FALSE	10	104005240	rs143707496	C	T	0.000399361	0	0	0	0	0.002
cg00022021	3	186926460	II	F	0	TRUE	3	186926460	rs55988646	C	T	0.000399361	0	0	0.001	0.001	0
cg00022259	12	133385284	II	F	0	TRUE	12	133385284	rs577663131	C	A	0.000399361	0.0015	0	0	0	0
cg00022264	5	52662008	II	F	1	FALSE	5	52662009	rs76685711	G	A	0.0433307	0.0091	0.036	0.004	0.0644	0.1121
cg00022510	3	155760533	II	R	1	TRUE	3	155760534	rs142151794	G	T	0.000199681	8.00E-04	0	0	0	0
cg00022592	1	230716785	II	R	1	TRUE	1	230716786	rs16852037	G	A	0.00539137	0.0204	0	0	0	0
cg00022592	1	230716785	II	R	0	FALSE	1	230716785	rs17658982	C	T	0.127796	0.0893	0.2219	0.175	0.182	0.0139
cg00022908	1	184507736	II	F	0	TRUE	1	184507736	rs535227483	C	T	0.000199681	0	0	0	0	0.001
cg00022997	6	31650808	I	F	0	FALSE	6	31650808	rs574829284	C	CG	0.00179712	8.00E-04	0.0029	0.005	0.001	0
cg00022997	6	31650808	I	F	1	FALSE	6	31650809	rs114815162	G	A	0.0141773	0.0287	0.0072	0.005	0.0082	0.0149
cg00023001	17	55938748	II	R	0	FALSE	17	55938748	rs533861038	C	T	0.000199681	0	0	0	0	0.001
cg00023003	20	15780599	II	R	1	TRUE	20	15780600	rs563620129	G	A	0.000399361	8.00E-04	0	0	0.001	0
cg00023231	7	156688215	II	F	1	FALSE	7	156688216	rs184533736	G	A	0.000199681	8.00E-04	0	0	0	0
cg00023233	10	126077698	II	F	0	TRUE	10	126077698	rs529059963	C	A	0.000199681	8.00E-04	0	0	0	0
cg00023288	2	44223284	II	R	1	TRUE	2	44223285	rs181053257	G	T	0.000199681	0	0.0014	0	0	0
cg00023288	2	44223284	II	R	0	FALSE	2	44223284	rs533760519	C	T	0.000199681	8.00E-04	0	0	0	0
cg00023304	16	57281117	II	R	0	FALSE	16	57281117	rs556201243	C	T	0.000399361	0	0	0	0	0.002
cg00023363	8	134590224	II	F	0	TRUE	8	134590224	rs575983586	C	T	0.000199681	0	0	0.001	0	0
cg00023363	8	134590224	II	F	1	FALSE	8	134590225	rs537072411	G	T	0.000199681	0	0.0014	0	0	0
cg00023411	2	72126422	I	F	-1	TRUE	2	72126421	rs534829729	G	A	0.000199681	0	0	0	0	0.001
cg00023507	6	33276465	I	R	1	FALSE	6	33276466	rs1014779	G	A	0.417931	0.2148	0.5029	0.4901	0.6002	0.377
cg00023648	10	50265468	II	F	1	FALSE	10	50265469	rs529224073	G	A	0.000399361	8.00E-04	0	0	0.001	0
cg00023728	4	6329773	II	F	0	TRUE	4	6329773	rs532550464	C	T	0.000199681	0	0	0.001	0	0
cg00024086	7	156814491	II	F	0	TRUE	7	156814491	rs568051641	C	T	0.000199681	0	0	0	0.001	0
cg00024102	7	3132247	II	R	1	TRUE	7	3132248	rs574989970	G	A	0.000199681	0	0	0	0.001	0
cg00024198	1	2443577	II	F	0	TRUE	1	2443577	rs3001343	C	T	0.0115815	0.0416	0.0029	0.001	0	0
cg00024247	13	93744608	II	R	0	FALSE	13	93744608	rs35669294	C	CG	0.0267572	0.0998	0.0029	0	0	0
cg00024269	13	50961671	II	F	1	FALSE	13	50961672	rs571742436	G	A	0.000199681	8.00E-04	0	0	0	0
cg00024367	8	37623731	II	F	0	TRUE	8	37623731	rs10089505	C	T	0.00439297	0.0144	0.0043	0	0	0
cg00024416	22	24240387	II	F	0	TRUE	22	24240387	rs537381352	C	G	0.000199681	8.00E-04	0	0	0	0
cg00024437	4	146828472	II	R	0	FALSE	4	146828472	rs186199389	C	T	0.000199681	8.00E-04	0	0	0	0
cg00024456	1	201981374	II	R	1	TRUE	1	201981375	rs552219941	G	A	0.000199681	0	0	0	0	0.001
cg00024674	18	42606304	II	R	1	TRUE	18	42606305	rs573381928	G	A	0.000199681	0	0	0.001	0	0
cg00024674	18	42606304	II	R	0	FALSE	18	42606304	rs558399501	C	T	0.000399361	0	0	0	0	0.002
cg00024701	9	100459801	II	F	1	FALSE	9	100459802	rs568855994	G	A	0.000199681	8.00E-04	0	0	0	0
cg00024740	9	125869336	II	F	0	TRUE	9	125869336	rs542174052	C	T	0.000199681	8.00E-04	0	0	0	0
cg00024792	2	72155468	II	R	0	FALSE	2	72155468	rs72912641	C	T	0.000399361	0.0015	0	0	0	0
cg00025155	3	61379582	I	R	2	TRUE	3	61379584	rs572194112	G	T	0.000199681	0	0	0	0.001	0
cg00025155	3	61379582	I	R	1	FALSE	3	61379583	rs553962770	G	A	0.000199681	8.00E-04	0	0	0	0
cg00025185	15	99550859	II	R	0	FALSE	15	99550859	rs538209109	C	T	0.000199681	8.00E-04	0	0	0	0
cg00025278	11	17429271	II	R	1	TRUE	11	17429272	rs565532710	G	A	0.000199681	0	0	0	0	0.001
cg00025328	11	66405055	II	R	1	TRUE	11	66405056	rs562950481	G	A	0.000199681	0	0	0	0	0.001
cg00025354	19	38586474	II	R	1	TRUE	19	38586475	rs1654364	G	A	0.0129792	0.0492	0	0	0	0
cg00025518	4	110570734	II	R	1	TRUE	4	110570735	rs79848939	G	A	0.00599042	0.0038	0.0072	0.0159	0.0041	0
cg00025526	8	134783219	II	R	0	FALSE	8	134783219	rs142381615	C	T	0.00259585	0.0091	0.0014	0	0	0
cg00025591	21	48026043	II	F	1	FALSE	21	48026044	rs77386374	G	T	0.00678914	0	0.0014	0.005	0.0276	0.001
cg00025751	13	102376107	II	F	1	FALSE	13	102376108	rs76959203	G	A	0.0115815	0.0393	0.0086	0	0	0
cg00025795	17	77983156	II	R	0	FALSE	17	77983156	rs561981866	C	T	0.000199681	0	0	0	0	0.001
cg00025982	13	47652872	II	R	0	FALSE	13	47652872	rs555134390	C	T	0.000399361	0.0015	0	0	0	0
cg00026183	9	140974474	II	F	1	FALSE	9	140974475	rs567821221	G	A	0.000599042	0.0023	0	0	0	0
cg00026222	1	2144244	I	F	-1	TRUE	1	2144243	rs577419014	G	T	0.000199681	0	0	0.001	0	0
cg00026327	17	79056183	II	F	1	FALSE	17	79056184	rs565550325	G	A	0.000199681	0	0	0	0.001	0
cg00026341	6	49845521	II	R	1	TRUE	6	49845522	rs542408948	G	A	0.000199681	0	0	0	0	0.001
cg00026341	6	49845521	II	R	0	FALSE	6	49845521	rs573698799	C	G	0.000599042	0	0	0	0	0.003
cg00026362	6	43858741	II	F	0	TRUE	6	43858741	rs569640492	C	T	0.000199681	0	0	0	0.001	0
cg00026458	2	207633745	II	F	1	FALSE	2	207633746	rs112216390	G	A	0.0159744	0.0567	0.0058	0.001	0	0
cg00026553	15	90562839	II	R	0	FALSE	15	90562839	rs577481614	C	T	0.000199681	0	0	0.001	0	0
cg00026731	18	55254092	II	F	1	FALSE	18	55254093	rs573218275	G	C	0.000399361	0	0.0014	0	0.001	0
cg00026891	17	39769294	II	R	1	TRUE	17	39769295	rs558365294	G	A	0.000199681	8.00E-04	0	0	0	0
cg00026919	13	40226031	II	R	0	FALSE	13	40226031	rs528621841	C	A	0.000199681	0	0	0	0	0.001
cg00026920	14	101409592	II	F	0	TRUE	14	101409592	rs563927694	C	T	0.000399361	8.00E-04	0.0014	0	0	0
cg00027029	3	170783228	II	F	0	TRUE	3	170783228	rs116252323	C	T	0.00319489	0.0106	0	0.002	0	0
cg00027081	2	3325158	I	F	1	FALSE	2	3325159	rs559699226	G	A	0.000199681	8.00E-04	0	0	0	0
cg00027155	16	11099199	II	F	0	TRUE	16	11099199	rs60223258	C	T	0.0872604	0.1437	0.0591	0.0656	0.0419	0.0982
cg00027162	7	151087726	II	F	1	FALSE	7	151087727	rs73171850	G	A	0.00379393	8.00E-04	0.0043	0.0129	0.002	0
cg00027294	3	49724572	I	F	1	FALSE	3	49724573	rs529160835	G	A	0.000599042	0	0	0	0.0031	0
cg00027454	X	46740285	II	F	0	TRUE	X	46740285	.	C	T	0	0	0	0	0	0
cg00027570	1	117306669	I	R	0	FALSE	1	117306669	rs181444274	C	T	0.000199681	0	0.0014	0	0	0
cg00027586	18	76148676	II	R	1	TRUE	18	76148677	rs180745766	G	A	0.000599042	0	0	0.002	0.001	0
cg00027619	2	46948734	II	F	0	TRUE	2	46948734	rs79026183	C	A	0.00259585	0	0.0014	0.008	0.0041	0
cg00027637	1	226900521	II	F	0	TRUE	1	226900521	rs556812860	C	T	0.000399361	0	0	0	0.002	0
cg00027712	13	99668129	II	R	1	TRUE	13	99668130	rs189549578	G	A	0.000199681	0	0	0	0	0.001
cg00028014	2	201601406	II	F	0	TRUE	2	201601406	rs371164369	C	A	0.00179712	0.003	0	0.003	0.002	0
cg00028022	1	246984573	II	R	1	TRUE	1	246984574	rs6682693	G	A	0.100439	0.3684	0.0216	0.001	0	0
cg00028135	3	114343673	II	F	1	FALSE	3	114343674	rs148336609	G	A	0.000399361	8.00E-04	0	0	0	0.001
cg00028299	8	59170968	II	R	1	TRUE	8	59170969	rs141891536	G	A	0.000798722	0.0023	0	0	0	0.001
cg00028299	8	59170968	II	R	0	FALSE	8	59170968	rs138297570	C	T	0.000399361	8.00E-04	0	0	0	0.001
cg00028336	4	186741788	II	F	0	TRUE	4	186741788	rs148753630	C	T	0.00319489	0.0121	0	0	0	0
cg00028431	8	125564372	II	F	1	FALSE	8	125564373	rs114473097	G	A	0.000199681	8.00E-04	0	0	0	0
cg00028480	20	23007248	II	F	1	FALSE	20	23007249	rs138859959	G	A	0.00159744	0.0053	0	0	0.001	0
cg00028677	15	55884658	II	R	0	FALSE	15	55884658	rs568615311	C	T	0.000199681	8.00E-04	0	0	0	0
cg00028749	13	103451644	II	F	0	TRUE	13	103451644	rs571298455	C	T	0.000399361	8.00E-04	0	0.001	0	0
cg00028881	6	31632939	I	R	0	FALSE	6	31632939	rs76686947	C	G	0.00559105	8.00E-04	0.0216	0	0.001	0.0109
cg00028993	19	48247714	II	R	1	TRUE	19	48247715	rs573598503	G	T	0.000199681	0	0	0	0	0.001
cg00029052	16	19566218	I	F	0	FALSE	16	19566218	rs558739443	C	T	0.000199681	0	0	0	0.001	0
cg00029246	7	137223417	II	F	1	FALSE	7	137223418	rs112639919	G	A	0.00539137	0.0204	0	0	0	0
cg00029284	12	111731203	II	R	1	TRUE	12	111731204	rs572243422	G	A	0.000199681	0	0	0	0.001	0
cg00029458	19	13372996	II	F	1	FALSE	19	13372997	rs550227111	G	A	0.000399361	0.0015	0	0	0	0
cg00029583	8	1443908	I	R	1	FALSE	8	1443909	rs115612216	G	A	0.0129792	0.0484	0.0014	0	0	0
cg00029640	19	35770141	II	R	0	FALSE	19	35770141	rs576504123	C	T	0.000199681	8.00E-04	0	0	0	0
cg00029678	17	78354382	II	F	0	TRUE	17	78354382	rs534284052	C	T	0.000199681	0	0	0	0	0.001
cg00029678	17	78354382	II	F	1	FALSE	17	78354383	rs552713122	G	A	0.000199681	0	0	0	0.001	0
cg00029694	6	7939581	II	F	1	FALSE	6	7939582	rs567906773	G	A	0.000199681	8.00E-04	0	0	0	0
cg00029821	6	147374493	II	F	0	TRUE	6	147374493	rs546185791	C	T	0.000399361	8.00E-04	0	0.001	0	0
cg00029821	6	147374493	II	F	1	FALSE	6	147374494	rs190125334	G	A	0.000599042	0	0.0014	0.002	0	0
cg00029825	16	31500439	II	R	0	FALSE	16	31500439	rs372440714	C	T	0.000399361	0.0015	0	0	0	0
cg00029831	8	145653349	I	R	1	FALSE	8	145653350	rs561076355	G	A	0.000199681	0	0	0	0.001	0
cg00029928	6	133080438	II	R	0	FALSE	6	133080438	rs201363052	C	CGT	0.0511182	0.0794	0.0086	0.004	0.1012	0.0417
cg00029943	2	20636991	II	R	0	FALSE	2	20636991	rs553772810	C	T	0.000199681	0	0	0	0.001	0
cg00029973	17	3501741	II	F	0	TRUE	17	3501741	rs187314218	C	T	0.000399361	8.00E-04	0	0	0	0.001
cg00030005	7	155129409	II	F	1	FALSE	7	155129410	rs375861480	G	A	0.00219649	0	0	0	0.0112	0
cg00030117	2	119980249	II	F	1	FALSE	2	119980250	rs838059	G	C	0.473043	0.5545	0.3674	0.496	0.5337	0.3571
cg00030125	X	125299403	II	R	1	TRUE	X	125299404	rs200451403	G	A	0.00211921	0.007	0	0	0	0.0013
cg00030290	2	8717173	II	F	0	TRUE	2	8717173	rs185629675	C	T	0.000199681	0	0	0	0	0.001
cg00030501	1	223181473	II	R	0	FALSE	1	223181473	rs542086611	C	G	0.000199681	0	0	0	0.001	0
cg00030523	12	97885353	II	F	0	TRUE	12	97885353	rs542028285	C	G	0.00199681	0.0076	0	0	0	0
cg00030584	1	46988493	II	R	1	TRUE	1	46988494	rs559006694	G	A	0.000399361	0	0.0014	0.001	0	0
cg00030682	16	16175602	II	R	1	TRUE	16	16175603	rs142512206	G	A	0.000798722	0	0	0.001	0.0031	0
cg00030682	16	16175602	II	R	0	FALSE	16	16175602	rs544614684	C	T	0.000599042	0.0015	0	0.001	0	0
cg00030774	15	29432143	II	R	0	FALSE	15	29432143	rs185983426	C	A	0.000199681	8.00E-04	0	0	0	0
cg00030909	17	47112296	II	F	0	TRUE	17	47112296	rs536243706	C	T	0.000399361	8.00E-04	0.0014	0	0	0
cg00030918	1	152679697	II	R	0	FALSE	1	152679697	rs372474003	C	T	0.000798722	0.003	0	0	0	0
cg00030959	12	120340019	II	F	0	TRUE	12	120340019	rs570612932	C	T	0.000599042	0.0023	0	0	0	0
cg00031042	6	158254767	II	R	1	TRUE	6	158254768	rs147029744	G	A	0.00139776	0.0053	0	0	0	0
cg00031059	10	127854811	II	F	0	TRUE	10	127854811	rs114649888	C	T	0.0071885	0.0204	0.0101	0	0	0.002
cg00031235	X	49124819	II	F	0	TRUE	X	49124819	.	C	T	0.000529801	0.002	0	0	0	0
cg00031362	7	30384280	II	R	1	TRUE	7	30384281	rs182810681	G	T	0.000599042	0.0023	0	0	0	0
cg00031362	7	30384280	II	R	0	FALSE	7	30384280	rs190509982	C	T	0.000199681	0	0.0014	0	0	0
cg00031393	13	52263654	II	R	1	TRUE	13	52263655	rs149510190	G	A	0.000399361	0	0	0	0.001	0.001
cg00031491	6	31837439	II	R	0	FALSE	6	31837439	rs534486624	C	T	0.000199681	8.00E-04	0	0	0	0
cg00031556	12	11508049	II	R	1	TRUE	12	11508050	rs537167581	G	A	0.000199681	0	0	0	0	0.001
cg00031556	12	11508049	II	R	0	FALSE	12	11508049	rs150307615	C	T	0.000798722	0.0015	0	0.001	0	0.001
cg00031705	8	27947748	II	F	0	TRUE	8	27947748	rs188769646	C	T	0.000599042	0	0.0014	0.002	0	0
cg00031708	7	23051361	II	R	1	TRUE	7	23051362	rs116518649	G	A	0.00419329	0.0159	0	0	0	0
cg00031779	18	56296243	II	F	1	FALSE	18	56296244	rs184211535	G	A	0.000798722	0	0	0.003	0	0.001
cg00031823	9	138915692	II	F	1	FALSE	9	138915693	rs575715203	G	A	0.000199681	0	0.0014	0	0	0
cg00031999	9	140953581	II	R	1	TRUE	9	140953582	rs141513326	G	A	0.000199681	8.00E-04	0	0	0	0
cg00032094	11	27883735	II	F	0	TRUE	11	27883735	rs574326516	C	T	0.000199681	0	0	0	0	0.001
cg00032173	20	50792666	II	R	1	TRUE	20	50792667	rs565411654	G	C	0.000199681	0	0	0	0.001	0
cg00032366	19	5692159	II	R	1	TRUE	19	5692160	rs201860702	G	A	0.000599042	0.0023	0	0	0	0
cg00032391	18	35157669	II	F	1	FALSE	18	35157670	rs574289214	G	T	0.000399361	0	0	0	0.002	0
cg00032458	1	225650412	II	F	0	TRUE	1	225650412	rs140924615	C	T	0.000599042	0.0023	0	0	0	0
cg00032576	7	111709222	II	R	1	TRUE	7	111709223	rs577659324	G	A	0.000998403	0.0038	0	0	0	0
cg00032610	8	711064	II	R	1	TRUE	8	711065	rs142893857	G	A	0.00179712	0.0061	0	0	0	0.001
cg00032637	2	228160709	II	F	0	TRUE	2	228160709	rs80292135	C	T	0.00579073	0.0212	0.0014	0	0	0
cg00032643	1	3700680	II	F	0	TRUE	1	3700680	rs200587617	C	T	0.000798722	0.0015	0.0029	0	0	0
cg00032661	3	46129521	II	R	1	TRUE	3	46129522	rs569204034	G	A	0.000199681	0	0	0	0.001	0
cg00032703	11	102329514	II	F	1	FALSE	11	102329515	rs116948428	G	A	0.00159744	8.00E-04	0.0058	0.003	0	0
cg00032923	19	3107299	II	R	0	FALSE	19	3107299	rs564487619	C	T	0.000199681	0	0	0	0.001	0
cg00033155	2	110925418	II	F	0	TRUE	2	110925418	rs541785288	C	T	0.000199681	8.00E-04	0	0	0	0
cg00033209	16	3511787	II	F	0	TRUE	16	3511787	rs9925461	C	T	0.221046	0.2564	0.1182	0.0477	0.3241	0.3185
cg00033213	8	144399335	II	R	1	TRUE	8	144399336	rs7845253	G	A	0.57488	0.267	0.7118	0.5497	0.726	0.7629
cg00033220	18	3451606	I	R	0	FALSE	18	3451606	rs184571011	C	A	0.000199681	0	0	0.001	0	0
cg00033440	12	47601952	II	F	1	FALSE	12	47601953	rs139684189	G	A	0.00359425	0	0	0	0.0102	0.0079
cg00033584	3	44800749	II	F	0	TRUE	3	44800749	rs115285008	C	T	0.014377	0.053	0.0029	0	0	0
cg00033666	15	96887043	II	R	1	TRUE	15	96887044	rs547633938	G	A	0.000199681	0	0	0	0.001	0
cg00033732	X	131151414	II	R	0	FALSE	X	131151414	.	C	T	0.000264901	0	0	0	0.0014	0
cg00033748	10	15627056	II	F	1	FALSE	10	15627057	rs539945892	G	A	0.000599042	0	0	0	0.0031	0
cg00033750	15	77268894	II	R	1	TRUE	15	77268895	rs145295209	G	A	0.00339457	8.00E-04	0.0086	0.0099	0	0
cg00033806	8	143356113	I	F	1	FALSE	8	143356114	rs144336753	G	A	0.00778754	8.00E-04	0.0202	0.0169	0.0072	0
cg00033818	13	99935883	II	F	1	FALSE	13	99935884	rs527853933	G	A	0.000399361	0.0015	0	0	0	0
cg00033877	13	113419845	II	F	0	TRUE	13	113419845	rs539056517	C	T	0.000199681	8.00E-04	0	0	0	0
cg00034076	8	85096037	I	F	-1	TRUE	8	85096036	rs549361824	G	A	0.000199681	8.00E-04	0	0	0	0
cg00034078	16	84102804	II	F	1	FALSE	16	84102805	rs17725839	G	T	0.126997	0.093	0.1254	0.2197	0.1033	0.1032
cg00034300	3	171496417	II	F	1	FALSE	3	171496418	rs561721150	G	A	0.000199681	0	0	0	0	0.001
cg00034316	9	97751139	II	R	1	TRUE	9	97751140	rs529178667	G	A	0.000199681	8.00E-04	0	0	0	0
cg00034316	9	97751139	II	R	0	FALSE	9	97751139	rs568219614	C	T	0.000199681	0	0	0	0.001	0
cg00034336	2	8684126	I	F	-1	TRUE	2	8684125	rs182292721	G	A	0.000199681	0	0.0014	0	0	0
cg00034338	6	143386398	II	F	1	FALSE	6	143386399	rs577162066	G	A	0.000199681	0	0	0.001	0	0
cg00034433	1	224803837	II	R	0	FALSE	1	224803837	rs572898484	C	G	0.000399361	8.00E-04	0	0	0	0.001
cg00034574	20	62397348	II	F	1	FALSE	20	62397349	rs184880651	G	A	0.000199681	0	0.0014	0	0	0
cg00034604	8	54787585	II	F	0	TRUE	8	54787585	rs372677715	C	T	0.000199681	0	0	0	0	0.001
cg00034611	16	89229269	II	F	0	TRUE	16	89229269	rs190569718	C	T	0.00239617	0	0	0	0	0.0119
cg00034635	17	27301934	II	F	1	FALSE	17	27301935	rs573831633	G	A	0.000199681	8.00E-04	0	0	0	0
cg00034650	17	76987444	I	R	2	TRUE	17	76987446	rs113009839	T	A	0.000798722	0	0	0.004	0	0
cg00034755	22	50918361	II	R	0	FALSE	22	50918361	rs540881355	C	T	0.000199681	0	0	0	0.001	0
cg00034781	2	234400085	II	F	0	TRUE	2	234400085	rs148968964	C	T	0.00379393	8.00E-04	0.0086	0.0109	0.001	0
cg00034853	6	76802339	II	R	1	TRUE	6	76802340	rs113526802	G	A	0.00139776	0.0015	0.0014	0.001	0	0.003
cg00034853	6	76802339	II	R	0	FALSE	6	76802339	rs544525666	C	T	0.000199681	0	0	0	0.001	0
cg00035008	4	3147636	II	F	0	TRUE	4	3147636	rs572454860	C	T	0.000199681	0	0	0	0.001	0
cg00035268	6	168225394	II	R	0	FALSE	6	168225394	rs533159654	C	T	0.000199681	0	0	0	0.001	0
cg00035347	10	104953608	II	F	1	FALSE	10	104953609	rs188435816	G	A	0.000199681	0	0	0	0	0.001
cg00035348	9	84027287	II	R	1	TRUE	9	84027288	rs560513290	G	A	0.000399361	0	0	0	0.002	0
cg00035449	6	169539646	II	R	1	TRUE	6	169539647	rs13200360	G	T	0.487819	0.5915	0.5274	0.3837	0.4387	0.4762
cg00035452	16	88018556	II	F	1	FALSE	16	88018557	rs376161916	G	A	0.000399361	0	0	0.002	0	0
cg00035673	6	33287504	II	F	0	TRUE	6	33287504	rs61748592	C	T	0.00179712	0.0053	0.0014	0	0.001	0
cg00035689	22	43671762	I	R	0	FALSE	22	43671762	rs56873676	C	T	0.000199681	0	0	0	0	0.001
cg00035689	22	43671762	I	R	1	FALSE	22	43671763	rs73886555	G	A	0.0191693	0.0492	0.0072	0.0099	0.0164	0
cg00035923	7	1104035	II	R	1	TRUE	7	1104036	rs565546305	G	A	0.000199681	8.00E-04	0	0	0	0
cg00035969	1	112159097	II	R	0	FALSE	1	112159097	rs149310816	C	A	0.00139776	0	0	0	0	0.0069
cg00036115	12	69080592	II	F	1	FALSE	12	69080593	rs149838156	G	C	0.00758786	0	0.0043	0.0189	0.0164	0
cg00036258	16	4029218	II	F	0	TRUE	16	4029218	rs545216961	C	T	0.000199681	0	0.0014	0	0	0
cg00036258	16	4029218	II	F	1	FALSE	16	4029219	rs200315123	G	A	0.000399361	0	0	0	0	0.002
cg00036279	8	101245317	II	R	0	FALSE	8	101245317	rs574133760	C	T	0.000199681	8.00E-04	0	0	0	0
cg00036299	16	10277505	I	F	0	FALSE	16	10277505	rs573421967	C	G	0.000798722	0	0	0	0	0.004
cg00036324	10	134693667	II	F	0	TRUE	10	134693667	rs557830825	C	T	0.00179712	0.0053	0.0029	0	0	0
cg00036324	10	134693667	II	F	1	FALSE	10	134693668	rs577657097	G	A	0.000399361	0.0015	0	0	0	0
cg00036369	3	63988378	II	F	1	FALSE	3	63988379	rs148863609	G	A	0.000199681	8.00E-04	0	0	0	0
cg00036534	9	71789080	I	R	2	TRUE	9	71789082	rs140590693	C	G	0.013778	0.0514	0.0014	0	0	0
cg00036588	20	35275710	II	R	1	TRUE	20	35275711	rs543233429	G	A	0.000199681	0	0	0	0	0.001
cg00036656	9	91004599	II	R	1	TRUE	9	91004600	rs189055172	G	A	0.000199681	0	0.0014	0	0	0
cg00036710	2	230877197	II	R	1	TRUE	2	230877198	rs142638322	G	A	0.00159744	0	0	0	0	0.0079
cg00036723	17	32688878	II	R	0	FALSE	17	32688878	rs533149708	C	G	0.000599042	0	0	0	0	0.003
cg00036963	9	138083386	II	F	1	FALSE	9	138083387	rs66636662	G	A	0.138778	0.3411	0.0749	0.0885	0.0849	0.0198
cg00037013	2	219722536	II	F	1	FALSE	2	219722537	rs538431625	G	A	0.000199681	8.00E-04	0	0	0	0
cg00037035	13	19115003	II	F	1	FALSE	13	19115004	rs544345149	G	A	0.000399361	0.0015	0	0	0	0
cg00037131	5	134915080	II	R	0	FALSE	5	134915080	rs182967941	C	T	0.000399361	0.0015	0	0	0	0
cg00037188	3	62248774	II	F	1	FALSE	3	62248775	rs553514818	G	A	0.000199681	0	0	0	0	0.001
cg00037317	11	101213166	II	F	1	FALSE	11	101213167	rs147666451	G	A	0.000798722	0.003	0	0	0	0
cg00037388	2	54951307	II	F	1	FALSE	2	54951308	rs535230477	G	C	0.00778754	0	0	0	0.0399	0
cg00037419	1	109222298	II	R	1	TRUE	1	109222299	rs150516248	G	T	0.00139776	0	0.0043	0	0.0041	0
cg00037535	2	196116925	II	R	1	TRUE	2	196116926	rs143531032	G	A	0.000599042	0.0023	0	0	0	0
cg00037614	4	157564744	II	R	1	TRUE	4	157564745	rs562788679	G	A	0.000199681	0	0	0	0.001	0
cg00037671	20	4070556	II	F	0	TRUE	20	4070556	rs558610481	C	T	0.000199681	0	0	0.001	0	0
cg00037755	15	81467321	II	R	1	TRUE	15	81467322	rs535252689	G	A	0.000199681	8.00E-04	0	0	0	0
cg00037755	15	81467321	II	R	0	FALSE	15	81467321	rs565613472	C	T	0.000199681	0	0	0	0.001	0
cg00037763	18	42281763	II	F	0	TRUE	18	42281763	rs548056897	C	T	0.000199681	0	0	0	0.001	0
cg00037986	6	107020351	II	F	0	TRUE	6	107020351	rs529857341	C	T	0.000199681	0	0.0014	0	0	0
cg00038020	1	223575793	II	R	0	FALSE	1	223575793	rs562866690	C	T	0.000199681	0	0	0	0.001	0
cg00038038	1	176522318	II	R	1	TRUE	1	176522319	rs183724202	G	A	0.000798722	0.003	0	0	0	0
cg00038038	1	176522318	II	R	0	FALSE	1	176522318	rs537313409	C	T	0.000199681	0	0.0014	0	0	0
cg00038193	12	123498508	II	R	0	FALSE	12	123498508	rs200050791	C	T	0.000199681	8.00E-04	0	0	0	0
cg00038298	3	49235033	II	R	1	TRUE	3	49235034	rs570159085	G	A	0.000199681	0	0	0	0	0.001
cg00038342	2	1651130	II	R	0	FALSE	2	1651130	rs575039073	C	T	0.00519169	0.0182	0.0029	0	0	0
cg00038436	16	4323541	II	R	1	TRUE	16	4323542	rs548384892	G	C	0.000199681	8.00E-04	0	0	0	0
cg00038450	8	42135385	II	R	0	FALSE	8	42135385	rs542473368	C	T	0.000199681	0	0	0	0.001	0
cg00038584	19	17933300	I	F	-1	TRUE	19	17933299	rs114524918	G	A	0.0109824	0.0386	0.0058	0	0	0
cg00038590	3	29709960	II	F	1	FALSE	3	29709961	rs542591349	G	A	0.000199681	8.00E-04	0	0	0	0
cg00038675	1	152853543	I	F	1	FALSE	1	152853544	rs555107533	G	A	0.00579073	0	0	0	0.0297	0
cg00038736	19	38877134	I	F	0	FALSE	19	38877134	rs534052583	C	T	0.000199681	0	0.0014	0	0	0
cg00038736	19	38877134	I	F	1	FALSE	19	38877135	rs200014832	G	A	0.000199681	0	0	0.001	0	0
cg00038857	17	32645753	II	R	1	TRUE	17	32645754	rs183823727	G	A	0.00479233	0	0	0.005	0.0194	0
cg00038877	1	227172604	II	F	0	TRUE	1	227172604	rs149682899	C	T	0.000599042	0	0	0	0	0.003
cg00038877	1	227172604	II	F	1	FALSE	1	227172605	rs200115323	G	A	0.000199681	0	0.0014	0	0	0
cg00039070	7	133167057	II	F	0	TRUE	7	133167057	rs183593737	C	T	0.000199681	8.00E-04	0	0	0	0
cg00039142	21	47570432	II	F	1	FALSE	21	47570433	rs149667449	G	A	0.00159744	8.00E-04	0.0014	0.006	0	0
cg00039173	1	48519571	II	R	1	TRUE	1	48519572	rs181073142	G	A	0.000399361	0	0	0	0	0.002
cg00039173	1	48519571	II	R	0	FALSE	1	48519571	rs141278620	C	T	0.000199681	0	0	0	0	0.001
cg00039177	6	33385850	I	R	1	FALSE	6	33385851	rs528983416	G	A	0.000199681	8.00E-04	0	0	0	0
cg00039328	X	100991852	II	F	0	TRUE	X	100991852	.	C	T	0.000264901	0	0	0	0.0014	0
cg00039385	19	4558558	II	F	0	TRUE	19	4558558	rs191570960	C	A	0.00439297	0	0.0086	0.0159	0	0
cg00039490	1	5434536	II	F	0	TRUE	1	5434536	rs556809384	C	T	0.000199681	8.00E-04	0	0	0	0
cg00039662	3	114759881	II	F	0	TRUE	3	114759881	rs561842743	C	T	0.000599042	0	0	0	0	0.003
cg00039734	8	139473041	II	R	1	TRUE	8	139473042	rs188616654	G	A	0.000199681	0	0	0.001	0	0
cg00039734	8	139473041	II	R	0	FALSE	8	139473041	rs11998576	C	T	0.0527157	0.1089	0.0274	0.002	0.0123	0.0863
cg00039845	14	76501445	II	R	1	TRUE	14	76501446	rs117070621	G	A	0.000599042	0	0	0.003	0	0
cg00039845	14	76501445	II	R	0	FALSE	14	76501445	rs578101995	C	T	0.000199681	8.00E-04	0	0	0	0
cg00039998	8	133069361	II	F	0	TRUE	8	133069361	rs182612224	C	T	0.000399361	0	0.0029	0	0	0
cg00039998	8	133069361	II	F	1	FALSE	8	133069362	rs565059463	G	A	0.000399361	0	0	0	0.002	0
cg00040013	1	249168473	II	R	1	TRUE	1	249168474	rs555006084	G	A	0.000399361	0	0	0	0.002	0
cg00040013	1	249168473	II	R	0	FALSE	1	249168473	rs543304094	C	T	0.000199681	0	0	0	0	0.001
cg00040027	2	172747482	II	F	0	TRUE	2	172747482	rs189311137	C	T	0.000199681	0	0	0.001	0	0
cg00040047	2	162021002	II	F	0	TRUE	2	162021002	rs192664149	C	T	0.000599042	0.0015	0.0014	0	0	0
cg00040103	2	46040236	II	F	0	TRUE	2	46040236	rs183850054	C	G	0.000399361	0	0	0	0.002	0
cg00040103	2	46040236	II	F	1	FALSE	2	46040237	rs79738529	G	A	0.0742812	0.003	0.0173	0.0408	0.1309	0.1855
cg00040278	16	8961318	II	R	1	TRUE	16	8961319	rs189227565	G	C	0.000399361	0	0.0014	0	0	0.001
cg00040322	2	11240641	II	R	1	TRUE	2	11240642	rs75297284	G	T	0.00299521	0.0113	0	0	0	0
cg00040423	6	30293951	II	R	1	TRUE	6	30293952	rs543578145	G	A	0.00139776	0	0	0	0.0072	0
cg00040426	9	138413253	II	R	1	TRUE	9	138413254	rs534886215	G	A	0.000199681	0	0.0014	0	0	0
cg00040455	X	30326676	II	R	1	TRUE	X	30326677	.	G	A	0.000264901	0	0	0.0013	0	0
cg00040530	2	242835364	II	R	0	FALSE	2	242835364	rs75239392	C	A	0.144569	0.003	0.2334	0.0179	0.0757	0.4623
cg00040590	22	17897985	II	R	1	TRUE	22	17897986	rs146710332	G	A	0.00559105	0.0189	0.0043	0	0	0
cg00040590	22	17897985	II	R	0	FALSE	22	17897985	rs535978717	C	T	0.000199681	8.00E-04	0	0	0	0
cg00040646	12	69979077	II	R	0	FALSE	12	69979077	rs11177731	C	T	0.198682	0.0817	0.17	0.2425	0.2342	0.2937
cg00040663	2	162565584	II	F	0	TRUE	2	162565584	rs543552480	C	T	0.000599042	0	0	0	0.0031	0
cg00040688	11	94861428	II	R	1	TRUE	11	94861429	rs111622269	G	T	0.00199681	0.0068	0.0014	0	0	0
cg00040738	1	31632794	II	R	1	TRUE	1	31632795	rs559903148	G	A	0.000199681	0	0	0	0.001	0
cg00040744	1	101841920	II	F	0	TRUE	1	101841920	rs368518642	C	T	0.000199681	0	0	0	0	0.001
cg00040749	2	62556079	II	F	0	TRUE	2	62556079	rs573186787	C	T	0.00179712	0.0045	0.0014	0.002	0	0
cg00040749	2	62556079	II	F	1	FALSE	2	62556080	rs563425065	G	A	0.000599042	0.0023	0	0	0	0
cg00040781	20	3851991	II	F	0	TRUE	20	3851991	rs181936647	C	T	0.000399361	0	0.0014	0.001	0	0
cg00040837	1	236081097	II	F	0	TRUE	1	236081097	rs78220755	C	T	0.0159744	0.0091	0	0	0.0501	0.0188
cg00040862	2	1416889	I	R	2	TRUE	2	1416891	rs548609853	G	C	0.000599042	0.0023	0	0	0	0
cg00040934	1	207641063	II	F	0	TRUE	1	207641063	rs528287290	C	T	0.000599042	0.0023	0	0	0	0
cg00040986	1	156956639	II	F	0	TRUE	1	156956639	rs549922866	C	T	0.000599042	8.00E-04	0	0	0	0.002
cg00041014	1	52498044	II	F	0	TRUE	1	52498044	rs573352829	C	G	0.000199681	8.00E-04	0	0	0	0
cg00041030	14	91694672	II	F	1	FALSE	14	91694673	rs141895365	G	A	0.000199681	0	0	0	0	0.001
cg00041079	4	152403601	II	F	0	TRUE	4	152403601	rs6845391	C	T	0.0113818	0.0431	0	0	0	0
cg00041270	4	26016797	II	R	0	FALSE	4	26016797	rs143866249	C	T	0.00199681	0.0076	0	0	0	0
cg00041311	16	48402112	II	F	0	TRUE	16	48402112	rs74017937	C	T	0.0155751	0.0582	0.0014	0	0	0
cg00041401	1	114414408	II	R	0	FALSE	1	114414408	rs185537537	C	T	0.000199681	8.00E-04	0	0	0	0
cg00041564	17	9809187	II	F	1	FALSE	17	9809188	rs79549102	G	T	0.0351438	0.0847	0.0159	0.0229	0.0276	0.003
cg00041575	11	2322741	II	F	0	TRUE	11	2322741	rs74048220	C	G	0.000798722	0.003	0	0	0	0
cg00041585	3	107886621	II	R	0	FALSE	3	107886621	rs201419075	C	T	0.000599042	0	0	0	0	0.003
cg00041636	15	78953682	II	R	0	FALSE	15	78953682	rs548394674	C	T	0.000399361	0.0015	0	0	0	0
cg00041873	7	99138983	II	F	0	TRUE	7	99138983	rs566779246	C	T	0.000199681	0	0	0	0	0.001
cg00041873	7	99138983	II	F	1	FALSE	7	99138984	rs551606494	G	A	0.000199681	0	0.0014	0	0	0
cg00041901	6	109703809	II	F	1	FALSE	6	109703810	rs534208878	G	A	0.000199681	0	0	0	0.001	0
cg00041980	6	155650986	II	F	0	TRUE	6	155650986	rs543686698	C	T	0.000599042	0.0023	0	0	0	0
cg00041996	14	51180834	II	R	1	TRUE	14	51180835	rs532259581	G	A	0.000399361	0	0	0	0.002	0
cg00041996	14	51180834	II	R	0	FALSE	14	51180834	rs188276635	C	T	0.00119808	0	0	0	0	0.006
cg00042059	2	55087588	II	F	1	FALSE	2	55087589	rs532249855	G	A	0.000199681	8.00E-04	0	0	0	0
cg00042080	14	36139055	II	R	1	TRUE	14	36139056	rs74747385	G	A	0.000998403	0.0038	0	0	0	0
cg00042080	14	36139055	II	R	0	FALSE	14	36139055	rs184255101	C	T	0.000199681	0	0	0.001	0	0
cg00042199	5	33276146	II	F	0	TRUE	5	33276146	rs538927273	C	T	0.000199681	8.00E-04	0	0	0	0
cg00042205	10	129720592	II	R	0	FALSE	10	129720592	rs550741023	C	T	0.000199681	0	0	0	0.001	0
cg00042244	6	36803083	II	F	0	TRUE	6	36803083	rs187416901	C	T	0.000399361	0.0015	0	0	0	0
cg00042252	2	26079448	II	F	1	FALSE	2	26079449	rs570527334	G	A	0.000798722	0	0	0	0.0041	0
cg00042263	2	118503396	II	F	0	TRUE	2	118503396	rs190273660	C	T	0.000199681	8.00E-04	0	0	0	0
cg00042325	7	150104655	II	F	1	FALSE	7	150104656	rs563089848	G	A	0.000199681	0	0	0.001	0	0
cg00042409	3	113232968	II	F	0	TRUE	3	113232968	rs548182048	C	T	0.000199681	8.00E-04	0	0	0	0
cg00042419	22	32879152	II	F	0	TRUE	22	32879152	rs541100580	C	T	0.00139776	0.0045	0.0014	0	0	0
cg00042654	2	170199708	II	R	1	TRUE	2	170199709	rs565013202	G	A	0.000399361	0	0	0	0.002	0
cg00042683	15	45487475	II	R	1	TRUE	15	45487476	rs190338469	G	A	0.000199681	0	0	0	0	0.001
cg00042683	15	45487475	II	R	0	FALSE	15	45487475	rs149750928	C	T	0.00319489	8.00E-04	0.0014	0.008	0.0061	0
cg00042881	7	14887228	II	F	0	TRUE	7	14887228	rs559478756	C	T	0.000798722	0	0.0029	0.001	0.001	0
cg00042896	1	56534708	II	F	1	FALSE	1	56534709	rs555242408	G	A	0.000199681	0	0	0.001	0	0
cg00042904	X	62654766	II	R	0	FALSE	X	62654766	.	C	T	0.000264901	0	0	0	0	0.0013
cg00042969	19	40882392	II	F	0	TRUE	19	40882392	rs371037580	C	T	0.000399361	0.0015	0	0	0	0
cg00042994	20	36354111	II	R	0	FALSE	20	36354111	rs141627190	C	T	0.0061901	0	0.0202	0.001	0.001	0.0149
cg00043043	7	92154718	II	F	1	FALSE	7	92154719	rs139629612	G	A	0.000199681	0	0	0	0	0.001
cg00043069	15	68711016	II	F	1	FALSE	15	68711017	rs60893623	G	A	0.0341454	0.0333	0.0317	0.0716	0.0164	0.0169
cg00043284	17	77955342	II	F	1	FALSE	17	77955343	rs567543176	G	A	0.000998403	0.0038	0	0	0	0
cg00043371	17	71188425	I	R	0	FALSE	17	71188425	rs561982855	C	G	0.000199681	0	0	0	0	0.001
cg00043405	19	35654249	II	R	0	FALSE	19	35654249	rs113883979	C	T	0.000199681	0	0	0.001	0	0
cg00043784	2	64438040	II	R	0	FALSE	2	64438040	rs574293916	C	T	0.000199681	0	0	0	0	0.001
cg00043800	2	74612144	II	R	1	TRUE	2	74612145	rs572705566	G	A,C	0.000399361	0	0	0	0.002	0
cg00044052	5	107817153	II	F	1	FALSE	5	107817154	rs576790720	G	T	0.000998403	0.0038	0	0	0	0
cg00044103	12	53565451	II	F	0	TRUE	12	53565451	rs566872027	C	T	0.000199681	8.00E-04	0	0	0	0
cg00044210	7	154390803	II	F	0	TRUE	7	154390803	rs574368060	C	A	0.000599042	0.0023	0	0	0	0
cg00044210	7	154390803	II	F	1	FALSE	7	154390804	rs535334731	G	A	0.000199681	0	0	0	0	0.001
cg00044249	15	90768542	II	F	1	FALSE	15	90768543	rs376141469	G	A	0.000399361	0.0015	0	0	0	0
cg00044318	19	34988751	II	F	1	FALSE	19	34988752	rs542183279	G	A	0.000199681	0	0	0	0.001	0
cg00044372	16	85070825	II	F	1	FALSE	16	85070826	rs146404746	G	A	0.000399361	0	0	0.002	0	0
cg00044448	17	36765427	II	F	0	TRUE	17	36765427	rs118166892	C	T	0.00139776	0	0.0043	0.001	0	0.003
cg00044488	7	158334456	II	R	1	TRUE	7	158334457	rs150348488	G	A	0.000599042	0	0	0.002	0.001	0
cg00044551	13	25185219	II	F	0	TRUE	13	25185219	rs536294774	C	T	0.000199681	0	0	0	0.001	0
cg00044551	13	25185219	II	F	1	FALSE	13	25185220	rs556155556	G	A	0.000199681	0	0.0014	0	0	0
cg00044665	16	66400411	II	F	1	FALSE	16	66400412	rs533099944	G	A	0.000599042	0	0.0029	0.001	0	0
cg00044729	22	40290976	II	F	0	TRUE	22	40290976	rs115488113	C	T	0.00838658	0.0287	0.0058	0	0	0
cg00044796	1	146552390	I	R	1	FALSE	1	146552391	rs587756600	G	C	0.000199681	0	0	0	0	0.001
cg00044848	13	80092283	II	F	0	TRUE	13	80092283	rs76123456	C	T	0.00878594	0.0318	0.0029	0	0	0
cg00044848	13	80092283	II	F	1	FALSE	13	80092284	rs114095943	G	A	0.00479233	0.0166	0.0029	0	0	0
cg00044950	6	31855393	I	F	1	FALSE	6	31855394	rs537409290	G	C	0.000199681	0	0	0	0.001	0
cg00045025	3	71295335	II	F	0	TRUE	3	71295335	rs539912656	C	T	0.000199681	0	0	0.001	0	0
cg00045070	1	55504649	II	R	1	TRUE	1	55504650	rs2479409	G	A	0.601438	0.7481	0.4323	0.6799	0.7209	0.3313
cg00045114	1	172674159	II	F	0	TRUE	1	172674159	rs566678880	C	T	0.000399361	0	0	0	0.002	0
cg00045163	5	150857188	II	F	0	TRUE	5	150857188	rs184419099	C	T	0.000199681	0	0.0014	0	0	0
cg00045227	11	56467944	II	R	1	TRUE	11	56467945	rs36184181	G	T	0.000798722	0	0	0	0.0031	0.001
cg00045227	11	56467944	II	R	0	FALSE	11	56467944	rs556450024	C	G	0.000199681	0	0	0	0	0.001
cg00045248	14	24654711	II	R	0	FALSE	14	24654711	rs371058988	C	T	0.000199681	0	0	0.001	0	0
cg00045273	3	197119863	II	F	1	FALSE	3	197119864	rs115862315	G	T	0.000199681	8.00E-04	0	0	0	0
cg00045357	5	138750111	II	F	0	TRUE	5	138750111	rs533084557	C	T	0.000199681	8.00E-04	0	0	0	0
cg00045416	3	156870079	II	F	0	TRUE	3	156870079	rs112637961	C	T	0.000399361	0.0015	0	0	0	0
cg00045592	1	160714299	II	R	1	TRUE	1	160714300	rs371784280	G	A	0.000199681	0	0	0	0.001	0
cg00045592	1	160714299	II	R	0	FALSE	1	160714299	rs575098953	C	T	0.000199681	8.00E-04	0	0	0	0
cg00045607	1	161039690	II	F	0	TRUE	1	161039690	rs141723720	C	T	0.000399361	0	0	0.002	0	0
cg00045690	6	32825897	II	R	1	TRUE	6	32825898	rs56239515	G	A	0.000199681	0	0	0	0	0.001
cg00045753	9	123630545	II	F	0	TRUE	9	123630545	rs540141848	C	G	0.000399361	0.0015	0	0	0	0
cg00045900	8	144892464	II	F	1	FALSE	8	144892465	rs111894818	G	A	0.00778754	8.00E-04	0.0086	0.0268	0.0051	0
cg00046105	1	233112527	II	F	0	TRUE	1	233112527	rs141818491	C	T	0.00319489	0	0	0	0.0051	0.0109
cg00046156	5	2109785	II	F	1	FALSE	5	2109786	rs78238619	G	T	0.00579073	0.0204	0.0029	0	0	0
cg00046410	1	35581062	II	F	1	FALSE	1	35581063	rs181597458	G	A	0.000399361	0.0015	0	0	0	0
cg00046501	20	4224944	II	R	1	TRUE	20	4224945	rs573964413	G	A	0.000599042	0	0	0	0.002	0.001
cg00046501	20	4224944	II	R	0	FALSE	20	4224944	rs150602952	C	T	0.000798722	0.003	0	0	0	0
cg00046575	8	130984186	II	F	1	FALSE	8	130984187	rs535296777	G	A	0.000199681	0	0	0	0.001	0
cg00046726	5	61607444	II	R	0	FALSE	5	61607444	rs146319475	C	T	0.000199681	0	0	0.001	0	0
cg00046774	7	7576287	II	F	0	TRUE	7	7576287	rs566910011	C	T	0.000199681	0	0	0.001	0	0
cg00046774	7	7576287	II	F	1	FALSE	7	7576288	rs79625534	G	A	0.00798722	0	0.013	0.0099	0.0082	0.0129
cg00046877	22	19702664	II	R	0	FALSE	22	19702664	rs535789375	C	T	0.000199681	8.00E-04	0	0	0	0
cg00046899	13	97777690	II	R	0	FALSE	13	97777690	rs530182748	C	T	0.00139776	0	0	0	0.0072	0
cg00046913	16	1877150	I	F	1	FALSE	16	1877151	rs545879432	G	A	0.000199681	0	0	0	0.001	0
cg00047030	2	172414036	II	F	0	TRUE	2	172414036	rs532931768	C	T	0.000199681	0	0.0014	0	0	0
cg00047030	2	172414036	II	F	1	FALSE	2	172414037	rs551163807	G	A	0.000399361	0	0	0	0.002	0
cg00047052	4	189578842	II	R	0	FALSE	4	189578842	rs537353602	C	T	0.000199681	0	0	0	0	0.001
cg00047079	13	79188975	II	R	1	TRUE	13	79188976	rs539639290	G	A	0.000399361	0	0	0	0	0.002
cg00047185	19	54196849	II	R	1	TRUE	19	54196850	rs151167597	G	A	0.000199681	0	0.0014	0	0	0
cg00047185	19	54196849	II	R	0	FALSE	19	54196849	rs189325107	C	T	0.000199681	8.00E-04	0	0	0	0
cg00047443	11	123077776	II	F	0	TRUE	11	123077776	rs527376311	C	T	0.000199681	0	0	0	0.001	0
cg00047553	6	33090304	II	R	1	TRUE	6	33090305	rs4711317	G	A	0.327676	0.1097	0.2997	0.3598	0.5297	0.4048
cg00047553	6	33090304	II	R	0	FALSE	6	33090304	rs527681275	C	T	0.000199681	8.00E-04	0	0	0	0
cg00047657	10	70639626	II	R	0	FALSE	10	70639626	rs140545241	C	T	0.00239617	8.00E-04	0	0.001	0.0102	0
cg00047667	4	41202562	II	F	0	TRUE	4	41202562	rs536728099	C	T	0.00199681	0	0	0	0.0102	0
cg00047683	16	72034122	II	F	0	TRUE	16	72034122	rs186369219	C	T	0.000199681	8.00E-04	0	0	0	0
cg00047749	6	96645060	II	F	1	FALSE	6	96645061	rs202069230	G	A	0.000199681	0	0	0	0.001	0
cg00047753	17	8244936	II	F	0	TRUE	17	8244936	rs537460415	C	T	0.000199681	0	0.0014	0	0	0
cg00047800	3	152106672	II	R	1	TRUE	3	152106673	rs116169076	G	T	0.00678914	0	0.0086	0.0278	0	0
cg00047845	3	147877708	II	F	0	TRUE	3	147877708	rs527590660	C	T	0.000599042	0	0	0	0	0.003
cg00047941	11	60783477	II	R	1	TRUE	11	60783478	rs545802961	G	A	0.000199681	8.00E-04	0	0	0	0
cg00047941	11	60783477	II	R	0	FALSE	11	60783477	rs142252382	C	G	0.00499201	0.0189	0	0	0	0
cg00048078	15	77348406	II	R	1	TRUE	15	77348407	rs143800573	G	A	0.000998403	0	0.0058	0	0.001	0
cg00048079	5	99980182	II	R	1	TRUE	5	99980183	rs530657452	G	A	0.000199681	0	0	0	0.001	0
cg00048079	5	99980182	II	R	0	FALSE	5	99980182	rs548862351	C	T	0.000998403	8.00E-04	0	0.002	0.002	0
cg00048458	19	39034307	II	R	0	FALSE	19	39034307	rs563161084	C	T	0.000199681	0	0	0	0.001	0
cg00048584	14	64340898	II	R	1	TRUE	14	64340899	rs530582783	G	A	0.000399361	0	0	0	0	0.002
cg00048705	6	170563326	II	F	0	TRUE	6	170563326	rs181985858	C	T	0.000798722	0	0	0.001	0	0.003
cg00048705	6	170563326	II	F	1	FALSE	6	170563327	rs7770795	G	A	0.0199681	0.0734	0.0043	0	0	0
cg00048764	14	66212698	II	R	1	TRUE	14	66212699	rs541904136	G	A	0.00179712	0	0.0014	0.001	0.0072	0
cg00048764	14	66212698	II	R	0	FALSE	14	66212698	rs143595015	C	T	0.000199681	0	0	0	0	0.001
cg00048842	12	72473584	II	F	0	TRUE	12	72473584	rs74816149	C	T	0.00499201	8.00E-04	0.0014	0.0209	0.002	0
cg00048905	10	671213	II	F	1	FALSE	10	671214	rs567988338	G	A	0.000199681	0	0	0	0.001	0
cg00048983	22	40446588	II	R	1	TRUE	22	40446589	rs9623116	G	A	0.000798722	0.0023	0.0014	0	0	0
cg00049004	1	144836550	II	R	1	TRUE	1	144836551	rs587681868	G	A	0.000399361	8.00E-04	0.0014	0	0	0
cg00049066	2	17266143	II	F	0	TRUE	2	17266143	rs566378463	C	T	0.000199681	0	0	0	0.001	0
cg00049156	1	93643903	II	R	0	FALSE	1	93643903	rs192612762	C	A	0.000599042	0	0.0029	0.001	0	0
cg00049253	1	231473541	II	F	1	FALSE	1	231473542	rs377024147	G	A	0.000798722	0	0	0	0.0041	0
cg00049380	16	84166874	II	F	0	TRUE	16	84166874	rs572968208	C	T	0.000399361	8.00E-04	0	0.001	0	0
cg00049380	16	84166874	II	F	1	FALSE	16	84166875	rs555365812	G	A	0.000199681	0	0	0	0	0.001
cg00049533	12	50032473	II	F	0	TRUE	12	50032473	rs1317263	C	T	0.0249601	0.0915	0.0043	0.001	0	0
cg00049545	18	61260315	II	R	0	FALSE	18	61260315	rs184510430	C	T	0.000199681	8.00E-04	0	0	0	0
cg00049582	2	110405708	II	R	1	TRUE	2	110405709	rs72940245	G	A	0.00838658	0.031	0.0014	0	0	0
cg00049582	2	110405708	II	R	0	FALSE	2	110405708	rs569901139	C	T	0.000199681	8.00E-04	0	0	0	0
cg00049638	8	6312713	II	F	1	FALSE	8	6312714	rs189380942	G	A	0.00199681	0	0.0014	0	0.0092	0
cg00049664	16	66613334	I	R	0	FALSE	16	66613334	rs112410277	C	T	0.00179712	0	0.0058	0.005	0	0
cg00049709	1	3057810	II	R	1	TRUE	1	3057811	rs184666693	G	A	0.00219649	0	0	0	0.001	0.0099
cg00049718	1	115300559	I	F	0	FALSE	1	115300559	rs560682695	C	T	0.000199681	8.00E-04	0	0	0	0
cg00049883	16	5554273	II	F	0	TRUE	16	5554273	rs184069945	C	G,T	0.000998403	0.0038	0.0043	0	0	0
cg00050133	4	178167583	II	F	0	TRUE	4	178167583	rs556591114	C	T	0.00139776	0	0	0	0.0072	0
cg00050224	17	78327956	II	R	0	FALSE	17	78327956	rs143485810	C	T	0.000199681	8.00E-04	0	0	0	0
cg00050336	4	15377965	II	F	0	TRUE	4	15377965	rs150428777	C	T	0.000798722	0	0	0	0	0.004
cg00050336	4	15377965	II	F	1	FALSE	4	15377966	rs184172216	G	A	0.00259585	0	0.0014	0.008	0.0031	0.001
cg00050496	12	110211701	II	R	1	TRUE	12	110211702	rs193276368	G	A	0.000199681	0	0.0014	0	0	0
cg00050505	5	115724503	II	R	1	TRUE	5	115724504	rs114618352	G	A	0.00359425	0.0129	0.0014	0	0	0
cg00050618	16	27414418	II	R	0	FALSE	16	27414418	rs530904166	C	T	0.000399361	8.00E-04	0.0014	0	0	0
cg00050654	4	4576493	II	F	0	TRUE	4	4576493	rs76663815	C	G	0.0109824	0.0257	0.0202	0.006	0.001	0
cg00050654	4	4576493	II	F	1	FALSE	4	4576494	rs138169930	G	A	0.000399361	0	0	0.002	0	0
cg00050697	18	35098882	II	F	0	TRUE	18	35098882	rs547846942	C	T	0.000199681	0	0	0	0.001	0
cg00050872	7	128092224	I	F	0	FALSE	7	128092224	rs139357597	C	T	0.000798722	0.003	0	0	0	0
cg00050898	1	205562970	II	F	0	TRUE	1	205562970	rs190247166	C	T	0.00519169	0	0.0115	0.002	0.002	0.0139
cg00050898	1	205562970	II	F	1	FALSE	1	205562971	rs116156941	G	A	0.0191693	0.0703	0.0043	0	0	0
cg00050938	3	50296100	II	F	1	FALSE	3	50296101	rs587711926	G	A	0.000599042	0.0023	0	0	0	0
cg00051022	17	2264242	II	R	1	TRUE	17	2264243	rs554282429	G	A	0.000199681	8.00E-04	0	0	0	0
cg00051154	2	237079099	II	R	1	TRUE	2	237079100	rs6725848	G	C	0.208466	0.2322	0.1081	0.169	0.2566	0.2391
cg00051200	22	43637194	II	F	0	TRUE	22	43637194	rs543164490	C	T	0.000599042	8.00E-04	0	0	0.002	0
cg00051200	22	43637194	II	F	1	FALSE	22	43637195	rs143943037	G	A	0.000199681	0	0	0.001	0	0
cg00051307	5	72524193	II	R	0	FALSE	5	72524193	rs530735987	C	A	0.000998403	0	0	0	0.0051	0
cg00051371	7	75442678	II	R	1	TRUE	7	75442679	rs201399079	G	A	0.000399361	0.0015	0	0	0	0
cg00051404	7	5670503	II	F	0	TRUE	7	5670503	rs142884002	C	G	0.00239617	0.0076	0.0029	0	0	0
cg00051404	7	5670503	II	F	1	FALSE	7	5670504	rs77092068	G	A	0.0199681	0.0749	0	0.001	0	0
cg00051443	6	159496073	II	R	1	TRUE	6	159496074	rs181040911	G	A	0.000199681	0	0	0.001	0	0
cg00051443	6	159496073	II	R	0	FALSE	6	159496073	rs144799448	C	T	0.000399361	0	0	0.001	0.001	0
cg00051623	11	104907029	II	F	1	FALSE	11	104907030	rs546031181	G	A	0.000399361	0.0015	0	0	0	0
cg00051629	7	41599201	II	R	1	TRUE	7	41599202	rs140511064	G	A	0.00399361	0	0.0159	0.008	0.001	0
cg00051818	7	66367658	II	F	0	TRUE	7	66367658	rs531265137	C	T	0.000399361	0.0015	0	0	0	0
cg00052046	20	3213682	II	F	0	TRUE	20	3213682	rs115287962	C	T	0.00379393	0.0144	0	0	0	0
cg00052225	12	15783053	II	F	0	TRUE	12	15783053	rs556946976	C	T	0.000199681	0	0	0	0.001	0
cg00052246	3	71106252	II	F	1	FALSE	3	71106253	rs538905326	G	A	0.000199681	0	0	0	0	0.001
cg00052459	10	1425944	II	F	1	FALSE	10	1425945	rs529746371	G	A	0.00119808	0.0045	0	0	0	0
cg00052472	20	46116225	II	R	0	FALSE	20	46116225	rs139841965	C	T	0.000199681	0	0	0	0	0.001
cg00052487	11	17516522	II	F	0	TRUE	11	17516522	rs56361848	C	T	0.0103834	0	0.0115	0.0348	0.0082	0.001
cg00052517	12	123728703	II	R	0	FALSE	12	123728703	rs150114706	C	T	0.000399361	8.00E-04	0	0.001	0	0
cg00052550	2	238969457	I	F	0	FALSE	2	238969457	rs377739361	C	G	0.00159744	0.0015	0	0	0	0.006
cg00052574	16	5288693	II	F	1	FALSE	16	5288694	rs148966405	G	A	0.0145767	0.0545	0.0014	0	0	0
cg00052578	3	132843565	II	R	0	FALSE	3	132843565	rs537209700	C	T	0.000199681	0	0	0.001	0	0
cg00052684	6	35694245	II	R	0	FALSE	6	35694245	rs76917354	C	T	0.0261581	0.0038	0.0447	0.0716	0.0204	0.003
cg00052723	4	790014	II	F	0	TRUE	4	790014	rs536818550	C	T	0.000199681	8.00E-04	0	0	0	0
cg00052723	4	790014	II	F	1	FALSE	4	790015	rs186408203	G	A	0.000399361	0	0	0	0	0.002
cg00052772	6	33245804	II	F	0	TRUE	6	33245804	rs572043997	C	T	0.000199681	0	0	0	0.001	0
cg00052853	3	107645034	II	R	1	TRUE	3	107645035	rs186624571	G	A	0.000798722	0	0	0	0	0.004
cg00052925	16	87868865	II	F	0	TRUE	16	87868865	rs184739982	C	T	0.000798722	0	0	0.001	0.0031	0
cg00052964	2	85135823	II	R	1	TRUE	2	85135824	rs529200877	G	T	0.000199681	0	0.0014	0	0	0
cg00052970	2	231372249	II	F	1	FALSE	2	231372250	rs557611809	G	A	0.000199681	0	0	0	0	0.001
cg00053063	2	134191960	II	F	0	TRUE	2	134191960	rs529934275	C	T	0.000399361	0.0015	0	0	0	0
cg00053135	6	167032403	II	R	1	TRUE	6	167032404	rs138626282	G	A	0.000399361	0	0	0.002	0	0
cg00053135	6	167032403	II	R	0	FALSE	6	167032403	rs539643584	C	T	0.000199681	8.00E-04	0	0	0	0
cg00053309	14	71710558	II	R	1	TRUE	14	71710559	rs200871639	G	A	0.00279553	0	0	0	0.0133	0.001
cg00053361	8	127250180	II	F	0	TRUE	8	127250180	rs144667650	C	T	0.000199681	0	0	0.001	0	0
cg00053536	1	17291209	II	R	0	FALSE	1	17291209	rs181208802	C	T	0.000399361	0.0015	0	0	0	0
cg00053586	12	16554494	II	F	0	TRUE	12	16554494	rs150946906	C	T	0.00159744	0	0	0	0	0.0079
cg00053586	12	16554494	II	F	1	FALSE	12	16554495	rs571269537	G	A	0.000199681	0	0	0	0	0.001
cg00053661	2	204103685	I	F	1	FALSE	2	204103686	rs561593319	G	A	0.000199681	0	0	0	0	0.001
cg00053716	14	55281903	II	F	1	FALSE	14	55281904	rs532840866	G	A	0.000199681	0	0	0	0.001	0
cg00053728	2	3464167	II	R	1	TRUE	2	3464168	rs371575782	G	T	0.000399361	0.0015	0	0	0	0
cg00053728	2	3464167	II	R	0	FALSE	2	3464167	rs570867200	C	T	0.000199681	8.00E-04	0	0	0	0
cg00053916	8	37457329	II	R	0	FALSE	8	37457329	rs562772720	C	T	0.000199681	0	0	0	0.001	0
cg00054173	21	34542436	II	R	1	TRUE	21	34542437	rs536858244	G	A	0.000199681	8.00E-04	0	0	0	0
cg00054173	21	34542436	II	R	0	FALSE	21	34542436	rs572642958	C	A	0.000199681	0	0	0	0	0.001
cg00054243	1	53190312	II	F	0	TRUE	1	53190312	rs148184974	C	T	0.0107827	0.0174	0.0245	0.0119	0.002	0
cg00054243	1	53190312	II	F	1	FALSE	1	53190313	rs575761185	G	A	0.000199681	0	0	0	0	0.001
cg00054352	13	114891672	I	F	1	FALSE	13	114891673	rs573062132	G	A	0.000199681	0	0	0	0.001	0
cg00054372	1	21591333	II	R	0	FALSE	1	21591333	rs182513055	C	T	0.000199681	0	0	0	0	0.001
cg00054409	6	31347802	I	F	0	FALSE	6	31347802	rs4713461	C	T	0.0565096	0.0424	0.1268	0.0577	0.0174	0.0635
cg00054409	6	31347802	I	F	1	FALSE	6	31347803	rs550430136	G	T	0.000199681	8.00E-04	0	0	0	0
cg00054496	16	10855688	I	R	1	FALSE	16	10855689	rs557472106	G	A	0.000199681	0	0	0.001	0	0
cg00054741	19	54201247	II	F	1	FALSE	19	54201248	rs569238246	G	C	0.000199681	0	0	0	0	0.001
cg00054774	21	43373079	II	F	1	FALSE	21	43373080	rs577065643	G	A	0.000599042	0	0.0029	0.001	0	0
cg00054890	7	98632054	II	F	0	TRUE	7	98632054	rs531948458	C	T	0.000399361	0.0015	0	0	0	0
cg00054920	12	109971171	II	F	0	TRUE	12	109971171	rs7966661	C	T	0.0133786	0.0484	0.0043	0	0	0
cg00054948	1	93174008	II	F	0	TRUE	1	93174008	rs115705502	C	T	0.00499201	0.0159	0.0043	0	0.001	0
cg00054988	6	28047013	II	F	1	FALSE	6	28047014	rs76788504	G	A	0.00279553	0	0.0014	0.0119	0	0.001
cg00055073	2	43398118	II	R	1	TRUE	2	43398119	rs148176066	G	A	0.00519169	0	0.0058	0.005	0.002	0.0149
cg00055073	2	43398118	II	R	0	FALSE	2	43398118	rs573483466	C	T	0.000199681	8.00E-04	0	0	0	0
cg00055292	7	4846846	II	R	0	FALSE	7	4846846	rs140569524	C	T	0.000199681	8.00E-04	0	0	0	0
cg00055486	2	236411200	II	R	0	FALSE	2	236411200	rs541509370	C	T	0.000199681	0	0	0.001	0	0
cg00055764	12	130961718	I	F	1	FALSE	12	130961719	rs77587365	G	A	0.000798722	0.003	0	0	0	0
cg00055771	5	144510462	II	F	0	TRUE	5	144510462	rs547252087	C	T	0.000199681	0	0	0	0	0.001
cg00055771	5	144510462	II	F	1	FALSE	5	144510463	rs560780858	G	A	0.000199681	0	0	0	0.001	0
cg00055876	2	106497031	II	F	0	TRUE	2	106497031	rs147616753	C	T	0.00419329	0.0106	0.0014	0.002	0.0041	0
cg00055945	6	36595688	II	F	0	TRUE	6	36595688	rs187079340	C	T	0.000599042	0	0.0014	0.002	0	0
cg00055981	9	139228737	II	F	1	FALSE	9	139228738	rs573025401	G	A	0.000399361	0	0	0.002	0	0
cg00056003	4	48385010	II	R	1	TRUE	4	48385011	rs570915139	G	A	0.000199681	8.00E-04	0	0	0	0
cg00056011	17	64484627	II	R	1	TRUE	17	64484628	rs556816389	G	A	0.000199681	8.00E-04	0	0	0	0
cg00056034	8	129091092	II	R	1	TRUE	8	129091093	rs148999851	G	A	0.000199681	0	0	0	0	0.001
cg00056074	2	131485150	II	R	0	FALSE	2	131485150	rs555604116	C	G	0.00119808	0	0	0	0	0.006
cg00056208	15	29621657	II	R	0	FALSE	15	29621657	rs139255465	C	T	0.00419329	0.0136	0.0043	0	0	0
cg00056257	3	6901652	II	R	0	FALSE	3	6901652	rs78517139	C	T	0.000798722	0.003	0	0	0	0
cg00056268	3	75831181	II	F	0	TRUE	3	75831181	rs61186626	C	G	0.111022	0.2292	0.1066	0.0288	0.0706	0.0804
cg00056280	7	2855001	II	F	0	TRUE	7	2855001	rs147990856	C	T	0.000399361	8.00E-04	0.0014	0	0	0
cg00056480	12	124227082	II	F	0	TRUE	12	124227082	rs186438410	C	T	0.000199681	0	0.0014	0	0	0
cg00056563	13	39989389	II	F	1	FALSE	13	39989390	rs528969598	G	A	0.000399361	0	0.0014	0	0.001	0
cg00056628	17	79981271	II	F	0	TRUE	17	79981271	rs566151353	C	T	0.000599042	0.0023	0	0	0	0
cg00056754	1	167063958	II	R	1	TRUE	1	167063959	rs551277464	G	A	0.000399361	0	0	0	0	0.002
cg00057114	1	6344362	II	R	0	FALSE	1	6344362	rs561598899	C	T	0.0107827	0.0386	0.0043	0	0	0
cg00057208	2	219578149	II	F	0	TRUE	2	219578149	rs567661531	C	T	0.000199681	0	0	0	0.001	0
cg00057208	2	219578149	II	F	1	FALSE	2	219578150	rs531882371	G	A	0.000199681	8.00E-04	0	0	0	0
cg00057265	10	61824098	II	F	1	FALSE	10	61824099	rs569689476	G	A	0.000199681	0	0	0	0	0.001
cg00057324	6	47750042	II	F	0	TRUE	6	47750042	rs550046252	C	A	0.000399361	0	0	0.002	0	0
cg00057324	6	47750042	II	F	1	FALSE	6	47750043	rs546879440	G	A	0.000199681	0	0	0	0.001	0
cg00057376	2	44232247	II	F	1	FALSE	2	44232248	rs553954011	G	A	0.000199681	0	0	0	0	0.001
cg00057616	11	94617659	II	F	0	TRUE	11	94617659	rs530961977	C	T	0.000199681	0	0.0014	0	0	0
cg00057616	11	94617659	II	F	1	FALSE	11	94617660	rs115260830	G	A	0.0173722	0.0318	0.0303	0.0219	0.002	0
cg00057627	7	1978183	II	F	0	TRUE	7	1978183	rs117100204	C	T	0.00399361	0.0015	0.0101	0.0109	0	0
cg00057966	17	56408694	II	F	1	FALSE	17	56408695	rs201627422	G	A	0.000199681	0	0	0	0	0.001
cg00058026	12	53172158	II	F	0	TRUE	12	53172158	rs143751937	C	T	0.000798722	0.003	0	0	0	0
cg00058061	8	41291663	II	R	1	TRUE	8	41291664	rs560279220	G	A	0.000199681	0	0	0	0	0.001
cg00058113	6	33239977	I	R	0	FALSE	6	33239977	rs532781237	C	T	0.000199681	0	0	0.001	0	0
cg00058128	6	38899690	II	R	1	TRUE	6	38899691	rs112903128	G	A	0.000599042	0	0.0014	0.002	0	0
cg00058290	6	400090	II	F	1	FALSE	6	400091	rs569028723	G	A	0.000199681	0	0.0014	0	0	0
cg00058291	1	228974133	II	F	0	TRUE	1	228974133	rs191294584	C	T	0.000199681	0	0.0014	0	0	0
cg00058490	11	104146912	II	R	1	TRUE	11	104146913	rs111661414	G	A	0.0159744	0.056	0.0072	0.001	0	0
cg00058515	2	80527798	II	F	1	FALSE	2	80527799	rs544488352	G	A	0.000199681	0	0	0	0	0.001
cg00058644	17	79844023	II	F	1	FALSE	17	79844024	rs540826513	G	A	0.000199681	0	0	0	0	0.001
cg00058743	2	716709	II	R	1	TRUE	2	716710	rs150037287	G	A	0.000998403	0.0038	0	0	0	0
cg00058761	10	127471276	II	F	0	TRUE	10	127471276	rs187301218	C	A	0.000199681	0	0	0	0	0.001
cg00058761	10	127471276	II	F	1	FALSE	10	127471277	rs79792660	G	A	0.0133786	0.0318	0.0072	0	0.0102	0.0099
cg00058799	16	624005	I	R	0	FALSE	16	624005	rs571668078	C	T	0.000199681	0	0.0014	0	0	0
cg00058799	16	624005	I	R	1	FALSE	16	624006	rs190975283	G	A	0.00339457	0.0106	0	0	0.001	0.002
cg00058857	3	99927991	II	R	0	FALSE	3	99927991	rs568472651	C	T	0.000199681	0	0	0	0	0.001
cg00058903	4	39277718	II	F	0	TRUE	4	39277718	rs565068560	C	T	0.000199681	8.00E-04	0	0	0	0
cg00058923	1	161069167	II	F	1	FALSE	1	161069168	rs562131728	G	A	0.000199681	0	0	0	0.001	0
cg00059034	1	98514082	II	F	0	TRUE	1	98514082	rs149246033	C	T	0.000399361	0.0015	0	0	0	0
cg00059086	1	17699844	II	F	0	TRUE	1	17699844	rs78079997	C	T	0.00998403	0.0295	0.0101	0	0.0041	0
cg00059232	1	53680442	II	F	1	FALSE	1	53680443	rs553576373	G	A	0.000199681	0	0	0	0	0.001
cg00059240	10	3155604	I	R	1	FALSE	10	3155605	rs559829885	G	A	0.000199681	0	0	0	0.001	0
cg00059246	12	54337929	II	F	0	TRUE	12	54337929	rs137908055	C	T	0.000199681	8.00E-04	0	0	0	0
cg00059309	17	78293397	II	F	0	TRUE	17	78293397	rs547050750	C	T	0.000399361	0	0	0.002	0	0
cg00059309	17	78293397	II	F	1	FALSE	17	78293398	rs142758536	G	A	0.000599042	0	0	0.002	0.001	0
cg00059422	6	151979267	II	F	1	FALSE	6	151979268	rs181616820	G	A	0.000399361	8.00E-04	0	0	0	0.001
cg00059439	18	11802642	II	R	1	TRUE	18	11802643	rs565327434	G	A	0.000199681	0	0.0014	0	0	0
cg00059459	1	8343575	II	R	1	TRUE	1	8343576	rs565259908	G	T	0.000199681	8.00E-04	0	0	0	0
cg00059465	12	58424573	II	R	0	FALSE	12	58424573	rs139707461	C	T	0.000199681	8.00E-04	0	0	0	0
cg00059625	21	43068557	II	R	0	FALSE	21	43068557	rs148795594	C	T	0.000998403	0	0	0.005	0	0
cg00059643	5	180662641	II	F	0	TRUE	5	180662641	rs563043460	C	T	0.000199681	0	0	0	0.001	0
cg00059652	17	67605498	II	F	1	FALSE	17	67605499	rs368488133	G	A	0.000599042	0	0.0043	0	0	0
cg00059659	2	204479424	II	F	0	TRUE	2	204479424	rs577300484	C	T	0.000199681	8.00E-04	0	0	0	0
cg00059659	2	204479424	II	F	1	FALSE	2	204479425	rs115353223	G	T	0.00319489	0.0113	0.0014	0	0	0
cg00059664	10	72358846	I	R	1	FALSE	10	72358847	rs144004164	G	A	0.00179712	0	0	0	0	0.0089
cg00059699	12	10455788	II	R	1	TRUE	12	10455789	rs559483769	G	A	0.000199681	8.00E-04	0	0	0	0
cg00059737	1	12400434	II	R	0	FALSE	1	12400434	rs543932533	C	T	0.000199681	0	0	0	0	0.001
cg00059762	3	116234428	II	R	1	TRUE	3	116234429	rs570906352	G	T	0.000199681	0	0.0014	0	0	0
cg00059854	2	236443857	I	F	-1	TRUE	2	236443856	rs535645234	G	A	0.000399361	0	0.0029	0	0	0
cg00059874	9	69146590	II	F	1	FALSE	9	69146591	rs556315231	G	A	0.000399361	8.00E-04	0	0	0.001	0
cg00059879	15	49534692	II	F	0	TRUE	15	49534692	rs190663235	C	T	0.00459265	0.0174	0	0	0	0
cg00059930	13	48894382	II	R	0	FALSE	13	48894382	rs191817184	C	T	0.00159744	0	0	0	0	0.0079
cg00059937	11	127912278	II	F	1	FALSE	11	127912279	rs113110698	G	A	0.00459265	0	0.0101	0.0149	0.001	0
cg00059963	14	102994443	II	R	0	FALSE	14	102994443	rs547062537	C	T	0.000399361	0.0015	0	0	0	0
cg00060004	11	3664088	II	R	0	FALSE	11	3664088	rs377449266	C	T	0.000399361	0	0	0	0.002	0
cg00060061	8	112636613	II	R	1	TRUE	8	112636614	rs112393025	G	T	0.0157748	0.0582	0.0029	0	0	0
cg00060165	8	266796	II	F	1	FALSE	8	266797	rs555288511	G	A	0.000399361	0.0015	0	0	0	0
cg00060320	3	134369974	I	F	0	FALSE	3	134369974	rs568757181	C	T	0.000199681	0	0	0.001	0	0
cg00060404	7	107423254	II	F	0	TRUE	7	107423254	rs3735605	C	T	0.150958	0.0552	0.1369	0.175	0.137	0.2758
cg00060475	8	66499698	II	F	0	TRUE	8	66499698	rs182962525	C	T	0.000199681	0	0	0.001	0	0
cg00060641	10	47135256	II	R	1	TRUE	10	47135257	rs570363051	G	A	0.000199681	8.00E-04	0	0	0	0
cg00060641	10	47135256	II	R	0	FALSE	10	47135256	rs558183857	C	T	0.000199681	8.00E-04	0	0	0	0
cg00060800	5	141600994	II	R	0	FALSE	5	141600994	rs528922431	C	T	0.000199681	0	0	0	0.001	0
cg00060836	8	67834312	II	R	1	TRUE	8	67834313	rs73691152	G	A,C	0.0151757	0.0567	0.0014	0	0	0
cg00060843	X	48726699	II	R	0	FALSE	X	48726699	.	C	T	0.000529801	0.001	0.0019	0	0	0
cg00060975	4	140099768	II	R	0	FALSE	4	140099768	rs1471928	C	T	0.173323	0.2383	0.1686	0.2604	0.1278	0.0486
cg00060986	4	53208691	II	F	1	FALSE	4	53208692	rs550541213	G	A	0.000199681	8.00E-04	0	0	0	0
cg00061150	8	144918317	II	F	1	FALSE	8	144918318	rs148005378	G	A	0.000399361	0	0.0014	0.001	0	0
cg00061209	10	134523080	II	R	1	TRUE	10	134523081	rs576608907	G	A	0.000399361	0	0	0.001	0.001	0
cg00061313	10	32367033	II	F	0	TRUE	10	32367033	rs559783208	C	A	0.000199681	0	0	0	0	0.001
cg00061313	10	32367033	II	F	1	FALSE	10	32367034	rs530060926	G	A	0.000199681	0	0	0	0.001	0
cg00061368	1	16196968	II	F	0	TRUE	1	16196968	rs530469646	C	T	0.000399361	8.00E-04	0.0014	0	0	0
cg00061520	16	4070371	II	F	0	TRUE	16	4070371	rs552058473	C	T	0.000199681	0	0	0	0.001	0
cg00061551	16	5121151	II	F	0	TRUE	16	5121151	rs529463921	C	T	0.000199681	0	0	0	0	0.001
cg00061553	20	48233873	II	F	1	FALSE	20	48233874	rs576261872	G	T	0.00199681	0.0076	0	0	0	0
cg00061678	1	170776719	II	R	0	FALSE	1	170776719	rs377533009	C	T	0.000599042	0	0	0	0.0031	0
cg00061764	3	67564432	II	F	1	FALSE	3	67564433	rs535427063	G	A	0.000199681	0	0.0014	0	0	0
cg00061792	10	51542259	II	R	1	TRUE	10	51542260	rs139198634	G	A	0.00299521	0.0098	0.0014	0	0	0.001
cg00061907	11	8931485	II	F	0	TRUE	11	8931485	rs571873289	C	T	0.000199681	0	0	0	0.001	0
cg00062012	3	149133993	II	F	0	TRUE	3	149133993	rs564715819	C	T	0.000199681	0	0.0014	0	0	0
cg00062043	19	38801339	II	F	1	FALSE	19	38801340	rs570870803	G	A	0.000399361	0	0.0014	0	0.001	0
cg00062050	3	194882147	II	F	0	TRUE	3	194882147	rs191773938	C	T	0.000599042	0.0015	0	0	0	0.001
cg00062070	15	36931666	II	F	1	FALSE	15	36931667	rs534352394	G	A	0.000599042	0	0	0	0.0031	0
cg00062072	1	1157684	I	R	0	FALSE	1	1157684	rs79281810	C	T	0.124401	0.1604	0.0893	0.0885	0.1022	0.1587
cg00062072	1	1157684	I	R	1	FALSE	1	1157685	rs368391845	G	A	0.000599042	0	0	0.003	0	0
cg00062119	8	30769864	I	F	1	FALSE	8	30769865	rs113093108	G	A	0.184305	0.1762	0.1398	0.1551	0.2853	0.1567
cg00062282	22	50747369	II	R	1	TRUE	22	50747370	rs574425180	G	A	0.000798722	0	0.0043	0.001	0	0
cg00062282	22	50747369	II	R	0	FALSE	22	50747369	rs552781263	C	T	0.000599042	0.0023	0	0	0	0
cg00062285	3	99193044	II	F	0	TRUE	3	99193044	rs564123269	C	A	0.000199681	0	0	0	0.001	0
cg00062367	14	69950116	II	F	1	FALSE	14	69950117	rs79072402	G	A	0.165335	0.0809	0.1138	0.2614	0.2607	0.123
cg00062382	4	86954451	II	R	1	TRUE	4	86954452	rs116744560	G	A	0.0109824	0.0015	0.0115	0.0427	0.002	0
cg00062382	4	86954451	II	R	0	FALSE	4	86954451	rs547687789	C	T	0.000399361	0	0.0014	0	0	0.001
cg00062437	22	23728539	II	R	0	FALSE	22	23728539	rs112447455	C	T	0.0101837	0.0371	0.0029	0	0	0
cg00062484	16	55769875	II	F	0	TRUE	16	55769875	rs187682663	C	T	0.000399361	0	0.0029	0	0	0
cg00062592	1	1655803	II	R	0	FALSE	1	1655803	rs543789059	C	T	0.000199681	8.00E-04	0	0	0	0
cg00062678	22	32928181	II	F	0	TRUE	22	32928181	rs542018973	C	T	0.000199681	0	0	0.001	0	0
cg00062678	22	32928181	II	F	1	FALSE	22	32928182	rs561801708	G	A	0.000399361	0.0015	0	0	0	0
cg00062736	15	100171683	II	R	1	TRUE	15	100171684	rs11247118	G	A	0.384385	0.1316	0.4236	0.497	0.5389	0.4266
cg00063006	6	32847530	I	R	1	FALSE	6	32847531	rs544552856	G	A	0.000199681	0	0	0.001	0	0
cg00063144	17	39554055	II	R	1	TRUE	17	39554056	rs573880453	G	A	0.000199681	0	0	0	0.001	0
cg00063223	3	73610946	II	R	0	FALSE	3	73610946	rs148165854	C	A,T	0.00139776	0.0053	0	0	0	0.001
cg00063346	1	228489289	II	R	0	FALSE	1	228489289	rs150933023	C	T	0.000199681	8.00E-04	0	0	0	0
cg00063357	4	158117227	II	R	0	FALSE	4	158117227	rs187042562	C	T	0.000599042	0.0023	0	0	0	0
cg00063456	1	231518525	II	R	1	TRUE	1	231518526	rs193299368	G	A	0.000399361	8.00E-04	0.0014	0	0	0
cg00063503	8	145822899	I	F	1	FALSE	8	145822900	rs188080983	G	A	0.000399361	0	0.0014	0	0.001	0
cg00063608	8	27284692	II	R	0	FALSE	8	27284692	rs3779635	C	T	0.330871	0.2829	0.3948	0.4284	0.3374	0.246
cg00063661	3	48452751	II	F	0	TRUE	3	48452751	rs56744658	C	T	0.0471246	0.1641	0.0245	0.002	0	0
cg00063661	3	48452751	II	F	1	FALSE	3	48452752	rs149910550	G	A	0.000798722	0	0.0014	0	0	0.003
cg00063699	1	214624242	II	F	1	FALSE	1	214624243	rs114552865	G	A	0.00159744	0.0061	0	0	0	0
cg00063959	3	182538563	II	F	0	TRUE	3	182538563	rs9876014	C	T	0.0449281	0.1596	0.0187	0.001	0	0
cg00063979	5	139075286	II	F	0	TRUE	5	139075286	rs560128809	C	T	0.000399361	8.00E-04	0.0014	0	0	0
cg00063979	5	139075286	II	F	1	FALSE	5	139075287	rs527464531	G	A	0.000399361	0.0015	0	0	0	0
cg00063987	19	43912160	II	R	1	TRUE	19	43912161	rs559979161	G	A	0.000199681	0	0	0	0	0.001
cg00064208	8	125846422	II	R	0	FALSE	8	125846422	rs72716967	C	T	0.185703	0.2905	0.1037	0.0865	0.1104	0.2768
cg00064235	10	102989598	II	F	0	TRUE	10	102989598	rs531436493	C	T	0.000199681	0	0	0	0.001	0
cg00064296	8	88712003	II	R	1	TRUE	8	88712004	rs189600778	G	A	0.000199681	0	0	0.001	0	0
cg00064347	3	197477238	I	R	1	FALSE	3	197477239	rs550355724	G	C	0.000199681	0	0	0	0.001	0
cg00064363	8	125910070	II	R	1	TRUE	8	125910071	rs577038928	G	A	0.000798722	0.003	0	0	0	0
cg00064589	10	29891284	II	R	0	FALSE	10	29891284	rs368921887	C	T	0.000199681	0	0	0	0.001	0
cg00064655	11	87064109	II	F	1	FALSE	11	87064110	rs10792944	G	T	0.209465	0.1172	0.2507	0.3588	0.272	0.0923
cg00064840	7	4784485	II	F	0	TRUE	7	4784485	rs553122226	C	T	0.000199681	8.00E-04	0	0	0	0
cg00064972	1	8185663	II	F	0	TRUE	1	8185663	rs562874970	C	T	0.000599042	0	0	0.003	0	0
cg00065088	8	144943738	II	F	0	TRUE	8	144943738	rs376697064	C	T	0.000399361	0	0	0.002	0	0
cg00065128	21	43915254	II	R	1	TRUE	21	43915255	rs571483213	G	A	0.000199681	8.00E-04	0	0	0	0
cg00065302	21	30366250	II	R	1	TRUE	21	30366251	rs556087440	G	T	0.000199681	0	0.0014	0	0	0
cg00065368	16	3768920	II	R	0	FALSE	16	3768920	rs10468313	C	T	0.00838658	0.0295	0.0029	0	0.001	0
cg00065385	9	111623395	II	F	0	TRUE	9	111623395	rs563054138	C	T	0.000199681	0	0	0	0	0.001
cg00065385	9	111623395	II	F	1	FALSE	9	111623396	rs574943677	G	A	0.000599042	0.0023	0	0	0	0
cg00065419	7	11232925	I	R	2	TRUE	7	11232927	rs371762777	C	A	0.00139776	0	0	0	0	0.0069
cg00065430	14	76439697	II	F	0	TRUE	14	76439697	rs527434746	C	T	0.000399361	0	0	0	0.002	0
cg00065493	14	93041171	II	F	1	FALSE	14	93041172	rs538105066	G	A	0.000199681	0	0	0	0.001	0
cg00065569	1	113666867	II	R	1	TRUE	1	113666868	rs143701113	G	A	0.000399361	0.0015	0	0	0	0
cg00065570	8	145641991	II	R	1	TRUE	8	145641992	rs537547977	G	A	0.000199681	0	0	0.001	0	0
cg00065581	17	5373631	II	R	1	TRUE	17	5373632	rs535057959	G	A	0.000199681	8.00E-04	0	0	0	0
cg00065598	6	35309996	II	R	1	TRUE	6	35309997	rs563434344	G	C	0.000199681	0	0	0	0.001	0
cg00065944	13	77015067	II	R	0	FALSE	13	77015067	rs574619727	C	T	0.000199681	0	0	0.001	0	0
cg00065998	4	130934121	I	F	0	FALSE	4	130934121	rs189492499	C	T	0.00758786	0.0257	0.0058	0	0	0
cg00066022	3	123255362	II	F	0	TRUE	3	123255362	rs73857662	C	T	0.0081869	0.0303	0.0014	0	0	0
cg00066110	18	13826628	II	R	0	FALSE	18	13826628	rs142287236	C	T	0.000599042	0.0015	0.0014	0	0	0
cg00066111	18	52258304	II	R	1	TRUE	18	52258305	rs575526371	G	A	0.000599042	8.00E-04	0.0029	0	0	0
cg00066153	11	125550744	II	F	1	FALSE	11	125550745	rs113374162	G	A	0.000199681	8.00E-04	0	0	0	0
cg00066249	3	27663696	II	F	1	FALSE	3	27663697	rs186188798	G	A	0.00658946	0.0242	0.0014	0	0	0
cg00066270	1	186265270	II	F	0	TRUE	1	186265270	rs535869798	C	T	0.000199681	0	0.0014	0	0	0
cg00066351	7	150130551	II	R	0	FALSE	7	150130551	rs377485941	C	T	0.000199681	0	0	0	0	0.001
cg00066360	17	1374650	II	F	0	TRUE	17	1374650	rs45482194	C	G	0.0257588	0.0938	0.0072	0	0	0
cg00066360	17	1374650	II	F	1	FALSE	17	1374651	rs544379585	G	A	0.000199681	0	0	0	0.001	0
cg00066413	2	113347428	II	F	1	FALSE	2	113347429	rs144991445	G	A	0.000798722	0	0	0	0	0.004
cg00066468	15	40861791	I	F	0	FALSE	15	40861791	rs562180631	C	T	0.000199681	0	0	0	0.001	0
cg00066481	X	3094722	II	R	1	TRUE	X	3094723	.	G	C	0.000264901	0.001	0	0	0	0
cg00066481	X	3094722	II	R	0	FALSE	X	3094722	rs190371139	C	T	0.00211921	0.008	0	0	0	0
cg00066535	1	186468150	II	R	0	FALSE	1	186468150	rs61810319	C	T	0.00978435	0	0.0259	0.0099	0.0041	0.0169
cg00066627	6	25693139	II	F	0	TRUE	6	25693139	rs538354679	C	T	0.000199681	8.00E-04	0	0	0	0
cg00066653	5	80010993	I	R	0	FALSE	5	80010993	rs558571953	C	T	0.000199681	0	0	0	0.001	0
cg00066653	5	80010993	I	R	1	FALSE	5	80010994	rs116004729	G	A	0.00239617	0.0091	0	0	0	0
cg00066663	17	7792674	II	F	1	FALSE	17	7792675	rs138049928	G	A	0.000199681	0	0	0	0	0.001
cg00066668	12	131482233	I	R	2	TRUE	12	131482235	rs566006821	G	A	0.000199681	8.00E-04	0	0	0	0
cg00066676	10	78071390	II	R	0	FALSE	10	78071390	rs546386510	C	A	0.000199681	0	0	0	0	0.001
cg00066722	1	43634520	II	R	0	FALSE	1	43634520	rs530315279	C	G	0.000199681	8.00E-04	0	0	0	0
cg00066768	7	20546686	II	F	1	FALSE	7	20546687	rs568195828	G	A	0.000199681	8.00E-04	0	0	0	0
cg00066817	18	72777307	II	F	0	TRUE	18	72777307	rs554071301	C	T	0.000399361	0	0.0014	0	0.001	0
cg00066832	2	11819753	II	F	0	TRUE	2	11819753	rs550188911	C	T	0.00179712	0	0	0	0.0092	0
cg00066854	10	113987376	II	F	0	TRUE	10	113987376	rs563078266	C	T	0.000199681	8.00E-04	0	0	0	0
cg00066903	20	2378530	II	F	1	FALSE	20	2378531	rs200355765	G	A	0.000199681	8.00E-04	0	0	0	0
cg00066919	2	121427740	II	F	0	TRUE	2	121427740	rs72956046	C	A	0.00599042	0.0204	0.0043	0	0	0
cg00066925	12	48921980	II	F	0	TRUE	12	48921980	rs569326276	C	T	0.000199681	0	0	0.001	0	0
cg00067049	15	78294510	II	R	1	TRUE	15	78294511	rs141474996	G	A	0.000199681	8.00E-04	0	0	0	0
cg00067058	1	27220891	II	F	0	TRUE	1	27220891	rs377557354	C	T	0.000199681	0	0	0	0	0.001
cg00067095	13	30938410	II	F	0	TRUE	13	30938410	rs561943447	C	T	0.000199681	0	0	0	0.001	0
cg00067133	18	49140574	II	F	1	FALSE	18	49140575	rs550290149	G	T	0.000199681	0	0	0	0.001	0
cg00067141	15	30930499	II	R	1	TRUE	15	30930500	rs8027951	G	T	0.470447	0.7421	0.4769	0.503	0.3855	0.1597
cg00067141	15	30930499	II	R	0	FALSE	15	30930499	rs539150635	C	T	0.000199681	0	0.0014	0	0	0
cg00067177	18	32658330	II	R	1	TRUE	18	32658331	rs566639370	G	A	0.000399361	8.00E-04	0.0014	0	0	0
cg00067642	1	222773786	II	F	1	FALSE	1	222773787	rs557017641	G	A	0.000199681	8.00E-04	0	0	0	0
cg00067702	5	166721765	II	R	0	FALSE	5	166721765	rs547375949	C	T	0.00239617	0	0	0	0.0123	0
cg00067720	5	67521141	II	R	1	TRUE	5	67521142	rs533719279	G	A	0.000599042	0	0	0	0.0031	0
cg00067720	5	67521141	II	R	0	FALSE	5	67521141	rs565873088	C	T	0.000199681	0	0	0.001	0	0
cg00067753	1	60018894	II	R	1	TRUE	1	60018895	rs543589172	G	A	0.000798722	0.003	0	0	0	0
cg00067758	6	92185790	II	F	0	TRUE	6	92185790	rs375009785	C	T	0.00119808	8.00E-04	0.0014	0.002	0	0.002
cg00067824	10	23492914	I	R	0	FALSE	10	23492914	rs572026250	C	G	0.000599042	8.00E-04	0	0.001	0.001	0
cg00067824	10	23492914	I	R	1	FALSE	10	23492915	rs148846914	G	A	0.00319489	0	0.0029	0.0129	0.001	0
cg00067858	11	31067518	II	F	0	TRUE	11	31067518	rs532610108	C	T	0.000399361	0	0	0	0.002	0
cg00067858	11	31067518	II	F	1	FALSE	11	31067519	rs547432568	G	A	0.00159744	0	0	0	0.0082	0
cg00067884	15	63970198	II	F	1	FALSE	15	63970199	rs183440649	G	A	0.000199681	8.00E-04	0	0	0	0
cg00067941	15	48298201	II	R	1	TRUE	15	48298202	rs576600418	G	A	0.000599042	0.0023	0	0	0	0
cg00068038	2	36688564	II	F	1	FALSE	2	36688565	rs539284819	G	A	0.000199681	8.00E-04	0	0	0	0
cg00068316	9	107729677	II	R	0	FALSE	9	107729677	rs73508082	C	T	0.000399361	0.0015	0	0	0	0
cg00068519	7	94259997	II	R	0	FALSE	7	94259997	rs543735476	C	T	0.000199681	0	0	0.001	0	0
cg00068571	5	66256713	II	F	0	TRUE	5	66256713	rs188221003	C	A	0.000199681	0	0	0	0	0.001
cg00068750	16	2535955	II	F	0	TRUE	16	2535955	rs559006396	C	T	0.000399361	0	0	0	0.002	0
cg00068909	4	103938965	II	R	1	TRUE	4	103938966	rs571565660	G	T	0.000199681	0	0	0	0.001	0
cg00069003	5	140164106	II	R	1	TRUE	5	140164107	rs532228884	G	A	0.000199681	0	0	0	0	0.001
cg00069014	1	14156840	II	R	1	TRUE	1	14156841	rs78446188	G	A	0.00139776	0.0053	0	0	0	0
cg00069014	1	14156840	II	R	0	FALSE	1	14156840	rs561342891	C	T	0.000399361	8.00E-04	0	0	0	0.001
cg00069391	7	3419305	II	F	0	TRUE	7	3419305	rs545627351	C	T	0.000199681	0	0	0	0.001	0
cg00069462	7	156454552	II	R	1	TRUE	7	156454553	rs373402617	G	A	0.000199681	8.00E-04	0	0	0	0
cg00069462	7	156454552	II	R	0	FALSE	7	156454552	rs547570824	C	T	0.000199681	0	0	0	0.001	0
cg00069540	7	135291449	II	F	0	TRUE	7	135291449	rs138978515	C	T	0.00119808	0.0045	0	0	0	0
cg00069540	7	135291449	II	F	1	FALSE	7	135291450	rs112100567	G	A	0.014377	0.0545	0	0	0	0
cg00069658	18	45982224	II	F	0	TRUE	18	45982224	rs578078624	C	T	0.000199681	0	0	0.001	0	0
cg00069771	1	233089275	II	R	1	TRUE	1	233089276	rs17452776	G	A	0.178115	0.2254	0.1297	0.1988	0.1411	0.1647
cg00069815	8	856058	I	R	0	FALSE	8	856058	rs564744936	C	T	0.000599042	0	0.0029	0.001	0	0
cg00070165	11	115089970	II	F	0	TRUE	11	115089970	rs560351718	C	T	0.000199681	8.00E-04	0	0	0	0
cg00070185	9	36765141	II	R	1	TRUE	9	36765142	rs139408642	G	A	0.000998403	0.0038	0	0	0	0
cg00070241	1	2631547	II	R	1	TRUE	1	2631548	rs575575375	G	C	0.000199681	0	0	0	0	0.001
cg00070370	15	83439027	II	F	0	TRUE	15	83439027	rs144869788	C	T	0.00379393	0.0136	0.0014	0	0	0
cg00070529	13	43986655	II	R	1	TRUE	13	43986656	rs111580400	G	A	0.000199681	0	0	0	0	0.001
cg00070621	1	26507364	II	R	0	FALSE	1	26507364	rs113096800	C	T	0.000199681	8.00E-04	0	0	0	0
cg00070635	1	46358168	II	R	0	FALSE	1	46358168	rs75576641	C	T	0.0091853	0.0333	0.0029	0	0	0
cg00070912	20	47013814	II	F	0	TRUE	20	47013814	rs114465712	C	T	0.0181709	0.0651	0.0072	0	0	0
cg00070940	10	126117073	II	R	1	TRUE	10	126117074	rs151327197	G	A	0.000798722	0.003	0	0	0	0
cg00071161	6	44117573	II	R	0	FALSE	6	44117573	rs199739492	C	T	0.000599042	8.00E-04	0.0029	0	0	0
cg00071274	7	2313925	I	F	0	FALSE	7	2313925	rs185434470	C	T	0.000599042	0	0	0	0	0.003
cg00071274	7	2313925	I	F	1	FALSE	7	2313926	rs111881583	G	T	0.0219649	0.0129	0.0288	0.0219	0.0481	0.004
cg00071360	20	37350793	II	F	1	FALSE	20	37350794	rs572978487	G	A	0.000399361	0	0	0	0	0.002
cg00071382	10	5810005	II	R	1	TRUE	10	5810006	rs142230841	G	A	0.000199681	0	0	0.001	0	0
cg00071391	4	126560514	II	R	1	TRUE	4	126560515	rs151232996	G	A	0.000399361	0.0015	0	0	0	0
cg00071391	4	126560514	II	R	0	FALSE	4	126560514	rs184436231	C	T	0.00599042	0.0227	0	0	0	0
cg00071605	8	20082160	II	F	1	FALSE	8	20082161	rs535186578	G	A	0.000399361	0	0	0	0	0.002
cg00071727	13	98869894	II	F	0	TRUE	13	98869894	rs541035304	C	T	0.000199681	8.00E-04	0	0	0	0
cg00071739	22	19220482	II	F	0	TRUE	22	19220482	rs551237096	C	T	0.000199681	0	0.0014	0	0	0
cg00071869	3	141599902	I	R	0	FALSE	3	141599902	rs556562533	C	T	0.000199681	8.00E-04	0	0	0	0
cg00071887	15	74218529	II	F	0	TRUE	15	74218529	rs542642696	C	T	0.00199681	0.0015	0	0	0.0082	0
cg00072172	1	220136014	II	F	0	TRUE	1	220136014	rs558780615	C	T	0.00259585	8.00E-04	0	0	0.0123	0
cg00072317	20	47835739	II	F	1	FALSE	20	47835740	rs144596881	G	A	0.000199681	0	0	0	0	0.001
cg00072406	22	19104260	II	R	1	TRUE	22	19104261	rs554244302	G	A	0.000199681	8.00E-04	0	0	0	0
cg00072406	22	19104260	II	R	0	FALSE	22	19104260	rs534016919	C	T	0.000199681	0	0	0	0.001	0
cg00072700	6	168249769	II	R	1	TRUE	6	168249770	rs538490908	G	A	0.000199681	0	0	0	0.001	0
cg00072700	6	168249769	II	R	0	FALSE	6	168249769	rs192649997	C	T	0.000199681	0	0	0.001	0	0
cg00072722	2	11676134	II	R	1	TRUE	2	11676135	rs141698075	G	A	0.00239617	0.0083	0	0	0.001	0
cg00073090	19	1265879	II	F	0	TRUE	19	1265879	rs145214767	C	A	0.000399361	0.0015	0	0	0	0
cg00073384	1	248343651	II	R	1	TRUE	1	248343652	rs142698993	G	A	0.000199681	0	0	0	0.001	0
cg00073384	1	248343651	II	R	0	FALSE	1	248343651	rs563979686	C	T	0.000599042	0	0	0	0.0031	0
cg00073550	4	831829	II	R	0	FALSE	4	831829	rs569841895	C	T	0.000199681	0	0.0014	0	0	0
cg00073694	1	203130994	II	F	1	FALSE	1	203130995	rs190097422	G	T	0.000399361	0	0.0029	0	0	0
cg00073751	1	202272261	II	R	0	FALSE	1	202272261	rs118137546	C	T	0.000199681	0	0	0	0	0.001
cg00073784	8	59763860	II	R	0	FALSE	8	59763860	rs575570621	C	T	0.000399361	0	0	0	0.002	0
cg00073968	14	24589173	II	F	1	FALSE	14	24589174	rs147546500	G	A	0.0081869	0.0287	0.0043	0	0	0
cg00073973	8	71524519	II	F	1	FALSE	8	71524520	rs540712019	G	A	0.000199681	0	0	0	0	0.001
cg00074198	5	133750535	II	F	0	TRUE	5	133750535	rs112029967	C	T	0.000199681	8.00E-04	0	0	0	0
cg00074313	2	179371342	II	F	1	FALSE	2	179371343	rs569435389	G	A	0.000199681	8.00E-04	0	0	0	0
cg00074354	14	78166018	II	F	0	TRUE	14	78166018	rs528365839	C	T	0.000199681	0	0	0	0.001	0
cg00074519	2	234726355	II	R	0	FALSE	2	234726355	rs11563237	C	T	0.0513179	0.0439	0.0807	0.0139	0.0286	0.1002
cg00074522	10	85442173	II	R	0	FALSE	10	85442173	rs529623390	C	T	0.000199681	0	0	0	0.001	0
cg00074585	11	61837075	II	R	1	TRUE	11	61837076	rs142452511	G	A	0.000199681	8.00E-04	0	0	0	0
cg00074746	6	116781794	II	R	1	TRUE	6	116781795	rs554949286	G	A	0.000399361	0.0015	0	0	0	0
cg00074771	15	44120341	II	F	1	FALSE	15	44120342	rs538982999	G	A	0.000798722	0	0	0	0.0041	0
cg00074782	4	110215803	II	R	1	TRUE	4	110215804	rs557851252	G	A	0.000399361	0	0	0.001	0.001	0
cg00074785	20	50410679	II	R	1	TRUE	20	50410680	rs13045436	G	A	0.0509185	0.0076	0.0749	0.1262	0.0665	0.001
cg00075034	22	41748278	II	R	1	TRUE	22	41748279	rs149463344	G	A	0.000599042	8.00E-04	0	0.001	0.001	0
cg00075034	22	41748278	II	R	0	FALSE	22	41748278	rs375044077	C	T	0.00399361	0	0	0	0.0194	0.001
cg00075161	17	27342535	II	R	1	TRUE	17	27342536	rs562176732	G	A	0.000599042	8.00E-04	0	0	0.002	0
cg00075211	1	229435127	II	F	1	FALSE	1	229435128	rs547163775	G	A	0.000399361	0.0015	0	0	0	0
cg00075331	3	188271393	II	F	0	TRUE	3	188271393	rs535124121	C	T	0.000199681	0	0	0.001	0	0
cg00075331	3	188271393	II	F	1	FALSE	3	188271394	rs186441784	G	T	0.000199681	0	0.0014	0	0	0
cg00075422	18	76661336	II	F	1	FALSE	18	76661337	rs575472072	G	A	0.000199681	0	0.0014	0	0	0
cg00075488	22	39410116	I	R	0	FALSE	22	39410116	rs545060993	C	T	0.000199681	8.00E-04	0	0	0	0
cg00075507	17	26708226	II	R	1	TRUE	17	26708227	rs538784770	G	C	0.000199681	0	0	0	0	0.001
cg00075735	20	37698609	II	R	1	TRUE	20	37698610	rs546285591	G	A	0.000399361	0	0	0	0	0.002
cg00075956	10	1726078	II	F	0	TRUE	10	1726078	rs562002721	C	T	0.000199681	0	0	0	0	0.001
cg00075956	10	1726078	II	F	1	FALSE	10	1726079	rs527593559	G	A	0.000199681	0	0.0014	0	0	0
cg00075975	1	230491641	II	F	1	FALSE	1	230491642	rs183364342	G	A	0.00579073	0.0038	0.0173	0.007	0.0051	0
cg00075986	10	130177649	II	R	1	TRUE	10	130177650	rs76702432	G	A	0.0197684	0.0045	0.0173	0.0487	0.0327	0
cg00076044	17	3764775	II	F	0	TRUE	17	3764775	rs569849828	C	T	0.000199681	8.00E-04	0	0	0	0
cg00076057	7	32180849	II	F	0	TRUE	7	32180849	rs531359348	C	T	0.000399361	0	0.0014	0	0	0.001
cg00076057	7	32180849	II	F	1	FALSE	7	32180850	rs551062995	G	C	0.000199681	8.00E-04	0	0	0	0
cg00076195	5	140892677	I	R	0	FALSE	5	140892677	rs146950052	C	T	0.00219649	0.0015	0.0014	0.008	0	0
cg00076216	13	98148692	II	R	1	TRUE	13	98148693	rs565009054	G	A	0.000199681	0	0	0	0.001	0
cg00076216	13	98148692	II	R	0	FALSE	13	98148692	rs545318175	C	T	0.000199681	0	0.0014	0	0	0
cg00076255	11	102550927	II	F	0	TRUE	11	102550927	rs182299262	C	T	0.000399361	0	0.0029	0	0	0
cg00076653	4	15341878	II	R	0	FALSE	4	15341878	rs191193492	C	T	0.000798722	0.003	0	0	0	0
cg00076797	1	111022914	II	R	0	FALSE	1	111022914	rs560492576	C	T	0.00119808	0.003	0	0	0.002	0
cg00076854	13	29233041	II	R	0	FALSE	13	29233041	rs28372943	C	A	0.00279553	0	0	0	0.0072	0.0069
cg00077044	10	130432315	II	R	1	TRUE	10	130432316	rs11016398	G	A	0.000399361	0.0015	0	0	0	0
cg00077264	2	127934558	II	R	1	TRUE	2	127934559	rs548726511	G	A	0.000599042	0.0023	0	0	0	0
cg00077304	11	1364330	II	R	1	TRUE	11	1364331	rs574391080	G	A	0.000199681	8.00E-04	0	0	0	0
cg00077304	11	1364330	II	R	0	FALSE	11	1364330	rs552655536	C	T	0.000199681	0	0	0	0.001	0
cg00077391	20	57038463	II	R	1	TRUE	20	57038464	rs185967180	G	A	0.000998403	0.0015	0	0.001	0	0.002
cg00077457	1	90460000	II	R	1	TRUE	1	90460001	rs111775414	G	T	0.000599042	0.0015	0.0014	0	0	0
cg00077477	5	159305492	II	F	1	FALSE	5	159305493	rs141723400	G	A	0.00339457	0.0113	0	0.002	0	0
cg00077566	6	146051934	II	F	0	TRUE	6	146051934	rs117674351	C	T	0.00798722	0.003	0.0173	0.0119	0.0092	0.003
cg00077570	11	10666999	II	F	0	TRUE	11	10666999	rs538151805	C	T	0.000199681	8.00E-04	0	0	0	0
cg00077570	11	10666999	II	F	1	FALSE	11	10667000	rs374569553	G	T	0.000199681	0	0	0	0.001	0
cg00077586	21	18884876	I	R	0	FALSE	21	18884876	rs184022625	C	G,T	0.0191693	0.0666	0.0115	0	0.001	0
cg00077665	6	90272372	II	F	0	TRUE	6	90272372	rs140393378	C	T	0.000199681	0	0	0.001	0	0
cg00077738	4	1801866	II	R	0	FALSE	4	1801866	rs2301293	C	T	0.101238	0.0461	0.0951	0.1481	0.1973	0.0377
cg00077872	12	110361960	II	R	0	FALSE	12	110361960	rs189443702	C	T	0.000798722	0.003	0	0	0	0
cg00078086	1	245632532	II	F	1	FALSE	1	245632533	rs535933347	G	T	0.000199681	0	0	0	0	0.001
cg00078105	18	41730029	II	R	1	TRUE	18	41730030	rs181959474	G	A	0.00359425	0.0129	0.0014	0	0	0
cg00078121	1	5767843	II	F	0	TRUE	1	5767843	rs112976626	C	T	0.00579073	0.0212	0.0014	0	0	0
cg00078142	13	101539568	II	F	1	FALSE	13	101539569	rs114500060	G	A	0.00638978	0.0242	0	0	0	0
cg00078146	19	30351389	II	F	0	TRUE	19	30351389	rs141219936	C	T	0.000199681	0	0	0.001	0	0
cg00078245	12	53579063	II	F	0	TRUE	12	53579063	rs556426305	C	T	0.000199681	0	0	0.001	0	0
cg00078259	6	2656232	II	F	1	FALSE	6	2656233	rs561136351	G	A	0.000399361	0	0	0	0.001	0.001
cg00078318	2	5837429	II	R	1	TRUE	2	5837430	rs114203075	G	A	0.00898562	0.0325	0.0029	0	0	0
cg00078458	6	131019289	II	R	0	FALSE	6	131019289	rs555542585	C	T	0.000199681	0	0.0014	0	0	0
cg00078513	15	25488114	II	F	1	FALSE	15	25488115	rs145354812	G	A	0.00279553	0	0.0029	0.0109	0	0.001
cg00078706	11	111195924	II	F	1	FALSE	11	111195925	rs78790112	G	A	0.0393371	0.031	0.0764	0.0507	0.0297	0.0228
cg00078759	16	1600969	I	R	0	FALSE	16	1600969	rs540746523	C	T	0.000399361	0.0015	0	0	0	0
cg00078770	3	150511688	II	R	1	TRUE	3	150511689	rs142639453	G	A	0.00139776	0.0053	0	0	0	0
cg00078770	3	150511688	II	R	0	FALSE	3	150511688	rs534852268	C	T	0.000199681	8.00E-04	0	0	0	0
cg00078861	5	154429562	II	R	0	FALSE	5	154429562	rs541797302	C	T	0.000399361	0.0015	0	0	0	0
cg00078927	1	170822688	II	R	1	TRUE	1	170822689	rs540554094	G	A	0.000199681	8.00E-04	0	0	0	0
cg00078927	1	170822688	II	R	0	FALSE	1	170822688	rs115025002	C	T	0.0131789	0.0469	0.0058	0	0	0
cg00078940	5	134734932	I	F	1	FALSE	5	134734933	rs561389700	G	C	0.00239617	0.0076	0.0029	0	0	0
cg00079056	9	33239641	II	R	1	TRUE	9	33239642	rs541192975	G	A	0.000199681	0	0	0	0	0.001
cg00079169	19	2811669	II	F	0	TRUE	19	2811669	rs148359022	C	T	0.000199681	0	0	0	0.001	0
cg00079169	19	2811669	II	F	1	FALSE	19	2811670	rs537892708	G	A	0.000199681	0	0	0	0.001	0
cg00079202	2	135216850	II	F	1	FALSE	2	135216851	rs562227681	G	A	0.000798722	0	0	0	0.001	0.003
cg00079536	11	119551071	II	R	1	TRUE	11	119551072	rs573119708	G	A	0.000599042	0	0	0	0	0.003
cg00079566	3	177194742	II	R	0	FALSE	3	177194742	rs115897819	C	T	0.0101837	0.0363	0.0043	0	0	0
cg00079649	18	77874807	II	F	0	TRUE	18	77874807	rs115327018	C	T	0.00299521	0.0113	0	0	0	0
cg00079785	8	48172764	I	R	0	FALSE	8	48172764	rs557290898	C	T	0.000599042	0.0023	0	0	0	0
cg00079898	11	5801244	II	R	0	FALSE	11	5801244	rs527895294	C	T	0.000199681	0	0	0	0.001	0
cg00080081	17	33701776	II	F	0	TRUE	17	33701776	rs188514178	C	T	0.000199681	0	0.0014	0	0	0
cg00080253	1	97630345	II	F	1	FALSE	1	97630346	rs557051326	G	A	0.000599042	0	0	0	0.0031	0
cg00080325	8	13392574	II	R	0	FALSE	8	13392574	rs553274910	C	A	0.000599042	0.0023	0	0	0	0
cg00080417	1	167426168	II	F	1	FALSE	1	167426169	rs188196251	G	A	0.000399361	0	0.0029	0	0	0
cg00080418	2	87069146	II	R	1	TRUE	2	87069147	rs572147870	G	A	0.000199681	0	0	0	0.001	0
cg00080582	9	123068956	II	F	1	FALSE	9	123068957	rs577502657	G	A	0.000399361	0	0	0	0.001	0.001
cg00080682	22	51176543	II	R	0	FALSE	22	51176543	rs75020145	C	T	0.0225639	0.0825	0.0058	0	0	0
cg00080691	7	101614937	II	F	0	TRUE	7	101614937	rs184317685	C	T	0.000998403	0	0	0	0	0.005
cg00080795	20	7999641	II	R	1	TRUE	20	7999642	rs2294248	G	A	0.510583	0.5401	0.3631	0.2654	0.5	0.8284
cg00081009	12	13386775	II	R	1	TRUE	12	13386776	rs569169132	G	A	0.000199681	0	0	0	0.001	0
cg00081062	1	76209564	II	R	1	TRUE	1	76209565	rs146824927	G	A	0.000399361	0	0.0014	0	0	0.001
cg00081087	7	34873912	II	R	0	FALSE	7	34873912	rs192760642	C	G	0.00179712	0.0068	0	0	0	0
cg00081100	5	96031557	II	F	0	TRUE	5	96031557	rs140456913	C	T	0.000599042	0.0015	0.0014	0	0	0
cg00081105	3	161391765	II	F	0	TRUE	3	161391765	rs186721577	C	T	0.00299521	0.0113	0	0	0	0
cg00081175	3	127487265	II	R	1	TRUE	3	127487266	rs534591402	G	A	0.000599042	0.0023	0	0	0	0
cg00081237	9	120169010	II	R	1	TRUE	9	120169011	rs140511812	G	A	0.00139776	0.0053	0	0	0	0
cg00081425	4	5388982	II	F	0	TRUE	4	5388982	rs150098237	C	T	0.000199681	0	0	0	0	0.001
cg00081666	6	83777345	I	R	2	TRUE	6	83777347	rs542891922	G	C	0.000199681	0	0	0	0.001	0
cg00081729	1	240656737	II	F	1	FALSE	1	240656738	rs373941682	G	A	0.000599042	0	0	0	0	0.003
cg00081799	1	6390793	I	F	1	FALSE	1	6390794	rs536628224	G	A	0.000199681	8.00E-04	0	0	0	0
cg00081852	6	22180818	I	R	1	FALSE	6	22180819	rs573808496	G	A	0.00239617	0.0076	0.0029	0	0	0
cg00081940	2	7321337	II	R	1	TRUE	2	7321338	rs540787818	G	A	0.000199681	8.00E-04	0	0	0	0
cg00082135	18	60090766	II	R	1	TRUE	18	60090767	rs565591715	G	A	0.00159744	0.0061	0	0	0	0
cg00082219	2	219846299	II	R	1	TRUE	2	219846300	rs79354023	G	A	0.00638978	0.0227	0.0029	0	0	0
cg00082252	5	67404968	II	F	0	TRUE	5	67404968	rs541710714	C	T	0.000199681	0	0	0	0.001	0
cg00082285	1	1097270	II	R	1	TRUE	1	1097271	rs553206962	G	A	0.000199681	0	0	0.001	0	0
cg00082310	3	171528573	II	F	0	TRUE	3	171528573	rs562678575	C	T	0.000199681	8.00E-04	0	0	0	0
cg00082332	5	130607499	II	R	0	FALSE	5	130607499	rs145484424	C	T	0.00279553	0.0083	0.0043	0	0	0
cg00082411	7	99034370	II	R	0	FALSE	7	99034370	rs533369212	C	T	0.00279553	0.0106	0	0	0	0
cg00082656	7	104943515	II	F	0	TRUE	7	104943515	rs545046060	C	T	0.000599042	0.0023	0	0	0	0
cg00082729	4	54630659	II	R	0	FALSE	4	54630659	rs11133288	C	T	0.341454	0.497	0.2478	0.2197	0.2597	0.4028
cg00082732	2	173698844	II	F	0	TRUE	2	173698844	rs72900226	C	A	0.01877	0	0.0274	0.0149	0.0286	0.0317
cg00082787	22	29424662	II	R	0	FALSE	22	29424662	rs7292372	C	T	0.0251597	0.0696	0.0144	0.0119	0.0112	0.001
cg00082806	6	84065323	II	F	1	FALSE	6	84065324	rs573783166	G	A	0.000199681	0	0.0014	0	0	0
cg00082833	16	1561275	I	R	0	FALSE	16	1561275	rs533114096	C	T	0.000199681	0	0	0	0	0.001
cg00082912	17	52194268	II	R	0	FALSE	17	52194268	rs545117151	C	T	0.000199681	0	0	0	0	0.001
cg00082939	10	77165293	II	F	0	TRUE	10	77165293	rs568788858	C	T	0.000599042	0	0	0	0	0.003
cg00082983	12	10705131	II	R	0	FALSE	12	10705131	rs547693222	C	T	0.000199681	0	0	0	0.001	0
cg00082995	7	5475819	II	F	1	FALSE	7	5475820	rs557639479	G	A	0.000199681	0	0	0	0.001	0
cg00082998	19	4008627	II	R	1	TRUE	19	4008628	rs184884180	G	A	0.000599042	0	0	0	0	0.003
cg00083028	16	50327352	II	R	1	TRUE	16	50327353	rs545059286	G	A	0.000199681	0	0	0	0	0.001
cg00083042	10	30404617	II	R	0	FALSE	10	30404617	rs531163647	C	A	0.000199681	0	0	0	0	0.001
cg00083193	15	65337425	II	F	1	FALSE	15	65337426	rs148083656	G	A	0.000199681	0	0	0	0	0.001
cg00083265	7	4820880	II	R	1	TRUE	7	4820881	rs527642993	G	A	0.000199681	0	0	0	0.001	0
cg00083399	16	86565980	II	R	1	TRUE	16	86565981	rs574981538	G	A	0.000199681	0	0	0	0.001	0
cg00083596	7	3996856	II	R	1	TRUE	7	3996857	rs56052705	G	A	0.00219649	0.0083	0	0	0	0
cg00083652	1	89739339	I	F	1	FALSE	1	89739340	rs139360407	G	A	0.00379393	0.0144	0	0	0	0
cg00083659	22	37404577	II	F	0	TRUE	22	37404577	rs187035905	C	T	0.00459265	0	0.0014	0	0	0.0218
cg00083661	11	76120113	II	F	1	FALSE	11	76120114	rs184811288	G	A	0.000199681	8.00E-04	0	0	0	0
cg00083685	21	43767586	II	F	0	TRUE	21	43767586	rs556785400	C	A	0.000199681	0	0	0.001	0	0
cg00083721	4	21452852	II	R	0	FALSE	4	21452852	rs117729503	C	T	0.00419329	0.0098	0.0014	0	0.001	0.006
cg00083801	17	4448531	I	F	0	FALSE	17	4448531	rs551076431	C	T	0.000399361	0	0	0	0.002	0
cg00083993	5	146133678	II	F	1	FALSE	5	146133679	rs182382241	G	A	0.000199681	0	0	0	0	0.001
cg00084093	1	54598661	II	F	0	TRUE	1	54598661	rs141725205	C	T	0.00119808	0.0045	0	0	0	0
cg00084093	1	54598661	II	F	1	FALSE	1	54598662	rs571180231	G	A	0.000599042	0.0023	0	0	0	0
cg00084131	3	69025488	II	R	1	TRUE	3	69025489	rs115176538	G	A	0.0103834	0.0295	0.0072	0.007	0.001	0
cg00084202	8	143360290	II	F	0	TRUE	8	143360290	rs75013726	C	T	0.000199681	8.00E-04	0	0	0	0
cg00084205	19	9485501	II	R	0	FALSE	19	9485501	rs565660787	C	T	0.000199681	8.00E-04	0	0	0	0
cg00084271	1	160121487	II	R	1	TRUE	1	160121488	rs2369476	G	T	0.266374	0.112	0.2795	0.3022	0.3814	0.3125
cg00084338	6	170595920	I	F	0	FALSE	6	170595920	rs569988592	C	T	0.000998403	0.0038	0	0	0	0
cg00084398	6	43249983	II	R	1	TRUE	6	43249984	rs140045826	G	A	0.00159744	0.0053	0	0	0.001	0
cg00084435	5	195276	II	R	1	TRUE	5	195277	rs574254936	G	A	0.000199681	0	0	0	0.001	0
cg00084604	6	40929496	II	F	0	TRUE	6	40929496	rs547371091	C	G	0.000199681	0	0	0	0.001	0
cg00084608	12	106096985	II	F	1	FALSE	12	106096986	rs188226871	G	A	0.000199681	8.00E-04	0	0	0	0
cg00084798	8	142841965	I	F	0	FALSE	8	142841965	rs139115752	C	T	0.000199681	0	0	0.001	0	0
cg00085013	3	14871570	II	F	1	FALSE	3	14871571	rs145168339	G	A	0.000199681	0	0	0	0	0.001
cg00085199	8	141106596	II	F	0	TRUE	8	141106596	rs551870269	C	T	0.000199681	8.00E-04	0	0	0	0
cg00085420	2	154148681	II	F	0	TRUE	2	154148681	rs532818516	C	T	0.000599042	0	0	0.001	0	0.002
cg00085438	3	152049980	II	F	0	TRUE	3	152049980	rs534775120	C	A	0.000199681	0	0	0	0	0.001
cg00085713	3	38012727	II	R	1	TRUE	3	38012728	rs534904911	G	A	0.000399361	8.00E-04	0.0014	0	0	0
cg00085713	3	38012727	II	R	0	FALSE	3	38012727	rs527965441	C	T	0.000199681	0	0	0	0	0.001
cg00085732	17	26800820	II	F	1	FALSE	17	26800821	rs200486942	G	A	0.000399361	0	0	0	0.002	0
cg00085747	17	3764113	II	R	1	TRUE	17	3764114	rs139753714	G	A	0.000599042	8.00E-04	0	0.001	0	0.001
cg00085965	5	159690647	II	F	0	TRUE	5	159690647	rs575476149	C	T	0.000998403	0.003	0	0	0	0.001
cg00086243	1	1142405	II	F	1	FALSE	1	1142406	rs112105612	G	A	0.00259585	0.0091	0	0	0	0.001
cg00086247	5	29568333	II	F	0	TRUE	5	29568333	rs114347960	C	T	0.00599042	0.0219	0.0014	0	0	0
cg00086266	1	1242895	I	R	0	FALSE	1	1242895	rs560863112	C	G	0.000199681	0	0.0014	0	0	0
cg00086310	12	64710338	II	R	1	TRUE	12	64710339	rs531513051	G	A	0.000199681	0	0	0	0.001	0
cg00086310	12	64710338	II	R	0	FALSE	12	64710338	rs569038590	C	A	0.000199681	0	0	0	0	0.001
cg00086383	3	9954087	II	F	0	TRUE	3	9954087	rs181007147	C	T	0.000399361	0	0.0014	0.001	0	0
cg00086383	3	9954087	II	F	1	FALSE	3	9954088	rs372288172	G	A	0.000399361	8.00E-04	0	0	0	0.001
cg00086429	2	206566025	II	R	0	FALSE	2	206566025	rs550913611	C	T	0.000399361	0.0015	0	0	0	0
cg00086493	19	51535348	II	F	0	TRUE	19	51535348	rs546276676	C	T	0.000199681	0	0	0	0	0.001
cg00086730	16	88782159	II	R	0	FALSE	16	88782159	rs200243384	C	T	0.000399361	0	0.0014	0.001	0	0
cg00086911	2	218840982	II	R	1	TRUE	2	218840983	rs573423114	G	A	0.000199681	8.00E-04	0	0	0	0
cg00086921	22	33387871	II	F	0	TRUE	22	33387871	rs561521491	C	T	0.000798722	0.0023	0.0014	0	0	0
cg00086921	22	33387871	II	F	1	FALSE	22	33387872	rs573575087	G	A	0.000199681	0	0	0.001	0	0
cg00086926	11	125296733	II	F	0	TRUE	11	125296733	rs369367140	C	T	0.000798722	8.00E-04	0	0	0	0.003
cg00086995	17	65027382	II	F	0	TRUE	17	65027382	rs112141155	C	T	0.00978435	0.0363	0.0014	0	0	0
cg00087067	5	5265509	I	F	0	FALSE	5	5265509	rs542929928	C	T	0.000599042	0	0	0	0.0031	0
cg00087068	18	3648324	II	R	1	TRUE	18	3648325	rs541914210	G	A	0.000199681	0	0	0	0.001	0
cg00087355	2	239216996	II	F	1	FALSE	2	239216997	rs530868751	G	A	0.000199681	0	0	0	0	0.001
cg00087430	17	39392816	II	F	0	TRUE	17	39392816	rs2320362	C	T	0.000399361	0	0.0014	0	0	0.001
cg00087430	17	39392816	II	F	1	FALSE	17	39392817	rs184689423	G	A	0.000599042	0	0	0	0.002	0.001
cg00087482	7	99800121	II	R	1	TRUE	7	99800122	rs548943507	G	A	0.000199681	0	0	0	0.001	0
cg00087544	1	118194297	II	F	0	TRUE	1	118194297	rs529688499	C	T	0.000199681	0	0.0014	0	0	0
cg00087601	21	35747094	II	R	0	FALSE	21	35747094	rs73355790	C	T	0.0970447	0.2912	0.0432	0.0149	0.0429	0.0139
cg00087696	8	6745430	II	R	0	FALSE	8	6745430	rs565718691	C	T	0.000199681	8.00E-04	0	0	0	0
cg00087735	1	8390233	I	R	1	FALSE	1	8390234	rs368791442	G	A	0.000199681	8.00E-04	0	0	0	0
cg00087741	10	96961488	II	R	0	FALSE	10	96961488	rs138370094	C	T	0.000599042	8.00E-04	0.0014	0.001	0	0
cg00087746	12	64080144	II	F	0	TRUE	12	64080144	rs78338575	C	T	0.272764	0.2436	0.3746	0.328	0.2076	0.249
cg00087792	16	4000986	II	F	1	FALSE	16	4000987	rs541650177	G	A	0.000199681	0	0	0	0.001	0
cg00087804	22	37761817	II	F	1	FALSE	22	37761818	rs142027620	G	A	0.00159744	0.0061	0	0	0	0
cg00087939	18	47306054	II	R	1	TRUE	18	47306055	rs556035571	G	A	0.00139776	0	0	0.005	0.002	0
cg00087971	6	52225096	II	F	0	TRUE	6	52225096	rs114828505	C	T	0.000199681	8.00E-04	0	0	0	0
cg00088080	1	212861809	II	R	1	TRUE	1	212861810	rs543240239	G	A	0.000199681	8.00E-04	0	0	0	0
cg00088080	1	212861809	II	R	0	FALSE	1	212861809	rs561701716	C	G	0.00159744	0	0	0	0.0082	0
cg00088135	4	185731070	II	R	1	TRUE	4	185731071	rs146695529	G	A	0.00179712	0.0068	0	0	0	0
cg00088135	4	185731070	II	R	0	FALSE	4	185731070	rs111880823	C	T	0.00658946	0.0023	0.0072	0.0159	0.0092	0
cg00088410	3	72621886	II	R	1	TRUE	3	72621887	rs115810901	G	C	0.0195687	0.0673	0.0101	0.002	0	0
cg00088428	6	112668522	II	R	0	FALSE	6	112668522	rs548222892	C	T	0.000399361	0.0015	0	0	0	0
cg00088504	10	120765398	II	R	1	TRUE	10	120765399	rs530246707	G	A	0.000199681	8.00E-04	0	0	0	0
cg00088620	16	73224998	II	R	1	TRUE	16	73224999	rs540221113	G	A	0.000399361	0.0015	0	0	0	0
cg00088620	16	73224998	II	R	0	FALSE	16	73224998	rs572908203	C	T	0.000199681	0	0.0014	0	0	0
cg00088893	22	33012466	II	R	0	FALSE	22	33012466	rs58377860	C	T	0.223043	0.0893	0.1614	0.3082	0.3067	0.2748
cg00088916	16	78011694	II	F	0	TRUE	16	78011694	rs114374576	C	T	0.00339457	0.0113	0.0014	0	0	0.001
cg00089122	12	20603672	II	F	0	TRUE	12	20603672	rs555942525	C	T	0.000199681	8.00E-04	0	0	0	0
cg00089122	12	20603672	II	F	1	FALSE	12	20603673	rs141351564	G	C	0.000399361	8.00E-04	0	0.001	0	0
cg00089214	12	132516068	II	F	0	TRUE	12	132516068	rs533484056	C	T	0.000199681	0	0	0	0	0.001
cg00089219	10	54148237	II	F	0	TRUE	10	54148237	rs191518922	C	T	0.000199681	8.00E-04	0	0	0	0
cg00089314	5	135169284	II	R	1	TRUE	5	135169285	rs532115116	G	A	0.000798722	0	0	0	0.0041	0
cg00089356	6	100595769	II	R	1	TRUE	6	100595770	rs181858875	G	A	0.000199681	8.00E-04	0	0	0	0
cg00089384	15	51972699	II	R	1	TRUE	15	51972700	rs182197606	G	A	0.000399361	0	0	0.002	0	0
cg00089425	3	97728992	II	R	0	FALSE	3	97728992	rs551656157	C	T	0.000399361	0	0	0	0.002	0
cg00089470	15	96981081	II	F	0	TRUE	15	96981081	rs74433526	C	T	0.00219649	0.0068	0	0	0	0.002
cg00089695	9	101746445	II	F	1	FALSE	9	101746446	rs190526603	G	A	0.000199681	0	0	0	0	0.001
cg00089783	16	16261857	II	R	1	TRUE	16	16261858	rs550183419	G	A	0.000199681	0	0	0	0.001	0
cg00089783	16	16261857	II	R	0	FALSE	16	16261857	rs531765956	C	A	0.000199681	0	0	0	0.001	0
cg00089814	3	72641008	II	R	1	TRUE	3	72641009	rs181514354	G	A	0.000199681	0	0.0014	0	0	0
cg00089814	3	72641008	II	R	0	FALSE	3	72641008	rs529297829	C	T	0.000199681	0	0.0014	0	0	0
cg00089896	8	144991704	II	R	0	FALSE	8	144991704	rs200145450	C	T	0.000199681	0	0	0	0.001	0
cg00089960	12	122245655	II	R	0	FALSE	12	122245655	rs114004056	C	T	0.00698882	0.025	0.0014	0	0	0.001
cg00090027	10	87899222	II	F	1	FALSE	10	87899223	rs574156867	G	A	0.000199681	8.00E-04	0	0	0	0
cg00090068	4	160304502	II	R	1	TRUE	4	160304503	rs552975162	G	A	0.000199681	8.00E-04	0	0	0	0
cg00090091	13	107036741	II	F	0	TRUE	13	107036741	rs575397276	C	T	0.000199681	0	0	0	0	0.001
cg00090103	1	155920763	I	F	1	FALSE	1	155920764	rs558391598	G	A	0.000199681	0	0	0.001	0	0
cg00090105	1	182538701	II	R	1	TRUE	1	182538702	rs74128976	G	A	0.00179712	0.0038	0	0.002	0.001	0.001
cg00090265	12	133140305	II	R	1	TRUE	12	133140306	rs185441875	G	A	0.000399361	8.00E-04	0.0014	0	0	0
cg00090265	12	133140305	II	R	0	FALSE	12	133140305	rs192215866	C	T	0.000399361	0	0.0014	0	0	0.001
cg00090282	3	21761217	II	R	1	TRUE	3	21761218	rs182473599	G	A	0.000199681	0	0	0	0	0.001
cg00090431	2	241853101	II	R	1	TRUE	2	241853102	rs369623106	G	T	0.000399361	0	0	0	0.001	0.001
cg00090431	2	241853101	II	R	0	FALSE	2	241853101	rs564463845	C	T	0.000199681	8.00E-04	0	0	0	0
cg00090612	3	22030381	I	R	0	FALSE	3	22030381	rs143205879	C	T	0.00119808	8.00E-04	0	0	0	0.005
cg00090612	3	22030381	I	R	1	FALSE	3	22030382	rs550659178	G	A	0.000199681	0	0	0	0.001	0
cg00090632	5	38600962	II	F	0	TRUE	5	38600962	rs12521021	C	T	0.00599042	8.00E-04	0.0389	0	0	0.002
cg00090674	22	50446678	II	F	1	FALSE	22	50446679	rs559026783	G	A	0.000599042	0.0015	0.0014	0	0	0
cg00090697	8	97523409	II	F	0	TRUE	8	97523409	rs73698103	C	T	0.014976	0.0514	0.0101	0	0	0
cg00090737	10	135000089	I	F	1	FALSE	10	135000090	rs577654066	G	A	0.000199681	8.00E-04	0	0	0	0
cg00090764	1	2259065	II	R	0	FALSE	1	2259065	rs531905139	C	T	0.000798722	0	0.0014	0.001	0.002	0
cg00090781	6	17635909	II	F	0	TRUE	6	17635909	rs571028026	C	T	0.000199681	0	0	0.001	0	0
cg00090936	3	69592090	II	F	0	TRUE	3	69592090	rs535032984	C	G	0.000399361	0	0	0	0.002	0
cg00090974	19	36404802	II	F	1	FALSE	19	36404803	rs182297503	G	A	0.000599042	0.0023	0	0	0	0
cg00091004	1	203455289	II	R	0	FALSE	1	203455289	rs572404928	C	T	0.000998403	0.0038	0	0	0	0
cg00091063	3	38177531	II	F	1	FALSE	3	38177532	rs560758351	G	A	0.000199681	0	0	0	0.001	0
cg00091098	3	71100993	II	F	1	FALSE	3	71100994	rs541019637	G	A	0.000199681	0	0	0	0	0.001
cg00091178	3	195451909	II	F	0	TRUE	3	195451909	rs551001325	C	T	0.000199681	0	0	0	0	0.001
cg00091460	10	125808491	II	F	1	FALSE	10	125808492	rs529950540	G	A	0.000998403	0.0038	0	0	0	0
cg00091513	16	56334363	II	R	1	TRUE	16	56334364	rs375853825	G	A	0.000199681	0	0	0.001	0	0
cg00091552	1	43234867	I	F	0	FALSE	1	43234867	rs188659209	C	T	0.00119808	0.0045	0	0	0	0
cg00091673	12	132512942	II	F	0	TRUE	12	132512942	rs537701603	C	T	0.000199681	0	0.0014	0	0	0
cg00092146	13	33676226	II	F	1	FALSE	13	33676227	rs540614410	G	A	0.000199681	0	0	0	0.001	0
cg00092151	12	58200399	II	F	1	FALSE	12	58200400	rs187759826	G	A	0.000199681	0	0.0014	0	0	0
cg00092235	17	70154920	II	F	0	TRUE	17	70154920	rs147854973	C	CA	0.00978435	0.0333	0.0072	0	0	0
cg00092301	5	142600451	II	R	1	TRUE	5	142600452	rs142546098	G	A	0.00139776	0.0045	0.0014	0	0	0
cg00092348	15	74780516	II	R	1	TRUE	15	74780517	rs117115265	G	A	0.000998403	0	0	0	0	0.005
cg00092349	2	158633806	II	F	1	FALSE	2	158633807	rs533814868	G	A	0.000199681	8.00E-04	0	0	0	0
cg00092443	20	46578370	II	R	0	FALSE	20	46578370	rs143736327	C	T	0.000199681	0	0	0	0	0.001
cg00092444	11	118131997	II	F	1	FALSE	11	118131998	rs189884851	G	A	0.000798722	0	0	0	0.0031	0.001
cg00092565	21	47515209	I	F	0	FALSE	21	47515209	rs142425838	C	T	0.000798722	8.00E-04	0	0.003	0	0
cg00092590	3	62203239	II	R	1	TRUE	3	62203240	rs576118471	G	C	0.000399361	0	0.0029	0	0	0
cg00092644	1	95360379	II	F	0	TRUE	1	95360379	rs369806675	C	T	0.000199681	0	0	0	0.001	0
cg00092736	2	239018053	II	R	0	FALSE	2	239018053	rs572333399	C	T	0.000199681	8.00E-04	0	0	0	0
cg00092821	6	46047619	II	F	0	TRUE	6	46047619	rs189893797	C	T	0.00219649	0.0053	0.0043	0	0.001	0
cg00092821	6	46047619	II	F	1	FALSE	6	46047620	rs370825642	G	A	0.000399361	0	0.0014	0	0.001	0
cg00092931	16	6593403	II	F	1	FALSE	16	6593404	rs182919540	G	T	0.000199681	0	0	0	0	0.001
cg00092943	19	745344	II	R	1	TRUE	19	745345	rs576839032	G	A	0.00159744	0.0053	0	0	0.001	0
cg00092943	19	745344	II	R	0	FALSE	19	745344	rs10413116	C	T	0.109026	0.1664	0.1326	0.159	0.0736	0.002
cg00093057	7	155025337	II	R	0	FALSE	7	155025337	rs553038961	C	G	0.00139776	0	0	0	0.0072	0
cg00093087	12	50344548	I	F	0	FALSE	12	50344548	rs143249649	C	G	0.000599042	0.0015	0.0014	0	0	0
cg00093095	17	76481380	II	F	1	FALSE	17	76481381	rs77352213	G	A	0.00339457	0	0	0	0	0.0169
cg00093140	6	131137148	II	R	0	FALSE	6	131137148	rs12210303	C	T	0.148962	0.0106	0.1614	0.1193	0.09	0.4087
cg00093149	12	12337461	II	F	1	FALSE	12	12337462	rs142743200	G	A	0.00159744	0.0038	0.0029	0.001	0	0
cg00093177	17	37185495	II	F	1	FALSE	17	37185496	rs112675323	G	A	0.00858626	0.0318	0.0014	0	0	0
cg00093354	17	15635464	II	R	0	FALSE	17	15635464	rs551984890	C	T	0.000599042	8.00E-04	0.0014	0.001	0	0
cg00093436	1	36172279	II	R	1	TRUE	1	36172280	rs530609260	G	A	0.000199681	0	0.0014	0	0	0
cg00093522	1	2252019	II	R	1	TRUE	1	2252020	rs185249873	G	A	0.000399361	0	0	0	0.001	0.001
cg00093643	15	44579510	II	F	0	TRUE	15	44579510	rs149139105	C	T	0.000399361	0	0	0.002	0	0
cg00093695	3	122629793	II	F	0	TRUE	3	122629793	rs534828389	C	T	0.000199681	8.00E-04	0	0	0	0
cg00093756	5	161117384	II	R	0	FALSE	5	161117384	rs558457715	C	T	0.000199681	0	0	0	0	0.001
cg00093794	1	55250817	II	F	0	TRUE	1	55250817	rs144873316	C	T	0.000599042	0.0023	0	0	0	0
cg00093829	10	6247101	II	F	0	TRUE	10	6247101	rs76525357	C	T	0.0105831	0.0386	0.0029	0	0	0
cg00093888	1	180245522	II	R	0	FALSE	1	180245522	rs578242383	C	T	0.000199681	8.00E-04	0	0	0	0
cg00093930	1	29615136	II	R	1	TRUE	1	29615137	rs533137867	G	A	0.000199681	0	0.0014	0	0	0
cg00094006	1	47976007	II	R	1	TRUE	1	47976008	rs531173311	G	A	0.000199681	0	0	0	0	0.001
cg00094095	1	203834696	II	F	0	TRUE	1	203834696	rs534166795	C	T	0.000199681	0	0.0014	0	0	0
cg00094177	21	36362615	II	F	1	FALSE	21	36362616	rs148446077	G	A	0.00159744	0.0061	0	0	0	0
cg00094244	5	131280217	II	R	1	TRUE	5	131280218	rs576004954	G	GT	0.00399361	0.0151	0	0	0	0
cg00094269	1	17265567	I	F	0	FALSE	1	17265567	rs376064239	C	T	0.00698882	0.0265	0	0	0	0
cg00094401	12	56425731	II	R	0	FALSE	12	56425731	rs184730696	C	T	0.000199681	0	0	0	0	0.001
cg00094487	15	65255928	II	R	0	FALSE	15	65255928	rs142839353	C	A	0.000199681	0	0	0.001	0	0
cg00094579	1	202411615	II	F	0	TRUE	1	202411615	rs149308182	C	G	0.000998403	0.0038	0	0	0	0
cg00094734	2	96830479	I	F	1	FALSE	2	96830480	rs556682824	G	A	0.000798722	0.003	0	0	0	0
cg00094751	7	99692902	II	R	0	FALSE	7	99692902	rs570988737	C	G	0.000199681	8.00E-04	0	0	0	0
cg00094817	10	35464482	II	F	0	TRUE	10	35464482	rs187033981	C	T	0.000599042	0	0	0.003	0	0
cg00094955	7	579572	II	R	0	FALSE	7	579572	rs561099512	C	T	0.000199681	8.00E-04	0	0	0	0
cg00095018	6	36101338	II	F	0	TRUE	6	36101338	rs191129882	C	T	0.00159744	0	0.0101	0	0	0.001
cg00095080	11	82703598	II	F	1	FALSE	11	82703599	rs140175716	G	A	0.00579073	0.0204	0.0014	0.001	0	0
cg00095099	16	20377894	II	R	1	TRUE	16	20377895	rs115306495	G	A	0.00858626	0.0318	0.0014	0	0	0
cg00095248	2	233963137	II	F	1	FALSE	2	233963138	rs73996023	G	A	0.00119808	0.0045	0	0	0	0
cg00095326	1	228940949	II	R	1	TRUE	1	228940950	rs141169551	G	A	0.000399361	0	0	0	0	0.002
cg00095431	2	67775781	II	F	0	TRUE	2	67775781	rs558575239	C	T	0.000399361	0	0.0014	0.001	0	0
cg00095523	12	115105485	II	R	1	TRUE	12	115105486	rs149255503	G	C	0.00439297	0.0136	0.0058	0	0	0
cg00095526	1	201081686	II	F	1	FALSE	1	201081687	rs556698900	G	A	0.000199681	0	0	0	0	0.001
cg00095594	1	236228625	I	F	1	FALSE	1	236228626	rs186369256	G	A	0.000199681	0	0.0014	0	0	0
cg00095595	1	9333486	II	F	1	FALSE	1	9333487	rs531844455	G	C	0.000199681	0	0	0	0.001	0
cg00095626	7	2878672	II	R	1	TRUE	7	2878673	rs185504647	G	A	0.000399361	0	0	0	0	0.002
cg00095658	10	5119003	II	R	1	TRUE	10	5119004	rs73591817	G	A	0.00359425	0.0136	0	0	0	0
cg00095658	10	5119003	II	R	0	FALSE	10	5119003	rs545695354	C	T	0.000399361	0	0.0029	0	0	0
cg00095677	17	3833739	II	R	1	TRUE	17	3833740	rs10153291	G	A	0.129792	0.2428	0.1066	0.1412	0.1155	0
cg00095772	2	1050773	II	R	1	TRUE	2	1050774	rs184983228	G	A	0.00159744	8.00E-04	0	0	0	0.0069
cg00095773	5	158378258	II	R	1	TRUE	5	158378259	rs577894177	G	A	0.000399361	0	0	0	0.002	0
cg00095846	5	139551088	II	F	1	FALSE	5	139551089	rs568007910	G	A	0.000199681	0	0	0	0	0.001
cg00095918	7	2269822	II	F	1	FALSE	7	2269823	rs562454376	G	A	0.000998403	0	0.0014	0.004	0	0
cg00095930	12	109569116	II	F	0	TRUE	12	109569116	rs544470903	C	T	0.00199681	0	0	0	0.0102	0
cg00096008	6	71081133	II	R	1	TRUE	6	71081134	rs191761981	G	A	0.00339457	0.0068	0.0058	0.004	0	0
cg00096065	5	150034405	II	R	0	FALSE	5	150034405	rs148455380	C	T	0.00479233	8.00E-04	0.0029	0.0189	0.002	0
cg00096106	5	100176809	II	F	0	TRUE	5	100176809	rs533279127	C	T	0.000399361	0	0	0	0.002	0
cg00096260	1	22051712	II	F	0	TRUE	1	22051712	rs568396688	C	T	0.000199681	0	0	0.001	0	0
cg00096418	16	65910068	II	R	0	FALSE	16	65910068	rs573258819	C	T	0.000199681	8.00E-04	0	0	0	0
cg00096522	10	22258447	II	F	1	FALSE	10	22258448	rs192736984	G	A	0.000199681	0	0	0.001	0	0
cg00096549	6	13633130	II	F	1	FALSE	6	13633131	rs556035689	G	A	0.000199681	0	0	0	0	0.001
cg00096705	12	8994120	II	R	1	TRUE	12	8994121	ss1388087232	G	A	0.000399361	0	0.0014	0.001	0	0
cg00096705	12	8994120	II	R	0	FALSE	12	8994120	ss1388087231	C	T	0.000399361	0.0015	0	0	0	0
cg00096742	14	101318357	II	R	1	TRUE	14	101318358	rs78555954	G	A	0.013778	0.0492	0.0058	0	0	0
cg00096756	1	14678278	II	F	0	TRUE	1	14678278	rs559582942	C	T	0.000399361	8.00E-04	0	0.001	0	0
cg00096810	5	178753432	I	R	1	FALSE	5	178753433	rs575401088	G	A	0.000199681	0	0	0	0.001	0
cg00096956	5	34691477	II	F	0	TRUE	5	34691477	rs565782150	C	T	0.000199681	0	0	0	0	0.001
cg00096979	16	2116141	I	F	1	FALSE	16	2116142	rs370688058	G	A	0.000199681	8.00E-04	0	0	0	0
cg00097081	19	51871073	II	F	1	FALSE	19	51871074	rs527434619	G	A	0.000199681	0	0.0014	0	0	0
cg00097088	4	2627246	II	F	0	TRUE	4	2627246	rs144472889	C	T	0.00159744	0	0	0.002	0	0.006
cg00097144	4	39321307	II	F	0	TRUE	4	39321307	rs192344691	C	T	0.000199681	0	0.0014	0	0	0
cg00097249	3	191419794	II	R	1	TRUE	3	191419795	rs558988420	G	A	0.00139776	0	0	0	0.0072	0
cg00097249	3	191419794	II	R	0	FALSE	3	191419794	rs555640158	C	T	0.000199681	0	0	0	0.001	0
cg00097340	10	98670763	II	F	0	TRUE	10	98670763	rs537913462	C	T	0.000199681	0	0	0.001	0	0
cg00097395	15	84768010	II	F	0	TRUE	15	84768010	rs573142260	C	T	0.000199681	0	0	0.001	0	0
cg00097415	7	128120649	II	F	1	FALSE	7	128120650	rs552674883	G	A	0.000399361	0	0	0.001	0	0.001
cg00097432	3	114102565	II	R	0	FALSE	3	114102565	rs145081638	C	T	0.000399361	0	0	0.002	0	0
cg00097446	12	108932820	II	R	1	TRUE	12	108932821	rs35952122	G	A	0.00219649	0.0076	0.0014	0	0	0
cg00097450	17	78473077	II	R	0	FALSE	17	78473077	rs531217087	C	T	0.000199681	0	0	0	0.001	0
cg00097518	6	139115476	II	F	0	TRUE	6	139115476	rs367896424	C	T	0.000798722	0.003	0	0	0	0
cg00097639	21	43157461	II	R	1	TRUE	21	43157462	rs570957779	G	C	0.000399361	8.00E-04	0	0	0	0.001
cg00097645	19	9325438	II	F	0	TRUE	19	9325438	rs201382792	C	T	0.000798722	8.00E-04	0	0	0	0.003
cg00097715	22	23455419	II	F	1	FALSE	22	23455420	rs553715529	G	A	0.000199681	0	0	0	0.001	0
cg00097818	5	175137006	II	R	1	TRUE	5	175137007	rs557037289	G	A	0.000399361	0	0	0.001	0.001	0
cg00097818	5	175137006	II	R	0	FALSE	5	175137006	rs140454377	C	T	0.000199681	0	0	0	0	0.001
cg00097839	X	65223689	II	F	0	TRUE	X	65223689	.	C	T	0.000529801	0	0.0038	0	0	0
cg00098029	4	187984506	II	R	0	FALSE	4	187984506	rs532295440	C	T	0.000399361	0	0	0	0.002	0
cg00098108	17	4797443	II	F	0	TRUE	17	4797443	rs551290687	C	T	0.000199681	0	0	0	0.001	0
cg00098109	2	230110369	II	R	0	FALSE	2	230110369	rs542801553	C	T	0.000199681	8.00E-04	0	0	0	0
cg00098188	17	8621473	II	R	1	TRUE	17	8621474	rs543587365	G	A	0.000399361	8.00E-04	0.0014	0	0	0
cg00098216	20	46056627	II	R	0	FALSE	20	46056627	rs532192126	C	G	0.000199681	0	0	0	0	0.001
cg00098268	10	81164895	II	F	0	TRUE	10	81164895	rs114026180	C	T	0.0123802	0.0439	0.0043	0.001	0	0
cg00098286	10	118404628	II	F	1	FALSE	10	118404629	rs139617874	G	A	0.000199681	8.00E-04	0	0	0	0
cg00098336	1	39273267	II	F	0	TRUE	1	39273267	rs566528257	C	T	0.000399361	0	0	0.001	0	0.001
cg00098345	15	69605418	II	F	1	FALSE	15	69605419	rs574347117	G	A	0.00119808	0.0045	0	0	0	0
cg00098369	7	20007713	II	R	1	TRUE	7	20007714	rs144897419	G	A	0.000199681	8.00E-04	0	0	0	0
cg00098577	11	59686084	II	F	0	TRUE	11	59686084	rs187231072	C	T	0.000399361	8.00E-04	0	0	0.001	0
cg00098577	11	59686084	II	F	1	FALSE	11	59686085	rs79502212	G	A	0.0247604	0.0862	0.0101	0.002	0	0.001
cg00098609	9	135422628	II	F	0	TRUE	9	135422628	rs10901189	C	T	0.410144	0.3608	0.379	0.2932	0.4387	0.5853
cg00098609	9	135422628	II	F	1	FALSE	9	135422629	rs76381583	G	A	0.0435304	0.0386	0.0274	0.0189	0.09	0.0407
cg00098686	1	78050759	II	F	1	FALSE	1	78050760	rs183029965	G	A	0.000199681	0	0	0	0	0.001
cg00098692	10	12877913	II	F	1	FALSE	10	12877914	rs138192190	G	A	0.00539137	0.0197	0.0014	0	0	0
cg00098726	2	100857769	II	F	1	FALSE	2	100857770	rs143551464	G	A	0.00179712	0	0	0	0	0.0089
cg00098750	16	23727847	II	R	0	FALSE	16	23727847	rs552620318	C	T	0.000199681	0	0	0	0.001	0
cg00098985	20	1275312	II	R	1	TRUE	20	1275313	rs549520862	G	A	0.000199681	0	0	0	0	0.001
cg00098985	20	1275312	II	R	0	FALSE	20	1275312	rs79197641	C	T	0.0275559	0.0983	0.0086	0.002	0	0
cg00099094	5	2334514	II	R	1	TRUE	5	2334515	rs74916355	G	A	0.0425319	0.0431	0.0591	0.0427	0.0542	0.0188
cg00099100	10	15686209	II	R	1	TRUE	10	15686210	rs377731246	G	A	0.000199681	0	0	0	0.001	0
cg00099145	6	106317887	II	F	0	TRUE	6	106317887	rs376905906	C	T	0.000599042	0	0	0	0	0.003
cg00099306	17	49247217	II	F	1	FALSE	17	49247218	rs8072980	G	A	0.000399361	0	0	0	0.001	0.001
cg00099350	1	203651920	II	F	0	TRUE	1	203651920	rs567614113	C	T	0.000399361	0	0	0	0.002	0
cg00099383	6	168633917	II	F	0	TRUE	6	168633917	rs530001377	C	G	0.000199681	8.00E-04	0	0	0	0
cg00099427	1	159870134	I	F	1	FALSE	1	159870135	rs560044726	G	A	0.000599042	0.0015	0	0	0	0.001
cg00099664	12	55314686	II	F	0	TRUE	12	55314686	rs577066593	C	G	0.000399361	0	0	0	0.002	0
cg00099712	18	10787502	II	F	1	FALSE	18	10787503	rs192232193	G	A	0.000399361	0	0.0014	0	0.001	0
cg00100025	17	28071798	II	R	0	FALSE	17	28071798	rs555355033	C	T	0.000199681	0	0.0014	0	0	0
cg00100114	7	101932902	II	R	1	TRUE	7	101932903	rs561708391	G	A	0.000199681	0	0	0.001	0	0
cg00100123	4	8332002	II	R	0	FALSE	4	8332002	rs565914732	C	T	0.000399361	0	0	0	0	0.002
cg00100151	2	114580271	II	R	1	TRUE	2	114580272	rs570559587	G	A	0.000199681	0	0.0014	0	0	0
cg00100184	14	56014589	II	F	0	TRUE	14	56014589	rs562481359	C	T	0.000199681	0	0	0	0.001	0
cg00100184	14	56014589	II	F	1	FALSE	14	56014590	rs112148370	G	A	0.00119808	8.00E-04	0.0058	0.001	0	0
cg00100253	4	169595811	II	F	1	FALSE	4	169595812	rs145824273	G	A	0.000199681	0	0.0014	0	0	0
cg00100361	12	110752302	II	F	1	FALSE	12	110752303	rs570765997	G	A	0.000199681	0	0	0	0	0.001
cg00100375	5	166731437	II	R	0	FALSE	5	166731437	rs555896622	C	T	0.000199681	0	0	0	0.001	0
cg00100397	1	117638187	II	F	1	FALSE	1	117638188	rs181486448	G	A	0.000599042	0.0023	0	0	0	0
cg00100420	4	106009831	II	F	0	TRUE	4	106009831	rs35720680	C	T	0.0109824	0.0023	0.0159	0.0229	0.0174	0.001
cg00100420	4	106009831	II	F	1	FALSE	4	106009832	rs373161463	G	A	0.000998403	0	0	0	0	0.005
cg00100440	12	78882426	II	R	0	FALSE	12	78882426	rs138375548	C	T	0.000199681	0	0	0	0	0.001
cg00100515	6	47640084	II	F	1	FALSE	6	47640085	rs537435433	G	A	0.000199681	0	0.0014	0	0	0
cg00100549	11	67849750	II	F	0	TRUE	11	67849750	rs78970408	C	T	0.00219649	0	0	0	0	0.0109
cg00100680	4	4406200	I	R	0	FALSE	4	4406200	rs530287437	CGA	C	0.00119808	0.0045	0	0	0	0
cg00100680	4	4406200	I	R	1	FALSE	4	4406201	rs530082955	G	C	0.000199681	0	0	0	0.001	0
cg00100703	17	33514885	II	R	1	TRUE	17	33514886	rs545767698	G	T	0.000199681	0	0	0.001	0	0
cg00100948	3	186382460	II	R	1	TRUE	3	186382461	rs545351312	G	A	0.00319489	0	0	0	0.0153	0.001
cg00100948	3	186382460	II	R	0	FALSE	3	186382460	rs186553879	C	A	0.000199681	0	0.0014	0	0	0
cg00100963	17	15850881	II	F	1	FALSE	17	15850882	rs147155197	G	A	0.000199681	0	0	0.001	0	0
cg00101013	19	42305180	II	F	0	TRUE	19	42305180	rs568008749	C	T	0.000199681	0	0	0.001	0	0
cg00101013	19	42305180	II	F	1	FALSE	19	42305181	rs548295962	G	A,T	0.000998403	0.003	0	0	0	0.001
cg00101018	15	69868270	II	R	1	TRUE	15	69868271	rs148778112	G	C	0.000199681	8.00E-04	0	0	0	0
cg00101079	5	55486693	II	R	1	TRUE	5	55486694	rs564675163	G	A	0.000399361	8.00E-04	0	0.001	0	0
cg00101164	15	54599456	II	F	1	FALSE	15	54599457	rs545555717	G	T	0.000199681	0	0	0	0	0.001
cg00101235	3	124851842	II	F	1	FALSE	3	124851843	rs534714354	G	T	0.000199681	8.00E-04	0	0	0	0
cg00101583	11	71812583	II	F	1	FALSE	11	71812584	rs529587483	G	A	0.000798722	0.0023	0	0	0.001	0
cg00101602	10	73857843	II	R	1	TRUE	10	73857844	rs145240220	G	C	0.000199681	0	0	0	0	0.001
cg00101753	8	93034144	II	R	1	TRUE	8	93034145	rs141364044	G	A	0.000199681	0	0	0	0	0.001
cg00101753	8	93034144	II	R	0	FALSE	8	93034144	rs147820373	C	T	0.000399361	0.0015	0	0	0	0
cg00101940	16	85479301	II	R	1	TRUE	16	85479302	rs539070534	G	A	0.000399361	8.00E-04	0	0	0	0.001
cg00101986	1	25071756	I	F	-1	TRUE	1	25071755	rs4584340	C	T	0.000399361	0.0015	0	0	0	0
cg00102042	8	129254685	II	R	0	FALSE	8	129254685	rs185139078	C	T	0.000199681	8.00E-04	0	0	0	0
cg00102073	3	56852766	II	F	0	TRUE	3	56852766	rs539034333	C	T	0.000199681	0	0	0.001	0	0
cg00102073	3	56852766	II	F	1	FALSE	3	56852767	rs558477088	G	A	0.000199681	8.00E-04	0	0	0	0
cg00102078	6	136242035	II	F	0	TRUE	6	136242035	rs530196629	C	T	0.000199681	8.00E-04	0	0	0	0
cg00102126	8	130900744	II	F	1	FALSE	8	130900745	rs575645737	G	A	0.000199681	0	0	0	0.001	0
cg00102176	5	132447023	II	R	0	FALSE	5	132447023	rs368190211	C	A	0.000599042	8.00E-04	0.0014	0.001	0	0
cg00102183	1	109772439	II	R	0	FALSE	1	109772439	rs567734866	C	T	0.000599042	8.00E-04	0.0014	0	0	0.001
cg00102184	1	240194783	II	R	0	FALSE	1	240194783	rs541033088	C	T	0.000199681	0	0	0	0.001	0
cg00102223	22	45978553	II	F	0	TRUE	22	45978553	rs570023430	C	T	0.000599042	8.00E-04	0.0014	0.001	0	0
cg00102223	22	45978553	II	F	1	FALSE	22	45978554	rs535525649	G	A	0.000599042	0.0023	0	0	0	0
cg00102266	1	121429834	II	R	1	TRUE	1	121429835	rs587651040	G	T	0.000199681	0	0.0014	0	0	0
cg00102405	12	48382339	II	F	0	TRUE	12	48382339	rs541716954	C	G	0.000199681	8.00E-04	0	0	0	0
cg00102405	12	48382339	II	F	1	FALSE	12	48382340	rs368215674	G	A	0.000798722	0	0.0014	0	0	0.003
cg00102439	8	1441403	II	F	0	TRUE	8	1441403	rs566900369	C	T	0.000199681	0	0	0	0.001	0
cg00102615	9	139394959	II	F	0	TRUE	9	139394959	rs11574909	C	T	0.0529153	0.1899	0.0072	0.003	0	0.006
cg00102685	3	186645653	II	R	1	TRUE	3	186645654	rs182753326	G	C	0.000399361	0	0	0	0	0.002
cg00102726	21	46897181	II	R	1	TRUE	21	46897182	rs549200451	G	A	0.000199681	0	0	0.001	0	0
cg00102731	20	2729245	II	R	0	FALSE	20	2729245	rs151042769	C	T	0.000199681	0	0	0.001	0	0
cg00102896	8	40746170	II	F	1	FALSE	8	40746171	rs531113429	G	A	0.000599042	0.0015	0.0014	0	0	0
cg00102987	1	36062682	II	R	1	TRUE	1	36062683	rs375270090	G	GT	0.00898562	0.031	0.0058	0	0	0
cg00103011	2	8258752	II	R	1	TRUE	2	8258753	rs575613658	G	A	0.000599042	0	0	0	0.001	0.002
cg00103011	2	8258752	II	R	0	FALSE	2	8258752	rs555834829	C	T	0.000199681	0	0	0.001	0	0
cg00103115	7	75453071	II	F	0	TRUE	7	75453071	rs111347606	C	T	0.000199681	0	0	0	0.001	0
cg00103126	4	82376621	II	F	0	TRUE	4	82376621	rs1444891	C	T	0.21905	0.5696	0.1138	0.1441	0.0961	0.0258
cg00103126	4	82376621	II	F	1	FALSE	4	82376622	rs533157115	G	A	0.000199681	0	0.0014	0	0	0
cg00103209	1	205053265	II	F	0	TRUE	1	205053265	rs150799197	C	T	0.000199681	0	0	0.001	0	0
cg00103301	8	143542544	II	R	0	FALSE	8	143542544	rs552976411	C	T	0.000399361	0	0	0	0.002	0
cg00103329	1	204121923	II	R	0	FALSE	1	204121923	rs185097598	C	T	0.000199681	0	0	0	0	0.001
cg00103356	12	120662215	II	F	0	TRUE	12	120662215	rs555015198	C	T	0.000199681	0	0	0	0	0.001
cg00103356	12	120662215	II	F	1	FALSE	12	120662216	rs80258478	G	A	0.000199681	0	0	0.001	0	0
cg00103368	19	16533039	II	F	1	FALSE	19	16533040	rs369450961	G	A	0.000599042	0	0	0	0	0.003
cg00103543	2	45225295	II	R	0	FALSE	2	45225295	rs371516516	C	T	0.000199681	8.00E-04	0	0	0	0
cg00103609	14	71400887	II	F	0	TRUE	14	71400887	rs146146878	C	T	0.00379393	0.0144	0	0	0	0
cg00103771	6	32525805	II	F	1	FALSE	6	32525806	rs575209356	G	A	0.370208	0.5038	0.3429	0.3618	0.272	0.3175
cg00103778	20	30196041	II	F	1	FALSE	20	30196042	rs571145755	G	A	0.000199681	0	0	0	0.001	0
cg00103785	1	155043322	II	R	1	TRUE	1	155043323	rs148529678	G	T	0.0071885	0.0265	0	0	0.001	0
cg00103806	10	90612232	II	R	0	FALSE	10	90612232	rs117412548	C	T	0.0119808	0.0023	0.0072	0.0457	0.0061	0
cg00103865	12	6444572	II	R	1	TRUE	12	6444573	rs74059213	G	A	0.00519169	0.0182	0.0014	0	0	0.001
cg00103908	1	3184106	II	R	1	TRUE	1	3184107	rs541889578	G	A	0.000199681	0	0	0.001	0	0
cg00103961	20	62096129	II	R	0	FALSE	20	62096129	rs183163853	C	A	0.000599042	0	0	0	0	0.003
cg00104072	6	85487766	II	F	0	TRUE	6	85487766	rs188722950	C	T	0.000199681	0	0	0.001	0	0
cg00104086	14	61748000	I	R	1	FALSE	14	61748001	rs574085828	G	A	0.000199681	8.00E-04	0	0	0	0
cg00104098	1	2302183	II	F	1	FALSE	1	2302184	rs184258449	G	A	0.00119808	8.00E-04	0.0014	0.004	0	0
cg00104167	16	86953195	I	R	2	TRUE	16	86953197	rs530107683	A	C	0.000199681	0	0	0	0	0.001
cg00104249	7	100882184	I	R	1	FALSE	7	100882185	rs568989340	G	A	0.000798722	0.003	0	0	0	0
cg00104303	16	89477291	II	F	0	TRUE	16	89477291	rs570838575	C	T	0.000599042	0	0	0	0.002	0.001
cg00104333	10	95516410	II	R	1	TRUE	10	95516411	rs182625379	G	A	0.000399361	0.0015	0	0	0	0
cg00104353	7	157782798	II	F	0	TRUE	7	157782798	rs151081559	C	A	0.00319489	0.0113	0.0014	0	0	0
cg00104562	19	7767229	II	F	1	FALSE	19	7767230	rs542808819	G	A	0.00179712	0.0068	0	0	0	0
cg00104952	15	101444926	II	R	1	TRUE	15	101444927	rs181891520	G	A	0.000599042	0	0	0	0	0.003
cg00105041	12	7777092	II	F	1	FALSE	12	7777093	ss1388046389	G	A	0.000998403	0	0	0	0.001	0.004
cg00105060	7	147711696	II	R	0	FALSE	7	147711696	rs556204934	C	T	0.000199681	8.00E-04	0	0	0	0
cg00105102	1	156217178	II	F	1	FALSE	1	156217179	rs540910030	G	A	0.000399361	0.0015	0	0	0	0
cg00105116	20	48937200	II	F	1	FALSE	20	48937201	rs530572042	G	T	0.000199681	0	0	0	0	0.001
cg00105306	15	85194978	II	R	1	TRUE	15	85194979	rs115328977	G	A	0.00199681	0.0076	0	0	0	0
cg00105306	15	85194978	II	R	0	FALSE	15	85194978	rs560868665	C	T	0.000798722	0.0023	0	0	0.001	0
cg00105368	5	120038342	I	R	1	FALSE	5	120038343	rs183090619	G	A	0.00159744	0.0023	0.0043	0.002	0	0
cg00105475	2	10696890	II	F	1	FALSE	2	10696891	rs146337769	G	A	0.00339457	0.0121	0.0014	0	0	0
cg00105852	12	133100010	I	R	0	FALSE	12	133100010	rs138910079	C	T	0.000998403	8.00E-04	0	0.001	0	0.003
cg00106052	3	47541576	II	F	0	TRUE	3	47541576	rs140755864	C	T	0.000399361	0	0.0014	0.001	0	0
cg00106074	12	42538806	I	R	0	FALSE	12	42538806	rs528502540	C	T	0.00279553	0.0098	0.0014	0	0	0
cg00106112	2	23791784	II	R	1	TRUE	2	23791785	rs72849625	G	A	0.186302	0.2678	0.2781	0.0577	0.1237	0.2054
cg00106225	4	38510396	II	F	0	TRUE	4	38510396	rs111987029	C	T	0.00319489	0.0061	0.0014	0	0	0.0069
cg00106501	15	41186668	II	F	0	TRUE	15	41186668	rs570040160	C	G	0.000199681	0	0	0.001	0	0
cg00106501	15	41186668	II	F	1	FALSE	15	41186669	rs183353147	G	A	0.000199681	8.00E-04	0	0	0	0
cg00106609	22	50714562	II	F	0	TRUE	22	50714562	rs539241813	C	T	0.000199681	0	0	0	0	0.001
cg00106621	7	8300728	II	R	0	FALSE	7	8300728	rs3807803	C	A	0.647564	0.885	0.6254	0.6083	0.4151	0.6161
cg00106739	5	177657311	II	F	0	TRUE	5	177657311	rs188790810	C	T	0.000399361	0	0	0	0.001	0.001
cg00106739	5	177657311	II	F	1	FALSE	5	177657312	rs181890040	G	A	0.00359425	0.0068	0.0014	0	0.0031	0.005
cg00106757	16	10549245	II	F	0	TRUE	16	10549245	rs7198868	C	T	0.122404	0.2731	0.0231	0.0219	0.09	0.125
cg00106757	16	10549245	II	F	1	FALSE	16	10549246	rs188383180	G	A	0.000199681	8.00E-04	0	0	0	0
cg00106767	18	5241864	II	F	1	FALSE	18	5241865	rs117105524	G	A	0.000399361	0	0	0.002	0	0
cg00106800	20	46342767	II	F	0	TRUE	20	46342767	rs114996090	C	T	0.00179712	0.0023	0	0	0.0061	0
cg00106800	20	46342767	II	F	1	FALSE	20	46342768	rs575907998	G	A	0.00139776	0	0	0	0.0072	0
cg00106808	2	3045057	II	R	1	TRUE	2	3045058	rs182761427	G	A	0.000998403	0	0.0043	0.002	0	0
cg00106808	2	3045057	II	R	0	FALSE	2	3045057	rs370419479	C	T	0.000798722	0.003	0	0	0	0
cg00107142	19	38561402	II	F	1	FALSE	19	38561403	rs74821971	G	A	0.0131789	0.0295	0.0029	0.001	0.0061	0.0179
cg00107232	17	43374319	II	R	0	FALSE	17	43374319	rs151313972	C	T	0.000199681	8.00E-04	0	0	0	0
cg00107285	12	124409804	II	F	1	FALSE	12	124409805	rs569795083	G	A	0.000599042	0	0.0014	0	0	0.002
cg00107490	22	19509318	II	R	1	TRUE	22	19509319	rs150953079	G	A	0.00199681	0.0076	0	0	0	0
cg00107521	9	140609882	II	R	0	FALSE	9	140609882	rs573296667	C	T	0.000998403	0.0038	0	0	0	0
cg00107629	11	46389307	II	R	0	FALSE	11	46389307	rs202206488	C	T	0.000399361	0.0015	0	0	0	0
cg00107772	14	57261886	II	F	0	TRUE	14	57261886	rs571601720	C	T	0.000199681	0	0.0014	0	0	0
cg00107890	15	71492746	II	F	1	FALSE	15	71492747	rs184741704	G	A	0.000399361	0	0.0029	0	0	0
cg00107904	17	73898477	II	F	0	TRUE	17	73898477	rs146743714	C	T	0.000798722	0	0	0	0	0.004
cg00107904	17	73898477	II	F	1	FALSE	17	73898478	rs375109565	G	A	0.00379393	0	0.0029	0	0.0174	0
cg00107914	6	31592082	I	F	0	FALSE	6	31592082	rs114928949	C	A	0.000399361	0	0	0.002	0	0
cg00107935	10	129078163	II	R	1	TRUE	10	129078164	rs140269114	G	A	0.00319489	0.0113	0.0014	0	0	0
cg00107935	10	129078163	II	R	0	FALSE	10	129078163	rs570422092	C	T	0.00359425	0	0	0	0.0184	0
cg00107970	1	156119457	I	R	0	FALSE	1	156119457	rs184486760	C	G	0.00159744	0.0045	0.0014	0	0	0.001
cg00108108	16	88996870	II	F	0	TRUE	16	88996870	rs192736836	C	T	0.000399361	0	0	0	0	0.002
cg00108108	16	88996870	II	F	1	FALSE	16	88996871	rs567387941	G	T	0.000199681	0	0	0	0.001	0
cg00108210	6	109476861	II	R	1	TRUE	6	109476862	rs141073900	G	A	0.00878594	0.0325	0.0014	0	0	0
cg00108228	8	1750760	II	F	0	TRUE	8	1750760	rs546105331	C	A	0.00159744	0.0061	0	0	0	0
cg00108228	8	1750760	II	F	1	FALSE	8	1750761	rs553322502	G	A	0.000399361	0	0	0	0.002	0
cg00108277	3	49840710	I	R	0	FALSE	3	49840710	rs568599377	C	A	0.000199681	8.00E-04	0	0	0	0
cg00108277	3	49840710	I	R	1	FALSE	3	49840711	rs6798339	G	T	0.00499201	0.0182	0.0014	0	0	0
cg00108440	2	103034576	II	R	1	TRUE	2	103034577	rs547244679	G	A	0.000399361	0	0	0	0.001	0.001
cg00108459	10	71123414	II	F	0	TRUE	10	71123414	rs182235307	C	T	0.000199681	8.00E-04	0	0	0	0
cg00108715	3	52565015	II	F	0	TRUE	3	52565015	rs544207540	C	T	0.000199681	0	0	0	0.001	0
cg00108722	2	149939567	II	R	1	TRUE	2	149939568	rs561203117	G	A	0.000199681	0	0	0	0	0.001
cg00108722	2	149939567	II	R	0	FALSE	2	149939567	rs542578871	C	T	0.000199681	0	0	0.001	0	0
cg00108814	3	18532400	II	R	1	TRUE	3	18532401	rs560921331	G	A	0.000199681	0	0	0	0	0.001
cg00108938	7	157633252	I	F	0	FALSE	7	157633252	rs529636129	C	T	0.000199681	0	0	0	0.001	0
cg00108980	1	59118461	II	R	1	TRUE	1	59118462	rs564011787	G	A	0.000199681	0	0	0	0	0.001
cg00109012	4	166032621	II	R	1	TRUE	4	166032622	rs373956577	G	A	0.000199681	0	0	0	0	0.001
cg00109060	7	98865581	II	F	1	FALSE	7	98865582	rs568791635	G	T	0.000599042	0.0023	0	0	0	0
cg00109062	20	39655980	II	F	0	TRUE	20	39655980	rs185232134	C	T	0.00319489	0	0.0231	0	0	0
cg00109131	5	150683039	II	R	1	TRUE	5	150683040	rs542025378	G	A	0.000199681	8.00E-04	0	0	0	0
cg00109148	13	29913347	II	R	1	TRUE	13	29913348	rs372269001	G	A	0.000199681	0	0	0	0.001	0
cg00109178	16	71500810	II	F	0	TRUE	16	71500810	rs116701692	C	T	0.0367412	0.1346	0.0086	0	0	0
cg00109264	9	116282531	II	R	0	FALSE	9	116282531	rs558571829	C	T	0.000199681	0	0.0014	0	0	0
cg00109271	3	8501152	II	R	1	TRUE	3	8501153	rs145044873	G	A	0.000798722	8.00E-04	0	0	0.0031	0
cg00109271	3	8501152	II	R	0	FALSE	3	8501152	rs543942030	C	T	0.000199681	0	0	0	0	0.001
cg00109293	1	3149830	II	F	0	TRUE	1	3149830	rs138608378	C	T	0.000199681	0	0	0	0	0.001
cg00109480	3	190162093	II	F	0	TRUE	3	190162093	rs111585339	C	T	0.0263578	8.00E-04	0.0331	0.0388	0.0583	0.0119
cg00109551	13	113487346	II	F	1	FALSE	13	113487347	rs188926192	G	A	0.000599042	0.0023	0	0	0	0
cg00109653	4	15080890	II	F	1	FALSE	4	15080891	rs139512985	G	A	0.000599042	0.0023	0	0	0	0
cg00109772	19	14638399	II	F	0	TRUE	19	14638399	rs369271091	C	G,T	0.000599042	0	0	0	0.001	0.002
cg00109776	19	54232332	II	R	1	TRUE	19	54232333	rs550951489	G	A	0.000998403	0.0038	0	0	0	0
cg00109776	19	54232332	II	R	0	FALSE	19	54232332	rs532871440	C	T	0.000599042	0.0023	0	0	0	0
cg00109780	9	96337982	II	R	1	TRUE	9	96337983	rs545016766	G	A	0.000199681	8.00E-04	0	0	0	0
cg00109781	9	137936146	II	F	1	FALSE	9	137936147	rs17039637	G	A	0.0820687	0.2685	0.0303	0.0159	0.0194	0
cg00109834	3	141809896	II	F	0	TRUE	3	141809896	rs114044806	C	T	0.00798722	0.0272	0.0058	0	0	0
cg00109834	3	141809896	II	F	1	FALSE	3	141809897	rs147496776	G	A	0.000199681	0	0	0.001	0	0
cg00110041	15	81142343	II	F	0	TRUE	15	81142343	rs113940937	C	T	0.00159744	0.0061	0	0	0	0
cg00110128	1	162347465	II	R	1	TRUE	1	162347466	rs138367283	G	A	0.000399361	8.00E-04	0	0.001	0	0
cg00110191	3	58203083	II	R	1	TRUE	3	58203084	rs552288253	G	A	0.000599042	0.0023	0	0	0	0
cg00110435	21	35055487	II	R	1	TRUE	21	35055488	rs527707675	G	A	0.000199681	0	0	0.001	0	0
cg00110656	9	130063198	II	R	0	FALSE	9	130063198	rs147559640	C	T	0.00519169	0.0015	0.0058	0.0179	0.001	0.001
cg00110695	6	99358736	I	R	1	FALSE	6	99358737	rs145308139	G	A	0.0105831	0.0378	0.0043	0	0	0
cg00110707	4	139591295	II	F	1	FALSE	4	139591296	rs560217055	G	A	0.000399361	0.0015	0	0	0	0
cg00110790	6	33655814	II	R	0	FALSE	6	33655814	rs200147601	C	T	0.000998403	0	0	0	0	0.005
cg00111063	12	96438584	II	F	1	FALSE	12	96438585	rs547159940	G	A	0.000599042	0.0015	0.0014	0	0	0
cg00111221	1	120928394	II	R	0	FALSE	1	120928394	rs587735556	C	T	0.000399361	0	0	0	0	0.002
cg00111235	16	88597526	II	F	1	FALSE	16	88597527	rs566525031	G	A	0.000199681	8.00E-04	0	0	0	0
cg00111244	9	128071135	II	F	1	FALSE	9	128071136	rs536956882	G	A	0.000399361	8.00E-04	0	0	0	0.001
cg00111335	8	593194	I	F	0	FALSE	8	593194	rs190449285	C	T	0.000399361	8.00E-04	0	0.001	0	0
cg00111359	2	26205029	II	R	0	FALSE	2	26205029	rs533689702	C	T	0.000199681	0	0	0.001	0	0
cg00111436	12	121837826	I	R	1	FALSE	12	121837827	rs558215799	G	A	0.000399361	8.00E-04	0	0.001	0	0
cg00111521	1	16302813	II	R	1	TRUE	1	16302814	rs140333230	G	T	0.00539137	0.0182	0.0029	0.001	0	0
cg00111629	5	538396	II	R	1	TRUE	5	538397	rs575787999	G	A	0.000399361	0	0.0014	0.001	0	0
cg00111657	18	43408862	II	R	0	FALSE	18	43408862	rs182873963	C	T	0.000199681	0	0	0	0	0.001
cg00111697	1	812760	II	R	1	TRUE	1	812761	rs538385732	G	A	0.000199681	0	0.0014	0	0	0
cg00111697	1	812760	II	R	0	FALSE	1	812760	rs145083894	C	T	0.00179712	0.0068	0	0	0	0
cg00111826	5	7983865	II	R	1	TRUE	5	7983866	rs182739284	G	C	0.00898562	0.031	0.0043	0.001	0	0
cg00111946	5	150488897	II	F	0	TRUE	5	150488897	rs13355246	C	T	0.00798722	0.0295	0.0014	0	0	0
cg00111946	5	150488897	II	F	1	FALSE	5	150488898	rs558343729	G	A	0.000199681	8.00E-04	0	0	0	0
cg00111969	2	60669013	II	F	0	TRUE	2	60669013	rs116411898	C	T	0.00419329	0.0159	0	0	0	0
cg00111977	10	75401236	II	R	0	FALSE	10	75401236	rs530048410	C	T	0.000199681	8.00E-04	0	0	0	0
cg00112026	17	44033451	II	F	0	TRUE	17	44033451	rs557602258	C	T	0.000199681	0	0	0	0.001	0
cg00112026	17	44033451	II	F	1	FALSE	17	44033452	rs148942945	G	A	0.00119808	0	0.0058	0.002	0	0
cg00112056	4	54232415	II	R	0	FALSE	4	54232415	rs114156499	C	T	0.00978435	8.00E-04	0.0159	0.0308	0.0061	0
cg00112163	19	9492169	II	F	0	TRUE	19	9492169	rs141102792	C	T	0.000399361	0.0015	0	0	0	0
cg00112187	8	142653790	II	F	0	TRUE	8	142653790	rs151031781	C	T	0.000199681	0	0	0.001	0	0
cg00112211	10	114667023	II	R	0	FALSE	10	114667023	rs529759255	C	A	0.00119808	0.0045	0	0	0	0
cg00112229	X	13084638	II	F	1	FALSE	X	13084639	rs188319792	G	A	0.000529801	0.001	0.0019	0	0	0
cg00112320	5	56170300	II	R	0	FALSE	5	56170300	rs7736475	C	T	0.000199681	0	0	0	0	0.001
cg00112341	3	55991024	II	R	0	FALSE	3	55991024	rs567657801	C	T	0.000199681	0	0.0014	0	0	0
cg00112367	5	177562324	II	R	0	FALSE	5	177562324	rs188932843	C	T	0.000399361	0.0015	0	0	0	0
cg00112465	3	128719999	I	F	0	FALSE	3	128719999	rs548475582	C	A	0.000199681	0	0.0014	0	0	0
cg00112588	1	178061945	II	R	0	FALSE	1	178061945	rs145411514	C	T	0.00199681	0	0	0.003	0.002	0.005
cg00112797	4	8175753	II	F	1	FALSE	4	8175754	rs550597545	G	A	0.000199681	0	0	0.001	0	0
cg00112798	16	87619963	II	R	0	FALSE	16	87619963	rs192402254	C	T	0.000199681	8.00E-04	0	0	0	0
cg00112991	12	119951308	II	R	1	TRUE	12	119951309	rs140274448	G	A	0.000399361	0.0015	0	0	0	0
cg00113033	21	44603383	II	F	0	TRUE	21	44603383	rs79713329	C	T	0.00778754	0.0045	0.0029	0.004	0.0184	0.0089
cg00113033	21	44603383	II	F	1	FALSE	21	44603384	rs549075081	G	A	0.000199681	0	0	0	0.001	0
cg00113096	2	134119805	II	F	0	TRUE	2	134119805	rs548421323	C	T	0.000199681	0	0.0014	0	0	0
cg00113096	2	134119805	II	F	1	FALSE	2	134119806	rs569386955	G	A	0.000199681	0	0	0.001	0	0
cg00113157	1	94032935	II	R	1	TRUE	1	94032936	rs144294543	G	A	0.000199681	8.00E-04	0	0	0	0
cg00113194	1	884869	I	F	1	FALSE	1	884870	rs192714326	G	A	0.00119808	0.0045	0	0	0	0
cg00113273	19	33469702	II	F	1	FALSE	19	33469703	rs183698954	G	A	0.000399361	0	0	0.002	0	0
cg00113321	7	157530177	II	R	0	FALSE	7	157530177	rs547877232	C	T	0.000199681	0	0	0	0	0.001
cg00113363	3	160822985	I	R	0	FALSE	3	160822985	rs532370818	C	T	0.000199681	8.00E-04	0	0	0	0
cg00113663	5	82243	II	F	0	TRUE	5	82243	rs114941758	C	T	0.00279553	0.0106	0	0	0	0
cg00113708	8	124731025	II	F	0	TRUE	8	124731025	rs546734540	C	G	0.000199681	8.00E-04	0	0	0	0
cg00113883	14	51026555	II	F	0	TRUE	14	51026555	rs540497877	C	T	0.000199681	0	0.0014	0	0	0
cg00114106	10	63395442	II	F	0	TRUE	10	63395442	rs140506460	C	T	0.00119808	8.00E-04	0	0	0	0.005
cg00114160	6	29430096	II	F	1	FALSE	6	29430097	rs189150803	G	A	0.00838658	0	0	0	0.0184	0.0238
cg00114291	8	101316694	II	R	0	FALSE	8	101316694	rs80062360	C	T	0.000199681	0	0	0.001	0	0
cg00114312	16	1420425	I	R	0	FALSE	16	1420425	rs558134368	C	T	0.000399361	8.00E-04	0	0	0.001	0
cg00114312	16	1420425	I	R	1	FALSE	16	1420426	rs377590699	G	A	0.000199681	0	0.0014	0	0	0
cg00114367	12	56740737	II	F	0	TRUE	12	56740737	rs200944055	C	T	0.000199681	0	0.0014	0	0	0
cg00114430	2	231834659	II	F	0	TRUE	2	231834659	rs533586504	C	T	0.000199681	0	0	0.001	0	0
cg00114445	2	234865450	II	R	0	FALSE	2	234865450	rs565212675	C	T	0.000199681	0	0	0	0.001	0
cg00114463	6	90922258	II	R	1	TRUE	6	90922259	rs547796453	G	A	0.000199681	0	0	0	0	0.001
cg00114478	8	73658110	II	R	0	FALSE	8	73658110	rs142843852	C	T	0.000199681	0	0	0	0	0.001
cg00114503	3	178750446	II	F	0	TRUE	3	178750446	rs568705832	C	T	0.000199681	0	0	0.001	0	0
cg00114694	15	40644728	II	F	1	FALSE	15	40644729	rs547787783	G	A	0.000199681	0	0	0	0.001	0
cg00114778	3	22163009	II	F	0	TRUE	3	22163009	rs535343143	C	T	0.000199681	8.00E-04	0	0	0	0
cg00114784	15	97322504	II	R	1	TRUE	15	97322505	rs114621497	G	A	0.0345447	0.112	0.0029	0.003	0.0072	0.0129
cg00114928	11	44006277	II	F	1	FALSE	11	44006278	rs540933766	G	A	0.000199681	0	0	0	0	0.001
cg00114937	7	51087479	II	F	0	TRUE	7	51087479	rs577599101	C	T	0.000599042	0	0	0	0.0031	0
cg00115080	1	86932835	II	F	0	TRUE	1	86932835	rs547155942	C	T	0.000599042	0	0	0	0.0031	0
cg00115080	1	86932835	II	F	1	FALSE	1	86932836	rs564242679	G	A	0.000199681	0	0.0014	0	0	0
cg00115089	9	132121842	II	R	0	FALSE	9	132121842	rs557096532	C	T	0.000199681	8.00E-04	0	0	0	0
cg00115113	17	48843029	II	F	0	TRUE	17	48843029	rs192197686	C	T	0.00139776	0	0.0043	0.003	0.001	0
cg00115297	15	83409459	II	F	1	FALSE	15	83409460	rs539853907	G	A	0.000199681	0	0	0	0.001	0
cg00115460	4	156292097	II	R	1	TRUE	4	156292098	rs530775220	G	A	0.000199681	0	0	0	0.001	0
cg00115567	6	44279361	II	R	0	FALSE	6	44279361	rs527473981	C	T	0.000199681	8.00E-04	0	0	0	0
cg00115629	3	53164619	I	R	2	TRUE	3	53164621	rs561124556	C	G	0.000199681	0	0	0	0	0.001
cg00115629	3	53164619	I	R	1	FALSE	3	53164620	rs541557631	G	A	0.000199681	8.00E-04	0	0	0	0
cg00115639	17	54701692	II	R	1	TRUE	17	54701693	rs564065698	G	A	0.000199681	0	0	0	0.001	0
cg00115639	17	54701692	II	R	0	FALSE	17	54701692	rs552181663	C	T	0.000798722	0	0	0	0.0041	0
cg00115714	6	111196112	II	R	1	TRUE	6	111196113	rs572907974	G	C	0.000199681	0	0	0	0.001	0
cg00115741	1	29612884	II	R	1	TRUE	1	29612885	rs546101326	G	A	0.000199681	0	0	0	0.001	0
cg00115747	17	74940026	II	F	0	TRUE	17	74940026	rs544048470	C	T	0.000199681	0	0	0.001	0	0
cg00115747	17	74940026	II	F	1	FALSE	17	74940027	rs186164554	G	A	0.000199681	0	0.0014	0	0	0
cg00115954	8	11536551	II	F	1	FALSE	8	11536552	rs527276539	G	A	0.000399361	0	0	0	0.002	0
cg00116113	17	77375343	II	R	1	TRUE	17	77375344	rs571091043	G	A	0.000599042	0.0023	0	0	0	0
cg00116305	8	31495132	II	F	0	TRUE	8	31495132	rs142349110	C	T	0.000199681	8.00E-04	0	0	0	0
cg00116418	8	921945	II	R	1	TRUE	8	921946	rs139038061	G	A	0.000199681	0	0	0	0	0.001
cg00116554	8	49833833	I	R	0	FALSE	8	49833833	rs201920149	C	A	0.000399361	0	0.0014	0.001	0	0
cg00116583	12	95945927	II	R	1	TRUE	12	95945928	rs78399018	G	A	0.00159744	0.0061	0	0	0	0
cg00116658	1	231163673	I	R	0	FALSE	1	231163673	rs570102661	C	T	0.000599042	0.0023	0	0	0	0
cg00116750	1	11475607	II	F	0	TRUE	1	11475607	rs535331985	C	T	0.000798722	0	0.0058	0	0	0
cg00117012	15	73996358	I	R	1	FALSE	15	73996359	rs2291014	G	A	0.20028	0.4281	0.1023	0.0964	0.136	0.1349
cg00117227	17	8878808	II	R	0	FALSE	17	8878808	rs11659030	C	T	0.0239617	0.0023	0.0418	0.0586	0.0297	0
cg00117335	1	117206442	II	R	1	TRUE	1	117206443	rs529137811	G	A	0.000199681	0	0	0	0.001	0
cg00117428	2	210893013	II	R	1	TRUE	2	210893014	rs540225070	G	A	0.000199681	0	0	0	0	0.001
cg00117490	3	149871391	II	F	0	TRUE	3	149871391	rs72993645	C	T	0.0289537	0.1021	0.0144	0	0	0
cg00117506	7	137693382	II	F	1	FALSE	7	137693383	rs144000388	G	A	0.000998403	0	0	0	0	0.005
cg00117599	17	45962589	II	R	0	FALSE	17	45962589	rs146338823	C	T	0.000798722	0	0	0.004	0	0
cg00117796	11	12886641	II	R	0	FALSE	11	12886641	rs77455629	C	T	0.0235623	0.084	0.0101	0	0	0
cg00117825	1	57004017	II	F	0	TRUE	1	57004017	rs376357639	C	T	0.000399361	8.00E-04	0	0	0	0.001
cg00117869	10	126198993	I	F	0	FALSE	10	126198993	rs57028053	C	G	0.285543	0.1762	0.2435	0.1521	0.4213	0.4593
cg00118103	7	45957463	I	F	1	FALSE	7	45957464	rs184121819	G	A	0.000599042	0	0.0014	0.002	0	0
cg00118158	2	100629297	II	R	0	FALSE	2	100629297	rs577516595	C	T	0.000199681	8.00E-04	0	0	0	0
cg00118199	7	51081616	II	R	0	FALSE	7	51081616	rs550485965	C	T	0.000599042	0	0	0.003	0	0
cg00118363	8	52317644	I	F	0	FALSE	8	52317644	rs372617299	C	T	0.00199681	0	0	0	0.0102	0
cg00118455	1	184180217	II	F	1	FALSE	1	184180218	rs114714332	G	A	0.00698882	0.025	0.0029	0	0	0
cg00118471	2	103061577	II	F	0	TRUE	2	103061577	rs558450846	C	T	0.000399361	0	0	0	0.002	0
cg00118542	7	52736744	II	R	0	FALSE	7	52736744	rs565569495	C	T	0.000199681	8.00E-04	0	0	0	0
cg00118597	12	15502027	II	R	1	TRUE	12	15502028	rs559325442	G	A	0.000199681	0	0.0014	0	0	0
cg00118659	10	132057934	II	F	1	FALSE	10	132057935	rs534363885	G	A	0.000399361	0	0.0014	0.001	0	0
cg00118684	18	13726609	I	F	0	FALSE	18	13726609	rs536567077	C	G	0.000599042	0	0.0043	0	0	0
cg00118712	10	131686819	I	F	0	FALSE	10	131686819	rs149416414	C	T	0.000199681	0	0	0.001	0	0
cg00118740	13	110069919	II	R	0	FALSE	13	110069919	rs186681933	C	G	0.00119808	0	0.0043	0.003	0	0
cg00118753	7	47802422	II	R	0	FALSE	7	47802422	rs539521799	C	T	0.000399361	0	0.0029	0	0	0
cg00118808	9	132097931	II	R	1	TRUE	9	132097932	rs576526070	G	A	0.000998403	0	0	0	0.0051	0
cg00118966	1	156556391	II	F	0	TRUE	1	156556391	rs530853279	C	T	0.000199681	0	0	0	0	0.001
cg00118977	20	60073683	II	F	1	FALSE	20	60073684	rs529244396	G	T	0.000199681	0	0	0	0	0.001
cg00118989	5	135701794	II	R	0	FALSE	5	135701794	rs187350357	C	T	0.00359425	8.00E-04	0.0029	0.0089	0.0061	0
cg00119034	4	8623002	II	R	1	TRUE	4	8623003	rs184773007	G	A	0.0081869	0.0287	0.0043	0	0	0
cg00119241	1	15152595	II	F	0	TRUE	1	15152595	rs372206438	C	T	0.000199681	0	0	0	0	0.001
cg00119249	16	2807441	II	F	0	TRUE	16	2807441	rs200114103	C	T	0.000199681	0	0	0.001	0	0
cg00119364	3	138136952	II	F	0	TRUE	3	138136952	rs543006968	C	T	0.000199681	8.00E-04	0	0	0	0
cg00119387	5	156904544	II	R	0	FALSE	5	156904544	rs148264060	C	T	0.00179712	0	0.0029	0.006	0.001	0
cg00119464	2	6775094	II	F	0	TRUE	2	6775094	rs576898211	C	T	0.000199681	8.00E-04	0	0	0	0
cg00119464	2	6775094	II	F	1	FALSE	2	6775095	rs73914326	G	T	0.00379393	0.0129	0.0029	0	0	0
cg00119597	20	31235563	II	R	0	FALSE	20	31235563	rs551449582	C	T	0.000599042	0	0.0014	0.002	0	0
cg00119670	6	127795207	II	R	0	FALSE	6	127795207	rs115947472	C	T	0.014377	0.025	0.0086	0.003	0.0256	0.005
cg00119687	7	70252662	II	R	1	TRUE	7	70252663	rs186786346	G	A	0.00139776	0	0.0058	0.003	0	0
cg00119691	11	95786052	II	F	0	TRUE	11	95786052	rs190739498	C	T	0.000199681	0	0	0	0	0.001
cg00119964	1	116248380	II	F	0	TRUE	1	116248380	rs558460182	C	T	0.000798722	0	0	0	0.0041	0
cg00120103	10	127329217	II	F	1	FALSE	10	127329218	rs12255553	G	A	0.00119808	0.0038	0.0014	0	0	0
cg00120118	X	33230718	II	R	1	TRUE	X	33230719	rs186317495	G	A	0.000529801	0.002	0	0	0	0
cg00120123	6	135583702	II	F	0	TRUE	6	135583702	rs147008021	C	T	0.00159744	0	0	0	0	0.0079
cg00120147	16	55526963	II	R	1	TRUE	16	55526964	rs375564116	G	A	0.000199681	0	0	0	0	0.001
cg00120147	16	55526963	II	R	0	FALSE	16	55526963	rs542564187	C	T	0.000998403	0	0	0	0	0.005
cg00120157	7	4349460	I	F	0	FALSE	7	4349460	rs181969764	C	T	0.000199681	0	0	0.001	0	0
cg00120172	X	77042539	II	R	0	FALSE	X	77042539	.	C	G	0.000264901	0.001	0	0	0	0
cg00120215	20	10677160	II	F	0	TRUE	20	10677160	rs540149954	C	T	0.000199681	0	0	0	0.001	0
cg00120286	5	108784892	II	R	0	FALSE	5	108784892	rs142331389	C	G	0.000998403	0.0038	0	0	0	0
cg00120416	8	49785517	II	F	1	FALSE	8	49785518	rs187664232	G	A	0.000199681	0	0	0	0	0.001
cg00120464	4	146842191	II	F	0	TRUE	4	146842191	rs527545401	C	T	0.000199681	0	0.0014	0	0	0
cg00120473	4	7330616	II	F	1	FALSE	4	7330617	rs144325823	G	A	0.00579073	0	0	0	0.001	0.0278
cg00120534	11	61688121	II	R	1	TRUE	11	61688122	rs189462541	G	A	0.000399361	0	0	0.002	0	0
cg00120747	11	48046162	II	R	1	TRUE	11	48046163	rs550762313	G	A	0.000199681	8.00E-04	0	0	0	0
cg00120825	1	2338738	II	F	0	TRUE	1	2338738	rs566965897	C	T	0.000599042	0	0	0	0	0.003
cg00121005	19	49528958	II	F	0	TRUE	19	49528958	rs554331202	C	T	0.00339457	0.0113	0.0014	0	0	0.001
cg00121075	1	229917511	II	F	1	FALSE	1	229917512	rs6675653	G	A	0.00179712	0.0053	0.0014	0.001	0	0
cg00121092	2	192511548	II	F	1	FALSE	2	192511549	rs140752125	G	A	0.000798722	0.0023	0.0014	0	0	0
cg00121135	16	88991343	II	F	0	TRUE	16	88991343	rs375100114	C	T	0	0	0	0	0	0
cg00121142	2	28557247	II	F	1	FALSE	2	28557248	rs574088087	G	A	0.000199681	0	0	0.001	0	0
cg00121148	3	113603874	I	F	0	FALSE	3	113603874	rs574170786	C	T	0.000199681	8.00E-04	0	0	0	0
cg00121197	12	14993777	II	F	1	FALSE	12	14993778	rs138414095	G	A	0.000399361	8.00E-04	0.0014	0	0	0
cg00121346	18	13070566	II	R	0	FALSE	18	13070566	rs76857233	C	T	0.0357428	0.0688	0.013	0.0278	0.0511	0.001
cg00121528	21	44010944	II	F	0	TRUE	21	44010944	rs111602568	C	T	0.043131	0.0106	0.0692	0.1262	0.0276	0
cg00121640	9	120176515	II	R	1	TRUE	9	120176516	rs541519039	G	A	0.000199681	0	0	0	0	0.001
cg00121768	16	85475912	II	R	1	TRUE	16	85475913	rs117171757	G	A	0.000199681	0	0	0.001	0	0
cg00121768	16	85475912	II	R	0	FALSE	16	85475912	rs571495764	C	T	0.000199681	8.00E-04	0	0	0	0
cg00121868	12	80463147	II	F	0	TRUE	12	80463147	rs75602146	C	T	0.00279553	0.0106	0	0	0	0
cg00121884	20	3799732	II	R	0	FALSE	20	3799732	rs114214010	C	T	0.00359425	0.0129	0.0014	0	0	0
cg00121899	12	124184857	II	F	1	FALSE	12	124184858	rs569054843	G	A	0.000199681	0	0	0.001	0	0
cg00121963	1	209663736	II	F	1	FALSE	1	209663737	rs150579375	G	A	0.000199681	0	0	0	0	0.001
cg00121989	12	12054564	II	R	1	TRUE	12	12054565	rs141454491	G	T	0.000798722	0.0023	0.0014	0	0	0
cg00122114	8	62999633	II	F	0	TRUE	8	62999633	rs566559702	C	T	0.000199681	0	0	0.001	0	0
cg00122166	19	42571498	II	F	0	TRUE	19	42571498	rs537769043	C	A	0.000199681	8.00E-04	0	0	0	0
cg00122334	11	66617702	II	R	1	TRUE	11	66617703	rs73489729	G	A	0.000199681	8.00E-04	0	0	0	0
cg00122515	9	92501134	II	R	1	TRUE	9	92501135	rs531760792	G	T	0.000199681	0	0.0014	0	0	0
cg00122566	17	7244416	II	F	1	FALSE	17	7244417	rs183093010	G	C	0.000199681	0	0	0	0	0.001
cg00122628	8	134202359	II	R	1	TRUE	8	134202360	rs571391779	G	A	0.000399361	0	0	0	0.002	0
cg00122765	17	29457918	II	F	0	TRUE	17	29457918	rs140945751	C	T	0.00179712	0.0068	0	0	0	0
cg00122779	6	32033006	II	R	1	TRUE	6	32033007	rs7766862	G	A	0.21845	0.0257	0.3718	0.3429	0.2413	0.2192
cg00122840	5	36151998	I	R	1	FALSE	5	36151999	rs565416512	G	A	0.000199681	0	0	0	0.001	0
cg00122851	16	1413159	II	R	1	TRUE	16	1413160	rs60000415	G	T	0.00479233	0.0166	0.0014	0	0	0.001
cg00122941	17	4613640	II	R	0	FALSE	17	4613640	rs140397385	C	T	0.000399361	0	0	0.002	0	0
cg00123001	X	13395880	II	F	0	TRUE	X	13395880	.	C	T	0.0010596	0.003	0	0	0.0014	0
cg00123089	6	91054324	II	F	0	TRUE	6	91054324	rs150651869	C	T	0.000998403	0.003	0	0	0	0.001
cg00123214	1	95703607	II	F	0	TRUE	1	95703607	rs1160317	C	T	0.339657	0.3707	0.2781	0.2793	0.2802	0.4593
cg00123238	10	68863995	II	F	1	FALSE	10	68863996	rs575119649	G	A	0.000199681	8.00E-04	0	0	0	0
cg00123324	22	50875752	I	F	1	FALSE	22	50875753	rs542436474	G	A	0.00179712	0	0	0	0	0.0089
cg00123478	4	10458165	II	F	0	TRUE	4	10458165	rs532865078	C	T	0.000399361	0.0015	0	0	0	0
cg00123548	20	46323041	II	R	1	TRUE	20	46323042	rs566345358	G	A	0.000199681	0	0	0.001	0	0
cg00123548	20	46323041	II	R	0	FALSE	20	46323041	rs548015946	C	T	0.000399361	0	0	0.002	0	0
cg00123702	18	66925360	II	R	0	FALSE	18	66925360	rs190684049	C	T	0.000199681	0	0	0	0	0.001
cg00123707	5	163635997	II	F	0	TRUE	5	163635997	rs553691729	C	T	0.000399361	0.0015	0	0	0	0
cg00123800	17	25621000	I	R	1	FALSE	17	25621001	rs375701711	G	T	0.00159744	0.0061	0	0	0	0
cg00124004	8	87527257	II	F	1	FALSE	8	87527258	rs551692346	G	T	0.000199681	0	0	0.001	0	0
cg00124133	15	89476436	II	F	1	FALSE	15	89476437	rs148337964	G	A	0.000199681	0	0	0.001	0	0
cg00124175	20	17950611	II	F	1	FALSE	20	17950612	rs41276408	G	T	0.000199681	0	0	0.001	0	0
cg00124213	4	37977849	II	F	0	TRUE	4	37977849	rs553999193	C	T	0.000199681	0	0	0.001	0	0
cg00124685	8	59303367	II	F	0	TRUE	8	59303367	rs560407998	C	A	0.000199681	0	0	0	0	0.001
cg00124695	16	51185039	I	R	0	FALSE	16	51185039	rs200502187	CGT	C	0.0127796	0.003	0.0173	0.0358	0.0102	0.002
cg00124708	X	100877463	II	F	1	FALSE	X	100877464	rs192333204	G	A	0.000264901	0.001	0	0	0	0
cg00124836	13	111295144	I	F	1	FALSE	13	111295145	rs531658304	G	A	0.000199681	0	0.0014	0	0	0
cg00124902	1	34645109	II	F	0	TRUE	1	34645109	rs1467834	C	T	0.28135	0.0378	0.2392	0.3449	0.4867	0.3671
cg00124920	1	178515751	II	F	0	TRUE	1	178515751	rs187065666	C	T	0.000199681	0	0	0.001	0	0
cg00125002	3	129747708	I	F	0	FALSE	3	129747708	rs57434462	C	T	0.0990415	0.0023	0.1239	0.0408	0.0818	0.2837
cg00125002	3	129747708	I	F	1	FALSE	3	129747709	rs140596519	G	A	0.0199681	0.0023	0.0029	0.002	0.0051	0.0873
cg00125005	7	2528398	II	R	1	TRUE	7	2528399	rs542142023	G	A	0.000998403	0.003	0.0014	0	0	0
cg00125005	7	2528398	II	R	0	FALSE	7	2528398	rs573930289	C	T	0.000199681	0	0	0	0.001	0
cg00125148	7	149746468	II	F	0	TRUE	7	149746468	rs563602524	C	T	0.000199681	0	0.0014	0	0	0
cg00125275	20	36762592	II	R	1	TRUE	20	36762593	rs148777857	G	A	0.00139776	0.0053	0	0	0	0
cg00125289	8	102463491	II	R	1	TRUE	8	102463492	rs146557978	G	A	0.000399361	8.00E-04	0	0.001	0	0
cg00125389	2	142292884	II	R	0	FALSE	2	142292884	rs532948222	C	T	0.000399361	0.0015	0	0	0	0
cg00125455	20	44574271	II	R	0	FALSE	20	44574271	rs143131662	C	T	0.000599042	0.0023	0	0	0	0
cg00125480	21	37047311	II	R	0	FALSE	21	37047311	rs546116757	C	T	0.000199681	8.00E-04	0	0	0	0
cg00125522	18	8689862	II	F	0	TRUE	18	8689862	rs563509993	C	T	0.000199681	0	0	0	0	0.001
cg00125601	5	3310882	II	F	0	TRUE	5	3310882	rs555746782	C	T	0	0	0	0	0	0
cg00125893	15	71747687	II	F	0	TRUE	15	71747687	rs55999058	C	T	0.169129	0.0151	0.1729	0.1909	0.2188	0.2986
cg00125947	16	57083306	II	F	0	TRUE	16	57083306	rs78216030	C	T	0.038139	0.1377	0.0115	0.001	0	0
cg00125971	17	34060480	II	R	1	TRUE	17	34060481	rs76219356	G	A	0.0678914	0.0166	0.2133	0.0974	0.0593	0.0139
cg00126087	1	155160941	II	R	1	TRUE	1	155160942	rs542758718	G	A	0.000399361	0	0	0	0.002	0
cg00126087	1	155160941	II	R	0	FALSE	1	155160941	rs11465205	C	T	0.00539137	0	0.0115	0.0159	0.002	0.001
cg00126210	14	96001170	II	R	1	TRUE	14	96001171	rs2025146	G	A	0.0249601	0.0877	0.0115	0.001	0	0
cg00126365	14	81893759	II	F	1	FALSE	14	81893760	rs111363922	G	A	0.000199681	0	0	0	0.001	0
cg00126463	7	24860680	II	F	1	FALSE	7	24860681	rs546586419	G	A	0.000199681	0	0	0	0	0.001
cg00126636	16	237282	II	F	1	FALSE	16	237283	rs543626406	G	A	0.000199681	8.00E-04	0	0	0	0
cg00126887	4	1280066	II	F	0	TRUE	4	1280066	rs535193876	C	T	0.000199681	0	0	0.001	0	0
cg00127028	22	24737496	II	R	1	TRUE	22	24737497	rs540337647	G	C	0.000199681	8.00E-04	0	0	0	0
cg00127049	14	70616096	II	F	0	TRUE	14	70616096	rs182791172	C	T	0.000199681	0	0	0	0	0.001
cg00127198	7	555518	II	F	0	TRUE	7	555518	rs146919000	C	T	0.0189696	0.0666	0.0058	0	0.0031	0
cg00127353	6	112210969	II	F	1	FALSE	6	112210970	rs551980084	G	A	0.000399361	8.00E-04	0	0	0.001	0
cg00127408	9	139420471	II	R	1	TRUE	9	139420472	rs186404103	G	A	0.000199681	8.00E-04	0	0	0	0
cg00127408	9	139420471	II	R	0	FALSE	9	139420471	rs115770975	C	T	0.0107827	0.0356	0.0086	0.001	0	0
cg00127487	22	29600139	II	R	1	TRUE	22	29600140	rs73399043	G	A	0.0123802	0.0439	0.0043	0	0.001	0
cg00127487	22	29600139	II	R	0	FALSE	22	29600139	rs71327340	C	T	0.0071885	0.0015	0.0144	0.0199	0.0041	0
cg00127528	20	59853894	II	F	1	FALSE	20	59853895	rs553515969	G	A	0.000199681	0	0	0	0.001	0
cg00127545	3	51705085	I	R	0	FALSE	3	51705085	rs111421640	C	A	0.00279553	0.0083	0.0029	0	0.001	0
cg00127561	14	85746792	II	F	0	TRUE	14	85746792	rs75339459	C	T	0.00399361	0.0136	0.0029	0	0	0
cg00127561	14	85746792	II	F	1	FALSE	14	85746793	rs375260294	G	A	0.000199681	8.00E-04	0	0	0	0
cg00127725	3	186790122	II	R	0	FALSE	3	186790122	rs147729945	C	T	0.000199681	8.00E-04	0	0	0	0
cg00127776	2	70124775	II	F	1	FALSE	2	70124776	rs555964967	G	A	0.000399361	0	0.0014	0.001	0	0
cg00127788	11	34486306	II	R	0	FALSE	11	34486306	rs144296105	C	T	0.000599042	0.0015	0	0	0	0.001
cg00127991	10	85484444	II	R	0	FALSE	10	85484444	rs141183779	C	T	0.00139776	0.0053	0	0	0	0
cg00128100	6	30656094	II	R	1	TRUE	6	30656095	rs530922089	G	A	0.000199681	0	0.0014	0	0	0
cg00128168	7	158863255	II	R	1	TRUE	7	158863256	rs534313478	G	A	0.000199681	0	0	0	0.001	0
cg00128188	10	1095446	I	F	-1	TRUE	10	1095445	rs141597170	G	A	0.000199681	0	0	0.001	0	0
cg00128273	21	46929083	II	F	1	FALSE	21	46929084	rs73907569	G	A	0.0267572	0.0968	0.0072	0	0.001	0
cg00128386	16	85665539	I	R	1	FALSE	16	85665540	rs187289135	G	A	0.000998403	8.00E-04	0.0014	0.002	0.001	0
cg00128590	9	101003021	II	F	1	FALSE	9	101003022	rs528058479	G	A	0.000199681	0	0.0014	0	0	0
cg00128702	18	905156	I	R	2	TRUE	18	905158	rs562212156	G	C	0.000599042	0	0	0	0.0031	0
cg00128718	13	43252734	II	R	1	TRUE	13	43252735	rs144337804	G	T	0.00419329	0	0	0	0	0.0208
cg00128812	8	145019377	II	F	0	TRUE	8	145019377	rs537959815	C	T	0.000199681	0	0	0	0	0.001
cg00129266	16	30778449	II	R	1	TRUE	16	30778450	rs545175575	G	A	0.000399361	0.0015	0	0	0	0
cg00129269	7	127228222	I	R	2	TRUE	7	127228224	rs556987019	C	T	0.00159744	0.0053	0.0014	0	0	0
cg00129389	7	34699808	II	F	1	FALSE	7	34699809	rs112171680	G	A	0.000599042	0.0023	0	0	0	0
cg00129549	16	84487588	I	F	0	FALSE	16	84487588	rs144087849	C	T	0.000599042	0.0015	0.0014	0	0	0
cg00129549	16	84487588	I	F	1	FALSE	16	84487589	rs530940570	G	A	0.000199681	0	0	0.001	0	0
cg00129669	3	33852440	II	F	0	TRUE	3	33852440	rs36023718	C	T	0.00499201	0.0015	0.0029	0.0159	0.0051	0
cg00129785	21	47455453	II	F	1	FALSE	21	47455454	rs140309921	G	A	0.00139776	0	0	0	0	0.0069
cg00129847	1	164445093	II	F	0	TRUE	1	164445093	rs16831364	C	T	0.0123802	0.0461	0.0014	0	0	0
cg00129883	12	124313877	II	F	0	TRUE	12	124313877	rs543291534	C	A	0.000199681	8.00E-04	0	0	0	0
cg00129883	12	124313877	II	F	1	FALSE	12	124313878	rs183283135	G	A	0.000798722	0.0015	0.0029	0	0	0
cg00129981	16	5108968	I	R	1	FALSE	16	5108969	rs148252248	G	A	0.000599042	0.0023	0	0	0	0
cg00130019	8	122711483	II	R	1	TRUE	8	122711484	rs141272218	G	T	0.000199681	0	0	0	0	0.001
cg00130060	8	106673287	II	F	0	TRUE	8	106673287	rs115825998	C	T	0.00798722	0.028	0.0014	0.001	0	0.001
cg00130086	19	57454404	II	F	0	TRUE	19	57454404	rs561497825	C	T	0.000199681	0	0	0	0.001	0
cg00130102	1	205220073	II	R	0	FALSE	1	205220073	rs182140529	C	T	0.000199681	0	0	0	0	0.001
cg00130181	13	100517033	I	F	1	FALSE	13	100517034	rs118114285	G	A	0.00479233	0.0038	0	0	0	0.0188
cg00130238	2	101723098	II	F	1	FALSE	2	101723099	rs549938967	G	A	0.000199681	8.00E-04	0	0	0	0
cg00130342	17	72266617	I	R	1	FALSE	17	72266618	rs143373897	G	A	0.00419329	0.0151	0.0014	0	0	0
cg00130468	1	112357014	II	F	0	TRUE	1	112357014	rs554519761	C	T	0.000798722	0.003	0	0	0	0
cg00130468	1	112357014	II	F	1	FALSE	1	112357015	rs138828214	G	A	0.00339457	8.00E-04	0.0115	0.006	0.002	0
cg00130607	7	131777359	II	F	1	FALSE	7	131777360	rs542358734	G	A	0.00119808	0	0	0	0.0061	0
cg00130640	6	5627266	II	F	1	FALSE	6	5627267	rs114145260	G	A	0.0153754	0.0378	0.0043	0	0.0245	0
cg00130644	5	151255996	I	F	0	FALSE	5	151255996	rs544712641	C	T	0.000199681	0	0	0	0.001	0
cg00130644	5	151255996	I	F	1	FALSE	5	151255997	rs116801309	G	A	0.00878594	0.031	0.0043	0	0	0
cg00130684	20	46503393	II	F	0	TRUE	20	46503393	rs531831136	C	T	0.000399361	0.0015	0	0	0	0
cg00130707	16	20303127	II	F	1	FALSE	16	20303128	rs568174616	G	A	0.000199681	0	0	0	0	0.001
cg00130710	6	40565925	II	R	1	TRUE	6	40565926	rs147171964	G	A	0.00678914	0.0129	0.0043	0.0109	0.0031	0
cg00130766	21	43136457	II	R	0	FALSE	21	43136457	rs73369617	C	T	0.00339457	0.0121	0.0014	0	0	0
cg00130794	1	59899418	II	R	0	FALSE	1	59899418	rs530539521	C	T	0.000199681	0	0	0	0.001	0
cg00130808	15	37178909	I	R	0	FALSE	15	37178909	rs73389562	C	T	0.00439297	0.0166	0	0	0	0
cg00130817	3	69928180	II	F	0	TRUE	3	69928180	rs148725317	C	T	0.000798722	0	0	0	0.001	0.003
cg00130817	3	69928180	II	F	1	FALSE	3	69928181	rs372993803	G	A	0.000599042	0	0	0	0.001	0.002
cg00130854	8	95986758	II	F	0	TRUE	8	95986758	rs553378280	C	T	0.000199681	8.00E-04	0	0	0	0
cg00130854	8	95986758	II	F	1	FALSE	8	95986759	rs572879447	G	A	0.000599042	0.0023	0	0	0	0
cg00131064	4	173883907	II	F	0	TRUE	4	173883907	rs149182423	C	T	0.00239617	0.0091	0	0	0	0
cg00131064	4	173883907	II	F	1	FALSE	4	173883908	rs560749978	G	A	0.000399361	0	0	0	0.002	0
cg00131115	13	82312779	II	R	1	TRUE	13	82312780	rs558036273	G	A	0.000199681	0	0	0	0.001	0
cg00131205	13	20651622	II	F	0	TRUE	13	20651622	rs546673236	C	T	0.000199681	0	0	0	0.001	0
cg00131205	13	20651622	II	F	1	FALSE	13	20651623	rs568578589	G	T	0.000199681	8.00E-04	0	0	0	0
cg00131691	8	142295774	II	F	0	TRUE	8	142295774	rs559195597	C	T	0.000199681	8.00E-04	0	0	0	0
cg00131691	8	142295774	II	F	1	FALSE	8	142295775	rs574408656	G	A	0.000399361	8.00E-04	0	0	0.001	0
cg00131745	4	77906241	II	R	0	FALSE	4	77906241	rs79092945	C	T	0.0159744	0.0023	0.0274	0.0507	0.0072	0
cg00131870	16	50775820	I	R	1	FALSE	16	50775821	rs3743782	G	T	0.0551118	0.1694	0.0144	0.003	0.0041	0.0347
cg00131893	8	1892956	II	F	0	TRUE	8	1892956	rs142541285	C	T	0.000798722	0	0	0	0.001	0.003
cg00132008	8	8752348	II	F	1	FALSE	8	8752349	rs528890300	G	T	0.000199681	0	0.0014	0	0	0
cg00132045	17	70565953	II	F	0	TRUE	17	70565953	rs2697127	C	T	0.00319489	0.0113	0.0014	0	0	0
cg00132141	10	69456307	II	R	1	TRUE	10	69456308	rs139482375	G	A	0.00299521	0.0106	0.0014	0	0	0
cg00132208	4	10120780	II	F	0	TRUE	4	10120780	rs552077763	C	T	0.000199681	0	0	0.001	0	0
cg00132291	2	62105148	II	F	0	TRUE	2	62105148	rs117717753	C	T	0.00119808	0	0	0	0.001	0.005
cg00132418	14	100351818	II	R	1	TRUE	14	100351819	rs554308719	G	A	0.000199681	0	0	0	0.001	0
cg00132418	14	100351818	II	R	0	FALSE	14	100351818	rs544022971	C	T	0.000199681	0	0	0	0	0.001
cg00132501	13	110088902	II	F	0	TRUE	13	110088902	rs138923021	C	T	0.00599042	0.0227	0	0	0	0
cg00132509	6	3329936	I	F	0	FALSE	6	3329936	rs184445349	C	T	0.000199681	0	0	0.001	0	0
cg00132616	10	63663140	I	F	1	FALSE	10	63663141	rs570483868	G	T	0.000199681	0	0	0	0.001	0
cg00132626	1	47124121	II	F	0	TRUE	1	47124121	rs191364857	C	T	0.000199681	0	0	0.001	0	0
cg00132716	16	65735154	II	R	0	FALSE	16	65735154	rs576783096	C	T	0.000199681	0	0	0	0.001	0
cg00132819	14	93022946	II	F	1	FALSE	14	93022947	rs180826949	G	A	0.000399361	8.00E-04	0.0014	0	0	0
cg00132834	16	85249244	II	F	0	TRUE	16	85249244	rs536099266	C	T	0.000798722	0	0	0	0.0031	0.001
cg00132863	11	11358324	II	R	0	FALSE	11	11358324	rs571341450	C	T	0.000399361	8.00E-04	0	0	0	0.001
cg00133063	3	27407824	II	R	1	TRUE	3	27407825	rs138813965	G	A	0.000199681	8.00E-04	0	0	0	0
cg00133116	2	3149709	II	F	0	TRUE	2	3149709	rs182283295	C	T	0.000199681	8.00E-04	0	0	0	0
cg00133167	7	7110790	II	F	0	TRUE	7	7110790	rs564551806	C	T	0.000199681	0	0	0	0.001	0
cg00133283	20	4594247	II	F	0	TRUE	20	4594247	rs75627762	C	T	0.0101837	0.0371	0.0029	0	0	0
cg00133289	11	5710989	II	R	0	FALSE	11	5710989	rs572601159	C	T	0.000399361	0.0015	0	0	0	0
cg00133476	17	80266884	II	F	0	TRUE	17	80266884	rs552709327	C	T	0.000199681	0	0	0.001	0	0
cg00133544	12	109320959	II	F	1	FALSE	12	109320960	rs112500847	G	A	0.00359425	0.0129	0.0014	0	0	0
cg00133556	14	62005843	II	F	1	FALSE	14	62005844	rs142792498	G	A	0.000399361	8.00E-04	0	0	0	0.001
cg00133657	1	17616238	II	R	0	FALSE	1	17616238	rs79131148	C	G,T	0.000599042	0.0023	0.0086	0.001	0	0
cg00133727	19	38524956	II	R	1	TRUE	19	38524957	rs374885142	G	A	0.000199681	8.00E-04	0	0	0	0
cg00133811	2	149793702	II	R	1	TRUE	2	149793703	rs183551186	G	A	0.000998403	0	0.0043	0.001	0.001	0
cg00133857	17	15317624	II	F	0	TRUE	17	15317624	rs189143518	C	T	0.000199681	0	0.0014	0	0	0
cg00133880	6	38920673	II	R	1	TRUE	6	38920674	rs562502067	G	T	0.000199681	0	0.0014	0	0	0
cg00133880	6	38920673	II	R	0	FALSE	6	38920673	rs542235535	C	T	0.000199681	8.00E-04	0	0	0	0
cg00133954	10	116311531	II	R	1	TRUE	10	116311532	rs142080223	G	A	0.000199681	8.00E-04	0	0	0	0
cg00133954	10	116311531	II	R	0	FALSE	10	116311531	rs986212	C	T	0.263379	0.2073	0.2565	0.2416	0.2771	0.3502
cg00133966	2	220572983	II	R	1	TRUE	2	220572984	rs144144229	G	A	0.00539137	0	0	0.003	0.0245	0
cg00134032	7	55372268	II	F	1	FALSE	7	55372269	rs141573255	G	A	0.00159744	8.00E-04	0	0.005	0.002	0
cg00134191	15	101450839	II	R	1	TRUE	15	101450840	rs7178645	G	A	0.00359425	0.0136	0	0	0	0
cg00134191	15	101450839	II	R	0	FALSE	15	101450839	rs373628286	C	T	0.000199681	8.00E-04	0	0	0	0
cg00134289	16	7700183	II	F	0	TRUE	16	7700183	rs72776829	C	T	0.00359425	0	0.0072	0.0119	0	0.001
cg00134340	10	47966590	I	R	0	FALSE	10	47966590	rs587772657	C	G	0.000199681	0	0	0.001	0	0
cg00134340	10	47966590	I	R	1	FALSE	10	47966591	rs587675109	G	A	0.000199681	0	0	0	0.001	0
cg00134504	5	177742659	II	F	0	TRUE	5	177742659	rs554876661	C	T	0.000199681	0	0	0.001	0	0
cg00134563	16	88082117	I	F	0	FALSE	16	88082117	rs529132768	C	T	0.000199681	0	0	0	0	0.001
cg00134563	16	88082117	I	F	1	FALSE	16	88082118	rs551923393	G	A	0.000399361	8.00E-04	0.0014	0	0	0
cg00134577	5	165035006	II	R	1	TRUE	5	165035007	rs546007810	G	A	0.000199681	0	0	0	0.001	0
cg00134602	3	64251663	II	F	1	FALSE	3	64251664	rs113275825	G	A	0.000399361	0.0015	0	0	0	0
cg00134695	2	106869835	II	F	0	TRUE	2	106869835	rs540738301	C	G	0.000199681	0	0	0	0.001	0
cg00134787	17	10419499	II	R	0	FALSE	17	10419499	rs550809205	C	T	0.000199681	0	0	0	0	0.001
cg00134843	17	76374495	I	F	1	FALSE	17	76374496	rs139360795	G	A	0.00878594	0.0303	0.0043	0.001	0	0
cg00134876	5	150449313	II	F	1	FALSE	5	150449314	rs115176467	G	A	0.00259585	8.00E-04	0.0072	0.006	0.001	0
cg00134916	2	37491117	II	R	0	FALSE	2	37491117	rs545091304	C	T	0.000199681	0	0	0	0.001	0
cg00134934	16	20271668	II	R	1	TRUE	16	20271669	rs539185108	G	A	0.000399361	0.0015	0	0	0	0
cg00134934	16	20271668	II	R	0	FALSE	16	20271668	rs147064927	C	T	0.000599042	0	0	0.003	0	0
cg00134973	1	182417763	II	F	0	TRUE	1	182417763	rs151088782	C	T	0.00239617	0.0076	0.0029	0	0	0
cg00135032	11	74382794	II	R	0	FALSE	11	74382794	rs560491729	C	T	0.000199681	8.00E-04	0	0	0	0
cg00135175	5	58228385	II	R	1	TRUE	5	58228386	rs147129955	G	A	0.000199681	8.00E-04	0	0	0	0
cg00135211	1	10842163	II	F	0	TRUE	1	10842163	rs529933059	C	T	0.000199681	8.00E-04	0	0	0	0
cg00135248	8	121742275	II	R	1	TRUE	8	121742276	rs570467671	G	A	0.000199681	8.00E-04	0	0	0	0
cg00135257	2	219940379	II	F	0	TRUE	2	219940379	rs549191872	C	T	0.000199681	8.00E-04	0	0	0	0
cg00135257	2	219940379	II	F	1	FALSE	2	219940380	rs375661832	G	A	0.000599042	0	0	0	0.0031	0
cg00135293	6	102088363	II	R	1	TRUE	6	102088364	rs9498656	G	A	0.000798722	0.003	0	0	0	0
cg00135433	3	183118295	II	R	0	FALSE	3	183118295	rs374988752	C	T	0.000199681	0	0	0	0.001	0
cg00135618	1	27259355	II	F	1	FALSE	1	27259356	rs149014385	G	A	0.000798722	0.003	0	0	0	0
cg00135728	9	100936478	II	F	0	TRUE	9	100936478	rs191391187	C	T	0.000199681	0	0	0	0	0.001
cg00135791	10	130275314	II	R	1	TRUE	10	130275315	rs111816753	G	A	0.0383387	0.0522	0.0519	0.0656	0.0215	0
cg00135841	22	18737348	II	R	1	TRUE	22	18737349	rs5022740	G	A	0.127596	0.0953	0.1787	0.2793	0.1053	0.005
cg00135882	19	1065783	I	F	1	FALSE	19	1065784	rs549724512	G	A	0.000199681	8.00E-04	0	0	0	0
cg00135897	3	58327120	II	F	1	FALSE	3	58327121	rs148193793	G	A	0.00219649	8.00E-04	0.0043	0.003	0.0041	0
cg00136054	8	16425159	II	R	0	FALSE	8	16425159	rs143509505	C	T	0.00758786	0.0257	0	0.001	0.0031	0
cg00136106	1	206257829	II	F	0	TRUE	1	206257829	rs56957747	C	G	0.0177716	0.0628	0.0086	0	0	0
cg00136192	19	5978423	I	F	0	FALSE	19	5978423	rs189646486	C	T	0.000998403	0.0038	0	0	0	0
cg00136197	15	65168143	II	F	0	TRUE	15	65168143	rs549661722	C	T	0.000399361	0	0	0	0.001	0.001
cg00136225	9	96053273	II	F	1	FALSE	9	96053274	rs534707528	G	A	0.000199681	8.00E-04	0	0	0	0
cg00136413	6	71507603	II	R	0	FALSE	6	71507603	rs114388040	C	A	0.00858626	0.0325	0	0	0	0
cg00136470	12	2966630	II	R	0	FALSE	12	2966630	rs145568422	C	T	0.000998403	8.00E-04	0.0014	0.001	0	0.002
cg00136477	1	22970339	II	F	0	TRUE	1	22970339	rs559089905	C	T	0.00139776	0.0053	0	0	0	0
cg00136477	1	22970339	II	F	1	FALSE	1	22970340	rs533254066	G	T	0.000798722	0.003	0	0	0	0
cg00136547	6	56507796	II	R	0	FALSE	6	56507796	rs148108955	C	A	0.00559105	0	0.0389	0	0	0.001
cg00136822	12	46614854	II	F	1	FALSE	12	46614855	rs79112054	G	A	0.000798722	0	0	0	0.001	0.003
cg00137202	1	18025324	II	R	1	TRUE	1	18025325	rs79565935	G	A	0.013778	0	0	0	0.0051	0.0635
cg00137264	10	115837635	II	F	0	TRUE	10	115837635	rs80347634	C	T	0.0173722	0.0628	0.0058	0	0	0
cg00137285	5	110920753	II	R	0	FALSE	5	110920753	rs554819623	C	T	0.000199681	8.00E-04	0	0	0	0
cg00137381	13	39402162	II	R	0	FALSE	13	39402162	rs190130728	C	T	0.000199681	0	0	0	0	0.001
cg00137492	15	42971837	II	F	1	FALSE	15	42971838	rs150696104	G	A	0.000599042	0.0023	0	0	0	0
cg00137607	8	125958201	II	R	1	TRUE	8	125958202	rs568582410	G	A	0.000199681	0	0	0	0.001	0
cg00137607	8	125958201	II	R	0	FALSE	8	125958201	rs548286979	C	T	0.000199681	8.00E-04	0	0	0	0
cg00137629	7	65445384	II	R	1	TRUE	7	65445385	rs140016611	G	A	0.00119808	0.0015	0.0029	0.002	0	0
cg00137634	6	26055783	II	F	0	TRUE	6	26055783	rs560682946	C	T	0.000199681	0	0	0	0.001	0
cg00137634	6	26055783	II	F	1	FALSE	6	26055784	rs529710532	G	C	0.00199681	0.0076	0	0	0	0
cg00137745	8	12869940	I	F	0	FALSE	8	12869940	rs574287639	C	T	0.000399361	0.0015	0	0	0	0
cg00137839	17	80916178	II	F	0	TRUE	17	80916178	rs141309049	C	T	0.00139776	0.0053	0	0	0	0
cg00137840	4	124301236	II	F	0	TRUE	4	124301236	rs143868649	C	T	0.000199681	8.00E-04	0	0	0	0
cg00137846	17	18548790	II	F	0	TRUE	17	18548790	rs370429239	C	T	0.000399361	0	0	0.001	0	0.001
cg00137860	22	26249504	II	R	0	FALSE	22	26249504	rs138406078	C	T	0.000399361	0.0015	0	0	0	0
cg00137877	11	102337915	II	R	1	TRUE	11	102337916	rs140505257	G	T	0.00219649	0.0076	0	0.001	0	0
cg00137933	16	54173855	II	F	0	TRUE	16	54173855	rs531073357	C	T	0.000199681	0	0.0014	0	0	0
cg00138025	12	120219052	II	R	0	FALSE	12	120219052	rs190044844	C	T	0.000199681	8.00E-04	0	0	0	0
cg00138030	19	6259269	II	F	1	FALSE	19	6259270	rs564177180	G	A	0.000399361	0	0	0	0.002	0
cg00138041	4	81117665	II	R	1	TRUE	4	81117666	rs62621819	G	T	0.0233626	0.0855	0.0058	0	0	0
cg00138095	9	112538240	II	R	1	TRUE	9	112538241	rs143425037	G	A	0.00159744	0.0038	0.0029	0	0.001	0
cg00138095	9	112538240	II	R	0	FALSE	9	112538240	rs139615616	C	T	0.00319489	0.0113	0	0	0	0.001
cg00138126	20	56286697	II	F	1	FALSE	20	56286698	rs147081758	G	A	0.000998403	0	0	0	0.001	0.004
cg00138451	17	5318662	II	R	0	FALSE	17	5318662	rs548625722	C	T	0.000199681	0	0.0014	0	0	0
cg00138463	X	40448133	II	F	1	FALSE	X	40448134	rs140986900	G	A	0.0015894	0.001	0	0.0065	0	0
cg00138547	3	47002303	II	R	0	FALSE	3	47002303	rs112911009	C	T	0.00698882	0.025	0.0029	0	0	0
cg00138624	11	83592663	II	R	1	TRUE	11	83592664	rs566599397	G	T	0.000199681	8.00E-04	0	0	0	0
cg00138766	8	27729073	II	F	0	TRUE	8	27729073	rs189741064	C	T	0.000199681	0	0	0	0	0.001
cg00138777	10	52434552	I	R	1	FALSE	10	52434553	rs541247410	G	A	0.000199681	8.00E-04	0	0	0	0
cg00139033	19	19370917	II	F	0	TRUE	19	19370917	rs4808934	C	T	0.244409	0.4501	0.1427	0.169	0.2495	0.1151
cg00139056	1	8385396	II	R	1	TRUE	1	8385397	rs151227323	G	A	0.000199681	0	0	0	0.001	0
cg00139092	7	128530129	II	F	1	FALSE	7	128530130	rs538212975	G	C	0.00119808	0	0	0	0.0061	0
cg00139242	6	167184903	II	R	0	FALSE	6	167184903	rs191054994	C	T	0.00119808	0.0045	0	0	0	0
cg00139258	1	41442419	II	F	0	TRUE	1	41442419	rs529363954	C	T	0.00239617	0	0.0058	0.005	0.0031	0
cg00139304	2	11765120	II	R	1	TRUE	2	11765121	rs140949257	G	A	0.00499201	0	0.0115	0.002	0.0153	0
cg00139304	2	11765120	II	R	0	FALSE	2	11765120	rs529806998	C	T	0.000399361	0	0	0.001	0.001	0
cg00139389	7	150741207	I	R	1	FALSE	7	150741208	rs565099004	G	A	0.000199681	0	0.0014	0	0	0
cg00139455	2	29296783	II	F	0	TRUE	2	29296783	rs549344507	C	T	0.000199681	8.00E-04	0	0	0	0
cg00139477	5	100234775	II	R	1	TRUE	5	100234776	rs529290877	G	A	0.000199681	8.00E-04	0	0	0	0
cg00139477	5	100234775	II	R	0	FALSE	5	100234775	rs57408442	C	A	0.0123802	0.0431	0.0058	0.001	0	0
cg00139584	12	68892641	II	R	0	FALSE	12	68892641	rs185380043	C	T	0.000599042	0	0	0	0	0.003
cg00139920	9	131580709	II	R	0	FALSE	9	131580709	rs531850616	C	T	0.000199681	8.00E-04	0	0	0	0
cg00139956	16	56512336	II	R	1	TRUE	16	56512337	rs537064104	G	A	0.000599042	0.0023	0	0	0	0
cg00139956	16	56512336	II	R	0	FALSE	16	56512336	rs575929862	C	T	0.000199681	8.00E-04	0	0	0	0
cg00140754	4	159442776	II	R	0	FALSE	4	159442776	rs561551308	C	T	0.00119808	0	0	0	0.0061	0
cg00140767	9	140932759	II	R	1	TRUE	9	140932760	rs186863700	G	A	0.000399361	0	0	0.002	0	0
cg00140796	18	28824980	II	R	1	TRUE	18	28824981	rs10502561	G	A	0.0223642	0.0825	0.0043	0	0	0
cg00140813	16	28857836	I	R	0	FALSE	16	28857836	rs183437505	C	T	0.000399361	0	0.0029	0	0	0
cg00140890	16	87037039	II	F	1	FALSE	16	87037040	rs187748601	G	T	0.000199681	0	0.0014	0	0	0
cg00140914	17	44859215	II	F	1	FALSE	17	44859216	rs564188859	G	A	0.000199681	8.00E-04	0	0	0	0
cg00140998	12	49417130	II	F	1	FALSE	12	49417131	rs546349062	G	A	0.000199681	0	0	0	0.001	0
cg00141143	6	31587821	II	F	1	FALSE	6	31587822	rs551453873	G	A	0.000199681	0	0	0.001	0	0
cg00141153	17	78183500	II	F	1	FALSE	17	78183501	rs182008915	G	A	0.000399361	0	0	0	0.001	0.001
cg00141190	8	146252306	II	R	1	TRUE	8	146252307	rs563454249	G	A	0.000399361	0	0	0	0.002	0
cg00141190	8	146252306	II	R	0	FALSE	8	146252306	rs548530944	C	T	0.000199681	0	0	0	0.001	0
cg00141253	12	108912716	II	R	0	FALSE	12	108912716	rs201680778	C	T	0.000199681	8.00E-04	0	0	0	0
cg00141308	22	44725065	II	R	0	FALSE	22	44725065	rs538886640	C	T	0.000399361	0	0	0.001	0.001	0
cg00141366	10	73074590	II	R	1	TRUE	10	73074591	rs191209736	G	A	0.000199681	0	0	0	0.001	0
cg00141366	10	73074590	II	R	0	FALSE	10	73074590	rs186753197	C	T	0.000399361	0	0	0	0	0.002
cg00141478	14	75487505	II	F	0	TRUE	14	75487505	rs535018444	C	T	0.000199681	8.00E-04	0	0	0	0
cg00141550	X	50027389	II	F	0	TRUE	X	50027389	.	C	T	0.000264901	0	0	0	0	0.0013
cg00141684	7	956089	II	F	0	TRUE	7	956089	rs570557440	C	T	0.000199681	0	0	0.001	0	0
cg00141738	16	59213808	II	R	1	TRUE	16	59213809	rs140784260	G	A	0.000199681	0	0	0	0	0.001
cg00141925	12	9231867	II	R	0	FALSE	12	9231867	ss1388094005	C	T	0.000199681	0	0	0.001	0	0
cg00141929	12	106886989	II	R	1	TRUE	12	106886990	rs556782642	G	A	0.000798722	0	0	0	0.001	0.003
cg00141929	12	106886989	II	R	0	FALSE	12	106886989	rs543464592	C	T	0.000399361	0.0015	0	0	0	0
cg00141997	2	28653797	II	R	0	FALSE	2	28653797	rs114560356	C	T	0.00599042	0.0219	0.0014	0	0	0
cg00142060	X	54721856	II	R	1	TRUE	X	54721857	rs145091015	G	T	0.0013245	0.004	0.0019	0	0	0
cg00142078	9	86738793	II	R	0	FALSE	9	86738793	rs140675730	C	T	0.00119808	0.0045	0	0	0	0
cg00142239	8	1508017	II	F	1	FALSE	8	1508018	rs552878096	G	A	0.000798722	0	0	0	0.0041	0
cg00142280	15	91597642	II	R	1	TRUE	15	91597643	rs149863554	G	A	0.000998403	0	0.0058	0.001	0	0
cg00142280	15	91597642	II	R	0	FALSE	15	91597642	rs547567578	C	T	0.000998403	0	0	0	0.0051	0
cg00142402	17	75956190	I	F	-1	TRUE	17	75956189	rs141223208	T	G	0.000199681	8.00E-04	0	0	0	0
cg00142556	13	40437637	II	R	1	TRUE	13	40437638	rs117622332	G	T	0.00339457	0	0.0014	0	0	0.0159
cg00142556	13	40437637	II	R	0	FALSE	13	40437637	rs575461117	C	T	0.000199681	0	0	0	0	0.001
cg00142642	10	13200437	I	R	0	FALSE	10	13200437	rs544780716	CG	C	0.0379393	0.0287	0.036	0.0646	0.0389	0.0238
cg00142665	10	60109641	II	R	1	TRUE	10	60109642	rs183068263	G	A	0.000599042	0	0.0043	0	0	0
cg00142670	6	43478496	I	F	1	FALSE	6	43478497	rs116775335	G	T	0.0061901	0.0227	0.0014	0	0	0
cg00142778	17	641060	II	R	1	TRUE	17	641061	rs191324238	G	A	0.000199681	0	0	0	0	0.001
cg00142795	3	38152906	II	R	0	FALSE	3	38152906	rs552336409	C	T	0.000399361	0	0	0	0	0.002
cg00142940	10	90646294	II	F	0	TRUE	10	90646294	rs138650913	C	T	0.00798722	0.003	0.0029	0.0209	0.0133	0
cg00142999	10	88228103	II	F	1	FALSE	10	88228104	rs530711988	G	A	0.000199681	8.00E-04	0	0	0	0
cg00143020	14	24647176	II	R	0	FALSE	14	24647176	rs17093918	C	T	0.00179712	0.0061	0.0014	0	0	0
cg00143120	20	58692102	II	R	0	FALSE	20	58692102	rs148829316	C	G	0.00199681	0	0	0	0	0.0099
cg00143193	1	246151348	II	F	1	FALSE	1	246151349	rs566442974	G	A	0.000199681	8.00E-04	0	0	0	0
cg00143308	8	103220033	II	F	0	TRUE	8	103220033	rs142449540	C	T	0.000199681	0	0	0	0	0.001
cg00143308	8	103220033	II	F	1	FALSE	8	103220034	rs182750398	G	A	0.000199681	0	0	0	0	0.001
cg00143364	17	78605344	I	R	1	FALSE	17	78605345	rs540292289	G	A	0.00299521	0	0	0.003	0.0123	0
cg00143474	1	65726681	II	R	1	TRUE	1	65726682	rs375293858	G	A	0.000399361	8.00E-04	0	0	0	0.001
cg00143733	1	32789465	II	R	1	TRUE	1	32789466	rs575529243	G	A	0.000199681	0	0	0	0	0.001
cg00143809	22	50720552	I	F	1	FALSE	22	50720553	rs368232929	G	A	0.000199681	8.00E-04	0	0	0	0
cg00143909	1	4363493	II	R	1	TRUE	1	4363494	rs190254148	G	A	0.000199681	0	0	0	0	0.001
cg00143977	3	13179472	II	R	0	FALSE	3	13179472	rs547463304	C	T	0.000399361	0	0	0	0.002	0
cg00143986	12	131606752	II	R	0	FALSE	12	131606752	rs1211609	C	G	0.59405	0.643	0.5908	0.838	0.6043	0.2788
cg00143998	1	228645859	II	F	0	TRUE	1	228645859	rs138768347	C	T	0.000199681	0	0	0.001	0	0
cg00144051	2	218658399	II	R	1	TRUE	2	218658400	rs138280387	G	A	0.000399361	0.0015	0	0	0	0
cg00144051	2	218658399	II	R	0	FALSE	2	218658399	rs62183711	C	A	0.0159744	0.0053	0.0303	0.0358	0.0153	0.001
[truncated: 338,328 more rows]
