# Supplementary material for: Identification of polymorphic and off-target probe binding sites on the Illumina Infinium MethylationEPIC BeadChip
Source: Genom Data. 2016 May 26;9:22–4. doi: 10.1016/j.gdata.2016.05.012 (PMC4909830; doi:10.1016/j.gdata.2016.05.012)
Supplement: Supplementary Table 2 — List of potentially cross-hybridising CpG-targeting probes [file mmc2.txt]

cg00001510
cg00002590
cg00003969
cg00004121
cg00004192
cg00004209
cg00004260
cg00004771
cg00005390
cg00005579
cg00005986
cg00006378
cg00007215
cg00007810
cg00009038
cg00009796
cg00010242
cg00011994
cg00013196
cg00013540
cg00013543
cg00014168
cg00014561
cg00014748
cg00015286
cg00015572
cg00016802
cg00017221
cg00017437
cg00019091
cg00020893
cg00021023
cg00021044
cg00021837
cg00022262
cg00022606
cg00023750
cg00024361
cg00025002
cg00025185
cg00027294
cg00027662
cg00028232
cg00028550
cg00029052
cg00029163
cg00029597
cg00029928
cg00030125
cg00030176
cg00031556
cg00032458
cg00032716
cg00033102
cg00033127
cg00033584
cg00034407
cg00034468
cg00034556
cg00034639
cg00035357
cg00035452
cg00035864
cg00036614
cg00036984
cg00037035
cg00037791
cg00038131
cg00038233
cg00038623
cg00039936
cg00041636
cg00041641
cg00041935
cg00042254
cg00044501
cg00045748
cg00045785
cg00046977
cg00047162
cg00047553
cg00048838
cg00049004
cg00049947
cg00050555
cg00051510
cg00051623
cg00051629
cg00052561
cg00052626
cg00053113
cg00053647
cg00053716
cg00054209
cg00054352
cg00055233
cg00056208
cg00056268
cg00056672
cg00057434
cg00057517
cg00058449
cg00059277
cg00059374
cg00059643
cg00059782
cg00060165
cg00060715
cg00061436
cg00061679
cg00061956
cg00062592
cg00063040
cg00063654
cg00064336
cg00064464
cg00064531
cg00065998
cg00066668
cg00067803
cg00067858
cg00068196
cg00068684
cg00069662
cg00070542
cg00070870
cg00071045
cg00071137
cg00071452
cg00071575
cg00071869
cg00072839
cg00073384
cg00074091
cg00074638
cg00075383
cg00075488
cg00075844
cg00077299
cg00079116
cg00079602
cg00080253
cg00080418
cg00081141
cg00081852
cg00084958
cg00085249
cg00087301
cg00087430
cg00087746
cg00087939
cg00088251
cg00089430
cg00090612
cg00091063
cg00091178
cg00091552
cg00092052
cg00093354
cg00093794
cg00094044
cg00094269
cg00094319
cg00095105
cg00096282
cg00096747
cg00097389
cg00097415
cg00097645
cg00097790
cg00098188
cg00098451
cg00099129
cg00099788
cg00100121
cg00101712
cg00102266
cg00103771
cg00104007
cg00104098
cg00104553
cg00105229
cg00105368
cg00105403
cg00106052
cg00106254
cg00106920
cg00108524
cg00109148
cg00109629
cg00109817
cg00110695
cg00111221
cg00111466
cg00111532
cg00111723
cg00112042
cg00112558
cg00114503
cg00114618
cg00114942
cg00115102
cg00115167
cg00115714
cg00116265
cg00116686
cg00117908
cg00117965
cg00118363
cg00119034
cg00120274
cg00120435
cg00121005
cg00121030
cg00121148
cg00121366
cg00121712
cg00123057
cg00123986
cg00124101
cg00125002
cg00125148
cg00125858
cg00128171
cg00128430
cg00129524
cg00129693
cg00133223
cg00134340
cg00134695
cg00135078
cg00135121
cg00135841
cg00135897
cg00137535
cg00137629
cg00137745
cg00137846
cg00140494
cg00141190
cg00141295
cg00141478
cg00144039
cg00144832
cg00145419
cg00145866
cg00147332
cg00147751
cg00147752
cg00148558
cg00148867
cg00151744
cg00152034
cg00152644
cg00152757
cg00153942
cg00154733
cg00154920
cg00155538
cg00155844
cg00156057
cg00156684
cg00157477
cg00157693
cg00158227
cg00158918
cg00159267
cg00159780
cg00159873
cg00159971
cg00160018
cg00160462
cg00160777
cg00160853
cg00161367
cg00161515
cg00162191
cg00162943
cg00162952
cg00163668
cg00164175
cg00164217
cg00165872
cg00166392
cg00166770
cg00167234
cg00167275
cg00167783
cg00167979
cg00168091
cg00168502
cg00169301
cg00169541
cg00170799
cg00171052
cg00171192
cg00171214
cg00171578
cg00171634
cg00173170
cg00173324
cg00173768
cg00174201
cg00174967
cg00175423
cg00176896
cg00177631
cg00177866
cg00178224
cg00178785
cg00179085
cg00181676
cg00183340
cg00183546
cg00183770
cg00185189
cg00185909
cg00191696
cg00191858
cg00192750
cg00193281
cg00193551
cg00194109
cg00194119
cg00194341
cg00194422
cg00198226
cg00198436
cg00198680
cg00198759
cg00198933
cg00198994
cg00199759
cg00201863
cg00202506
cg00204049
cg00204355
cg00204778
cg00205198
cg00205313
cg00205340
cg00205436
cg00206271
cg00206287
cg00206347
cg00207100
cg00209563
cg00209831
cg00210839
cg00211623
cg00211855
cg00212264
cg00212645
cg00213044
cg00214039
cg00214873
cg00215922
cg00218215
cg00218628
cg00218707
cg00219774
cg00220047
cg00221830
cg00222835
cg00223109
cg00223952
cg00224234
cg00224417
cg00224592
cg00224771
cg00226085
cg00226183
cg00226360
cg00226956
cg00226961
cg00226964
cg00228355
cg00229233
cg00229755
cg00231099
cg00231300
cg00232086
cg00232675
cg00232805
cg00233329
cg00233366
cg00234467
cg00234855
cg00235079
cg00237026
cg00237687
cg00238038
cg00238958
cg00239505
cg00241427
cg00241482
cg00243321
cg00244034
cg00244299
cg00244842
cg00244920
cg00245492
cg00246693
cg00247803
cg00248449
cg00249225
cg00250063
cg00250948
cg00252057
cg00252230
cg00252512
cg00252529
cg00252533
cg00252696
cg00253415
cg00253854
cg00254524
cg00256370
cg00258136
cg00259043
cg00259871
cg00260028
cg00260543
cg00261099
cg00263314
cg00263856
cg00264298
cg00264634
cg00265422
cg00266579
cg00268965
cg00271579
cg00271807
cg00271882
cg00273544
cg00274691
cg00275090
cg00275425
cg00275760
cg00275942
cg00277098
cg00277475
cg00278107
cg00279557
cg00280814
cg00282267
cg00282370
cg00283037
cg00283771
cg00285353
cg00286160
cg00287601
cg00288127
cg00288559
cg00288652
cg00288815
cg00289933
cg00290627
cg00291765
cg00292851
cg00293678
cg00294152
cg00294558
cg00294814
cg00294830
cg00294848
cg00294852
cg00294916
cg00295060
cg00296226
cg00297004
cg00297334
cg00298639
cg00300016
cg00300322
cg00301064
cg00301256
cg00301390
cg00302263
cg00304959
cg00305263
cg00305320
cg00305639
cg00305878
cg00307290
cg00307357
cg00307501
cg00307717
cg00307916
cg00308434
cg00308458
cg00308697
cg00309351
cg00310845
cg00311963
cg00313185
cg00314015
cg00314178
cg00314248
cg00314276
cg00314627
cg00314966
cg00315280
cg00316015
cg00316279
cg00316520
cg00318111
cg00318897
cg00320081
cg00320345
cg00320845
cg00322687
cg00323962
cg00324257
cg00325910
cg00326208
cg00326651
cg00329180
cg00329656
cg00330318
cg00330490
cg00330546
cg00330647
cg00330857
cg00332021
cg00332139
cg00333364
cg00333698
cg00334293
cg00334876
cg00335297
cg00335872
cg00336555
cg00337070
cg00337553
cg00338377
cg00338758
cg00339739
cg00339778
cg00340584
cg00340744
cg00341415
cg00342875
cg00343238
cg00343349
cg00344614
cg00344709
cg00345059
cg00345366
cg00345656
cg00345916
cg00346123
cg00346180
cg00346320
cg00346673
cg00347122
cg00347267
cg00348692
cg00349360
cg00349495
cg00349700
cg00350200
cg00350362
cg00350607
cg00350642
cg00351054
cg00351097
cg00351202
cg00351213
cg00351237
cg00351283
cg00352334
cg00352366
cg00352681
cg00352903
cg00353337
cg00353643
cg00353916
cg00354124
cg00354219
cg00354279
cg00354736
cg00356425
cg00356769
cg00356888
cg00357543
cg00358442
cg00358570
cg00359110
cg00359257
cg00359421
cg00360402
cg00360478
cg00360757
cg00360969
cg00361320
cg00362401
cg00363006
cg00363815
cg00364644
cg00365004
cg00365507
cg00366531
cg00366594
cg00367070
cg00367497
cg00367649
cg00368844
cg00370079
cg00370296
cg00370815
cg00371570
cg00371950
cg00374016
cg00374836
cg00375490
cg00375548
cg00375999
cg00376199
cg00378007
cg00378142
cg00378694
cg00379272
cg00379337
cg00379657
cg00380846
cg00381054
cg00383190
cg00384816
cg00384856
cg00387945
cg00388637
cg00388732
cg00388905
cg00389181
cg00389300
cg00389785
cg00390191
cg00391025
cg00391352
cg00391884
cg00393087
cg00394725
cg00395140
cg00395705
cg00396101
cg00396991
cg00397059
cg00397113
cg00397545
cg00398265
cg00399107
cg00399683
cg00400085
cg00400654
cg00400827
cg00401234
cg00401678
cg00401844
cg00402069
cg00402120
cg00402551
cg00402737
cg00402830
cg00402980
cg00403202
cg00403874
cg00404743
cg00404755
cg00405494
cg00405596
cg00405769
cg00406621
cg00407089
cg00407452
cg00407709
cg00408021
cg00408623
cg00408747
cg00409201
cg00409711
cg00410323
cg00411928
cg00412067
cg00412252
cg00413124
cg00413370
cg00413849
cg00413870
cg00414689
cg00414890
cg00415042
cg00415702
cg00415735
cg00415822
cg00416522
cg00417078
cg00417638
cg00417710
cg00417719
cg00417819
cg00418479
cg00419314
cg00419509
cg00419822
cg00420847
cg00422995
cg00423014
cg00423291
cg00423482
cg00423700
cg00423759
cg00424315
cg00424740
cg00424923
cg00425828
cg00427223
cg00427669
cg00427885
cg00428214
cg00428487
cg00429618
cg00429671
cg00430039
cg00430389
cg00431924
cg00433119
cg00434743
cg00437102
cg00437173
cg00437192
cg00437334
cg00437441
cg00437719
cg00438164
cg00440263
cg00440702
cg00441754
cg00441808
cg00442458
cg00442621
cg00444151
cg00446413
cg00447068
cg00448143
cg00448235
cg00448891
cg00451807
cg00452836
cg00453065
cg00454010
cg00454650
cg00454696
cg00455018
cg00455164
cg00455514
cg00455545
cg00455883
cg00455892
cg00456513
cg00456637
cg00457167
cg00457495
cg00457596
cg00458002
cg00458156
cg00458268
cg00459243
cg00459447
cg00459550
cg00459574
cg00459667
cg00459845
cg00460179
cg00460690
cg00460763
cg00461082
cg00461506
cg00462104
cg00463949
cg00465278
cg00466326
cg00467160
cg00468410
cg00468511
cg00469630
cg00470565
cg00470882
cg00470905
cg00470972
cg00471110
cg00471293
cg00472454
cg00472640
cg00473025
cg00473179
cg00474039
cg00475112
cg00475182
cg00476577
cg00476896
cg00477538
cg00477817
cg00479718
cg00479885
cg00480643
cg00480704
cg00481415
cg00482310
cg00483718
cg00484597
cg00487226
cg00487526
cg00488283
cg00489211
cg00489902
cg00490097
cg00490286
cg00490606
cg00490885
cg00491786
cg00492074
cg00492092
cg00492784
cg00494446
cg00495457
cg00495496
cg00495570
cg00496389
cg00496791
cg00496805
cg00498419
cg00498438
cg00499055
cg00499509
cg00500007
cg00500229
cg00501886
cg00502035
cg00502041
cg00504088
cg00504248
cg00504896
cg00505801
cg00506056
cg00506574
cg00506587
cg00508604
cg00508800
cg00509108
cg00509261
cg00509751
cg00512399
cg00512425
cg00512622
cg00512709
cg00512818
cg00512985
cg00513220
cg00513451
cg00513717
cg00514202
cg00514284
cg00514514
cg00514746
cg00514971
cg00517005
cg00517330
cg00517407
cg00517535
cg00518152
cg00518770
cg00518995
cg00519484
cg00519782
cg00520188
cg00520626
cg00521492
cg00522288
cg00522328
cg00523240
cg00523901
cg00524577
cg00524978
cg00525044
cg00525833
cg00526274
cg00526576
cg00526740
cg00528040
cg00531525
cg00531853
cg00531965
cg00532123
cg00532477
cg00532659
cg00532667
cg00532706
cg00533633
cg00533990
cg00534858
cg00535622
cg00535994
cg00537607
cg00538495
cg00539325
cg00539789
cg00541002
cg00541156
cg00541363
cg00541500
cg00542384
cg00543093
cg00543456
cg00543520
cg00544070
cg00545674
cg00546078
cg00547312
cg00547318
cg00547444
cg00547839
cg00548273
cg00548821
cg00549541
cg00550040
cg00551244
cg00551387
cg00551589
cg00551654
cg00552478
cg00552659
cg00552897
cg00552973
cg00553504
cg00554192
cg00554640
cg00555036
cg00555695
cg00556570
cg00556614
cg00557131
cg00557596
cg00558297
cg00559115
cg00560826
cg00561389
cg00561736
cg00562898
cg00563768
cg00564862
cg00565984
cg00566066
cg00566311
cg00566515
cg00567401
cg00568041
cg00569467
cg00569951
cg00570207
cg00571088
cg00572020
cg00572146
cg00572487
cg00572756
cg00573140
cg00573410
cg00573550
cg00573963
cg00574114
cg00574919
cg00575095
cg00575135
cg00576139
cg00577386
cg00578775
cg00579673
cg00579921
cg00582963
cg00583618
cg00584456
cg00584549
cg00586014
cg00586248
cg00587180
cg00587228
cg00587465
cg00588143
cg00588853
cg00589791
cg00590830
cg00591225
cg00591384
cg00592460
cg00592870
cg00592944
cg00593414
cg00593446
cg00594016
cg00594488
cg00595053
cg00595610
cg00595856
cg00596207
cg00596438
cg00596784
cg00597112
cg00597602
cg00598125
cg00599377
cg00599809
cg00600362
cg00601809
cg00601819
cg00603487
cg00603733
cg00604188
cg00604382
cg00604771
cg00605447
cg00605545
cg00605685
cg00605988
cg00606348
cg00606739
cg00609291
cg00609336
cg00609379
cg00609645
cg00610583
cg00611372
cg00611901
cg00612641
cg00612714
cg00613562
cg00614314
cg00614901
cg00615794
cg00616640
cg00616999
cg00617219
cg00617670
cg00617867
cg00618696
cg00619146
cg00619292
cg00619798
cg00619915
cg00620304
cg00620824
cg00620857
cg00621559
cg00621666
cg00622133
cg00624017
cg00624440
cg00624711
cg00624879
cg00625161
cg00625450
cg00626068
cg00628299
cg00628661
cg00629088
cg00629514
cg00629604
cg00629928
cg00630494
cg00631203
cg00631287
cg00634606
cg00634984
cg00636172
cg00636416
cg00637047
cg00637795
cg00638491
cg00640074
cg00640147
cg00640398
cg00640609
cg00640775
cg00641177
cg00642330
cg00643253
cg00644010
cg00644387
cg00644797
cg00644922
cg00645010
cg00645389
cg00645729
cg00645731
cg00646019
cg00646244
cg00647004
cg00647124
cg00648005
cg00648125
cg00649199
cg00649216
cg00649701
cg00650472
cg00651381
cg00651446
cg00652158
cg00652594
cg00653565
cg00654159
cg00654697
cg00655656
cg00656110
cg00656264
cg00656826
cg00657202
cg00658965
cg00659262
cg00661438
cg00662258
cg00663230
cg00663642
cg00664021
cg00664666
cg00664920
cg00665029
cg00665343
cg00665832
cg00666596
cg00666623
cg00666641
cg00666877
cg00667898
cg00667924
cg00668419
cg00669212
cg00669746
cg00670958
cg00672222
cg00672381
cg00673008
cg00673081
cg00673109
cg00673622
cg00676137
cg00677180
cg00677195
cg00677708
cg00677901
cg00678322
cg00678820
cg00680808
cg00681001
cg00681004
cg00681566
cg00686169
cg00686340
cg00686476
cg00686667
cg00687582
cg00687812
cg00688323
cg00688460
cg00688734
cg00688850
cg00689214
cg00689360
cg00689425
cg00690692
cg00690710
cg00690903
cg00691830
cg00692100
cg00692484
cg00695633
cg00696433
cg00697413
cg00698217
cg00698982
cg00699002
cg00699238
cg00699361
cg00699831
cg00700466
cg00702472
cg00702489
cg00702835
cg00702837
cg00702877
cg00703392
cg00703849
cg00704176
cg00705156
cg00705255
cg00706683
cg00710028
cg00710209
cg00710269
cg00710456
cg00711386
cg00711542
cg00712884
cg00713055
cg00713204
cg00713813
cg00715139
cg00715913
cg00716025
cg00716272
cg00717009
cg00718539
cg00718581
cg00719569
cg00719879
cg00720119
cg00720855
cg00721703
cg00721947
cg00723307
cg00723379
cg00725145
cg00725426
cg00725654
cg00725690
cg00725722
cg00727386
cg00727556
cg00728224
cg00728300
cg00729184
cg00729281
cg00730100
cg00731201
cg00731852
cg00731874
cg00732098
cg00732232
cg00733315
cg00733705
cg00733992
cg00734103
cg00734311
cg00734979
cg00735023
cg00736819
cg00737250
cg00737302
cg00738113
cg00738299
cg00738849
cg00738945
cg00740408
cg00741351
cg00743962
cg00744145
cg00744187
cg00744351
cg00744679
cg00744920
cg00745184
cg00745463
cg00745606
cg00747726
cg00747739
cg00748958
cg00750806
cg00751857
cg00752047
cg00752077
cg00753566
cg00753692
cg00753806
cg00755130
cg00755505
cg00755563
cg00755729
cg00755819
cg00755868
cg00756362
cg00756448
cg00756450
cg00756860
cg00757382
cg00758816
cg00759817
cg00760290
cg00760490
cg00760536
cg00760812
cg00762372
cg00762450
cg00763136
cg00763200
cg00763244
cg00764167
cg00764514
cg00765090
cg00765483
cg00766915
cg00767185
cg00767264
cg00767637
cg00767663
cg00767679
cg00768815
cg00769240
cg00769810
cg00769882
cg00770837
cg00771483
cg00772775
cg00772962
cg00773093
cg00773349
cg00774458
cg00774769
cg00775388
cg00775777
cg00776237
cg00776252
cg00780567
cg00782265
cg00783544
cg00783857
cg00784791
cg00786083
cg00786256
cg00786390
cg00786635
cg00788067
cg00788688
cg00789394
cg00789540
cg00790055
cg00790649
cg00791422
cg00791789
cg00793285
cg00793325
cg00793992
cg00794178
cg00794209
cg00796755
cg00798645
cg00800759
cg00800997
cg00801577
cg00802168
cg00803004
cg00803478
cg00803910
cg00804237
cg00804338
cg00804745
cg00805496
cg00805874
cg00806126
cg00806959
cg00807342
cg00807495
cg00807609
cg00808053
cg00808199
cg00808307
cg00810321
cg00810877
cg00812839
cg00813267
cg00813765
cg00814324
cg00814476
cg00816224
cg00817529
cg00817749
cg00819949
cg00821510
cg00822308
cg00822353
cg00822571
cg00823319
cg00823602
cg00823683
cg00824547
cg00824714
cg00825031
cg00825131
cg00825705
cg00825739
cg00826626
cg00826726
cg00827196
cg00827596
cg00828059
cg00828468
cg00829786
cg00830139
cg00830596
cg00830614
cg00831331
cg00831633
cg00831698
cg00831770
cg00832199
cg00832547
cg00833344
cg00833479
cg00833552
cg00833822
cg00834073
cg00834234
cg00834590
cg00835232
cg00835389
cg00835526
cg00835832
cg00836097
cg00836705
cg00837086
cg00837548
cg00837753
cg00838032
cg00838189
cg00839893
cg00841141
cg00841768
cg00842794
cg00842874
cg00843055
cg00844277
cg00844600
cg00845195
cg00845521
cg00845901
cg00846218
cg00846300
cg00847239
cg00847250
cg00847301
cg00847544
cg00847826
cg00850683
cg00850868
cg00852317
cg00853237
cg00853242
cg00853671
cg00854043
cg00854546
cg00854560
cg00854841
cg00855014
cg00855461
cg00856502
cg00856850
cg00857419
cg00858196
cg00858451
cg00858760
cg00860380
cg00861214
cg00862041
cg00862117
cg00862675
cg00863099
cg00863652
cg00863654
cg00863986
cg00864400
cg00864563
cg00865118
cg00865653
cg00867694
cg00869530
cg00869730
cg00869962
cg00870630
cg00871508
cg00871518
cg00871578
cg00871929
cg00872900
cg00874929
cg00875852
cg00875979
cg00876142
cg00876837
cg00878188
cg00878389
cg00878488
cg00878866
cg00880618
cg00880812
cg00880918
cg00882175
cg00882355
cg00882757
cg00883210
cg00883323
cg00883384
cg00884068
cg00884081
cg00884139
cg00884170
cg00884445
cg00885005
cg00886432
cg00887602
cg00887749
cg00888098
cg00889287
cg00889778
cg00890874
cg00891138
cg00891520
cg00892060
cg00892138
cg00893045
cg00894142
cg00894606
cg00895354
cg00895680
cg00896220
cg00896342
cg00896693
cg00897744
cg00897863
cg00898157
cg00898768
cg00901857
cg00902674
cg00902933
cg00903011
cg00903245
cg00903375
cg00903534
cg00903950
cg00905420
cg00906169
cg00906239
cg00906794
cg00906838
cg00907473
cg00908318
cg00908381
cg00908797
cg00910103
cg00910676
cg00910715
cg00910893
cg00911351
cg00911538
cg00911894
cg00913521
cg00913945
cg00914354
cg00914659
cg00915473
cg00915652
cg00916628
cg00916680
cg00916831
cg00917101
cg00917362
cg00917566
cg00917603
cg00918005
cg00919576
cg00920691
cg00920789
cg00920799
cg00920990
cg00922819
cg00923458
cg00923803
cg00924144
cg00927939
cg00928002
cg00930306
cg00931375
cg00931491
cg00932413
cg00933249
cg00936077
cg00936904
cg00938517
cg00939495
cg00940473
cg00941203
cg00941419
cg00941588
cg00941671
cg00941912
cg00942023
cg00942160
cg00942763
cg00942997
cg00943060
cg00943360
cg00943756
cg00945107
cg00946921
cg00947801
cg00948906
cg00949249
cg00949554
cg00951089
cg00951099
cg00951518
cg00952292
cg00952534
cg00953233
cg00953531
cg00954931
cg00955035
cg00955780
cg00956193
cg00956244
cg00957138
cg00957686
cg00958273
cg00959334
cg00960209
cg00960475
cg00960580
cg00960790
cg00961139
cg00961446
cg00961450
cg00962466
cg00962799
cg00963079
cg00963850
cg00963942
cg00964321
cg00964484
cg00964858
cg00965971
cg00965991
cg00966920
cg00966930
cg00967331
cg00967347
cg00967567
cg00967811
cg00969731
cg00969815
cg00970279
cg00970558
cg00970737
cg00970926
cg00972672
cg00973517
cg00974107
cg00974326
cg00974523
cg00975163
cg00975375
cg00975587
cg00975746
cg00975929
cg00976162
cg00977301
cg00977502
cg00977827
cg00978491
cg00978912
cg00978946
cg00979288
cg00980674
cg00980677
cg00981552
cg00982214
cg00982683
cg00982775
cg00982805
cg00982936
cg00984715
cg00984967
cg00986391
cg00986490
cg00986824
cg00987898
cg00990030
cg00990270
cg00991447
cg00991496
cg00991546
cg00991958
cg00992264
cg00992521
cg00992711
cg00993952
cg00994389
cg00994491
cg00994644
cg00994784
cg00994941
cg00995085
cg00995689
cg00997174
cg00997234
cg00997262
cg00997801
cg00997875
cg00999137
cg00999506
cg00999638
cg00999858
cg01000036
cg01000611
cg01000657
cg01001350
cg01002288
cg01003176
cg01003813
cg01004833
cg01005425
cg01005630
cg01005877
cg01006124
cg01007147
cg01007262
cg01007350
cg01008097
cg01008310
cg01008361
cg01008422
cg01009486
cg01010221
cg01011482
cg01011943
cg01012559
cg01012819
cg01013595
cg01014087
cg01014382
cg01015359
cg01016850
cg01017235
cg01017464
cg01018117
cg01018606
cg01018782
cg01019344
cg01019377
cg01021251
cg01021653
cg01023169
cg01023362
cg01023403
cg01023693
cg01024175
cg01024783
cg01026613
cg01028844
cg01029331
cg01029684
cg01029934
cg01030435
cg01030627
cg01031542
cg01031907
cg01032996
cg01033822
cg01034363
cg01035170
cg01035190
cg01035563
cg01035640
cg01035826
cg01036012
cg01036828
cg01038172
cg01038681
cg01038940
cg01040315
cg01041681
cg01041809
cg01042278
cg01042640
cg01042687
cg01042877
cg01043550
cg01043849
cg01046377
cg01046833
cg01047040
cg01049316
cg01049933
cg01049959
cg01050005
cg01050612
cg01050740
cg01050935
cg01052120
cg01052200
cg01052294
cg01052572
cg01052838
cg01052864
cg01053252
cg01053349
cg01055129
cg01055403
cg01058326
cg01058711
cg01059331
cg01060089
cg01060153
cg01060346
cg01060387
cg01061047
cg01061164
cg01061626
cg01065156
cg01065748
cg01067139
cg01068023
cg01069210
cg01069442
cg01070250
cg01070781
cg01070923
cg01071112
cg01072456
cg01072529
cg01074622
cg01074780
cg01075810
cg01076254
cg01076347
cg01076454
cg01077024
cg01077052
cg01077172
cg01077616
cg01077623
cg01078337
cg01079019
cg01079199
cg01079307
cg01079950
cg01080483
cg01081086
cg01081369
cg01082910
cg01083469
cg01084918
cg01085129
cg01085765
cg01085974
cg01086113
cg01086627
cg01087991
cg01088239
cg01088455
cg01088726
cg01088863
cg01088952
cg01089751
cg01089781
cg01090037
cg01091407
cg01092531
cg01093315
cg01093800
cg01094121
cg01094213
cg01096418
cg01097011
cg01097196
cg01097677
cg01097725
cg01098082
cg01098234
cg01098431
cg01098436
cg01098711
cg01099299
cg01099737
cg01099902
cg01100690
cg01103513
cg01103828
cg01105140
cg01105557
cg01105802
cg01105833
cg01106349
cg01107119
cg01107190
cg01107365
cg01107958
cg01108283
cg01109254
cg01109633
cg01110103
cg01112871
cg01113589
cg01113832
cg01113934
cg01114156
cg01114944
cg01115099
cg01116134
cg01121060
cg01121182
cg01121978
cg01122057
cg01122415
cg01123227
cg01123298
cg01124810
cg01125329
cg01125436
cg01125563
cg01126999
cg01127970
cg01128039
cg01128295
cg01129155
cg01129379
cg01130322
cg01130658
cg01131625
cg01131917
cg01132160
cg01133726
cg01134260
cg01134284
cg01134358
cg01135538
cg01135961
cg01136067
cg01136438
cg01136471
cg01136922
cg01137421
cg01137672
cg01137907
cg01137980
cg01138114
cg01139541
cg01142328
cg01143263
cg01143862
cg01144275
cg01145066
cg01145284
cg01145320
cg01145708
cg01145928
cg01145948
cg01146205
cg01146870
cg01146990
cg01147487
cg01147610
cg01148014
cg01149041
cg01149132
cg01151393
cg01151642
cg01152103
cg01152168
cg01153186
cg01154525
cg01154658
cg01154903
cg01154985
cg01155497
cg01156081
cg01157515
cg01157559
cg01157952
cg01158199
cg01158257
cg01158679
cg01158934
cg01160125
cg01160145
cg01160724
cg01161629
cg01161842
cg01161953
cg01162425
cg01162549
cg01162610
cg01164178
cg01164972
cg01165203
cg01165403
cg01165426
cg01165442
cg01165560
cg01165752
cg01166159
cg01166299
cg01166759
cg01167095
cg01167408
cg01167628
cg01168914
cg01169379
cg01169453
cg01169521
cg01170069
cg01170114
cg01170139
cg01170298
cg01171149
cg01171339
cg01171368
cg01171428
cg01172496
cg01172785
cg01172985
cg01173511
cg01174269
cg01174327
cg01174428
cg01174674
cg01175497
cg01175736
cg01176782
cg01177189
cg01177276
cg01177846
cg01178659
cg01179769
cg01180035
cg01180268
cg01181233
cg01181863
cg01183965
cg01185087
cg01185138
cg01185825
cg01186020
cg01187490
cg01188023
cg01188183
cg01189984
cg01191766
cg01191832
cg01192605
cg01192965
cg01193526
cg01193822
cg01194336
cg01195615
cg01196268
cg01196574
cg01196996
cg01198208
cg01198359
cg01199509
cg01199647
cg01200051
cg01200086
cg01200482
cg01200893
cg01201054
cg01201744
cg01203563
cg01204939
cg01204985
cg01205338
cg01206398
cg01206697
cg01206756
cg01206872
cg01207678
cg01208068
cg01208557
cg01209784
cg01209808
cg01211390
cg01212215
cg01213331
cg01213536
cg01213682
cg01214224
cg01215695
cg01216060
cg01216679
cg01217475
cg01217514
cg01217720
cg01217822
cg01218414
cg01219451
cg01219620
cg01220934
cg01220944
cg01221711
cg01221716
cg01222594
cg01224913
cg01224922
cg01225035
cg01226586
cg01227264
cg01227344
cg01227445
cg01227815
cg01228134
cg01228487
cg01228510
cg01230067
cg01230154
cg01230491
cg01230784
cg01230988
cg01231757
cg01232206
cg01233535
cg01233625
cg01235479
cg01235536
cg01237132
cg01237333
cg01238479
cg01239389
cg01239944
cg01240109
cg01240161
cg01241427
cg01241814
cg01242044
cg01242426
cg01242451
cg01242499
cg01243249
cg01243789
cg01244018
cg01244128
cg01244571
cg01245269
cg01245604
cg01245656
cg01245776
cg01245790
cg01246390
cg01247837
cg01249316
cg01249480
cg01249674
cg01250954
cg01251118
cg01251255
cg01251287
cg01251290
cg01251444
cg01251854
cg01253184
cg01255962
cg01256999
cg01257667
cg01259118
cg01260085
cg01260170
cg01260435
cg01260688
cg01260768
cg01260810
cg01260895
cg01261770
cg01263165
cg01263712
cg01263999
cg01264936
cg01265507
cg01266264
cg01267485
cg01269044
cg01270017
cg01270221
cg01270228
cg01270370
cg01271049
cg01271835
cg01272334
cg01272937
cg01273344
cg01273613
cg01276201
cg01276327
cg01277177
cg01277431
cg01278720
cg01279662
cg01282078
cg01282508
cg01283202
cg01283306
cg01283712
cg01285197
cg01285717
cg01285756
cg01286040
cg01286555
cg01287043
cg01287904
cg01288748
cg01288993
cg01289489
cg01290450
cg01290869
cg01291201
cg01291320
cg01291513
cg01291875
cg01292036
cg01293724
cg01294637
cg01296755
cg01296971
cg01297210
cg01297500
cg01298284
cg01299854
cg01299945
cg01300257
cg01300682
cg01301323
cg01301560
cg01302101
cg01302331
cg01304180
cg01305849
cg01306261
cg01306410
cg01307555
cg01308163
cg01308549
cg01310750
cg01310884
cg01312243
cg01313422
cg01313965
cg01314810
cg01315112
cg01315222
cg01315998
cg01316535
cg01318726
cg01319583
cg01319876
cg01319959
cg01320480
cg01320648
cg01321648
cg01322400
cg01323517
cg01323766
cg01324030
cg01324264
cg01324349
cg01324437
cg01325116
cg01325188
cg01325192
cg01326874
cg01327202
cg01327333
cg01328860
cg01328949
cg01329179
cg01329495
cg01329509
cg01330679
cg01331064
cg01331579
cg01331780
cg01332624
cg01332815
cg01333028
cg01333884
cg01334783
cg01335566
cg01336625
cg01337772
cg01337795
cg01338347
cg01338834
cg01339008
cg01339484
cg01339697
cg01340165
cg01340964
cg01341674
cg01341969
cg01342858
cg01342968
cg01343093
cg01343174
cg01343749
cg01343768
cg01344056
cg01344787
cg01345365
cg01345839
cg01346873
cg01348172
cg01348424
cg01348442
cg01351278
cg01351295
cg01353410
cg01355835
cg01356611
cg01356981
cg01357003
cg01357334
cg01358029
cg01358406
cg01359534
cg01359759
cg01360457
cg01360773
cg01362776
cg01363235
cg01363307
cg01363569
cg01364483
cg01365049
cg01366849
cg01367439
cg01367498
cg01367719
cg01368087
cg01368157
cg01368488
cg01369331
cg01369511
cg01370111
cg01370599
cg01372083
cg01372278
cg01372421
cg01372533
cg01373319
cg01373687
cg01374783
cg01375801
cg01375871
cg01376016
cg01377023
cg01377436
cg01377503
cg01378151
cg01378677
cg01378826
cg01378848
cg01379290
cg01379509
cg01379680
cg01379788
cg01380281
cg01383581
cg01383934
cg01384348
cg01385253
cg01385774
cg01385850
cg01385862
cg01386294
cg01386341
cg01389383
cg01389942
cg01390728
cg01391297
cg01393115
cg01393207
cg01393901
cg01393932
cg01395041
cg01395132
cg01395667
cg01396102
cg01396186
cg01396275
cg01396832
cg01396998
cg01397001
cg01397616
cg01398838
cg01399611
cg01400830
cg01401337
cg01401762
cg01402053
cg01402625
cg01402781
cg01402948
cg01403309
cg01403676
cg01403906
cg01405367
cg01405404
cg01406061
cg01406075
cg01406134
cg01406317
cg01406647
cg01406836
cg01406864
cg01407345
cg01408100
cg01408260
cg01408682
cg01408860
cg01408871
cg01409255
cg01409554
cg01409995
cg01410479
cg01410532
cg01412379
cg01412630
cg01413005
cg01413240
cg01413289
cg01413368
cg01414232
cg01415456
cg01415857
cg01416563
cg01417563
cg01418896
cg01421726
cg01424973
cg01425807
cg01425897
cg01426208
cg01428568
cg01428817
cg01429032
cg01429471
cg01430103
cg01430372
cg01431318
cg01431950
cg01432169
cg01432878
cg01433225
cg01433265
cg01433305
cg01433435
cg01435020
cg01435137
cg01435188
cg01435401
cg01435678
cg01436128
cg01436634
cg01436914
cg01437450
cg01438291
cg01439199
cg01439601
cg01439696
cg01440781
cg01441927
cg01442696
cg01442851
cg01442959
cg01443020
cg01443166
cg01443684
cg01443718
cg01444579
cg01444712
cg01446100
cg01447429
cg01447674
cg01449932
cg01450965
cg01452204
cg01453667
cg01454487
cg01455366
cg01456671
cg01458356
cg01458605
cg01458865
cg01459345
cg01460095
cg01460557
cg01460814
cg01461654
cg01463832
cg01466020
cg01466096
cg01468919
cg01470462
cg01471269
cg01471317
cg01472503
cg01473472
cg01473840
cg01474140
cg01474260
cg01474346
cg01474741
cg01475346
cg01475387
cg01476456
cg01476855
cg01477797
cg01478131
cg01478494
cg01480727
cg01481151
cg01481506
cg01481902
cg01482313
cg01482319
cg01482456
cg01482826
cg01482912
cg01483505
cg01483871
cg01484172
cg01484569
cg01485610
cg01486253
cg01486406
cg01486523
cg01486713
cg01486814
cg01486987
cg01488085
cg01488659
cg01490040
cg01490296
cg01490325
cg01490535
cg01490578
cg01490870
cg01491450
cg01491466
cg01492146
cg01492604
cg01493567
cg01494245
cg01495354
cg01495670
cg01496161
cg01496199
cg01496220
cg01496475
cg01496970
cg01497088
cg01497699
cg01498468
cg01499902
cg01500733
cg01501491
cg01501540
cg01501776
cg01502484
cg01503378
cg01503773
cg01504784
cg01505312
cg01505987
cg01506298
cg01507577
cg01508600
cg01509427
cg01509621
cg01509727
cg01509839
cg01511151
cg01511809
cg01513643
cg01513806
cg01514341
cg01515015
cg01515114
cg01515401
cg01516809
cg01516933
cg01517139
cg01517490
cg01517690
cg01517906
cg01518002
cg01518755
cg01518906
cg01519223
cg01519733
cg01521036
cg01521143
cg01521480
cg01521567
cg01521865
cg01522278
cg01522525
cg01523029
cg01523316
cg01525560
cg01526355
cg01526771
cg01528830
cg01529454
cg01531320
cg01531551
cg01531806
cg01532713
cg01533849
cg01534273
cg01534629
cg01534758
cg01534765
cg01536330
cg01536436
cg01537270
cg01537271
cg01537406
cg01538971
cg01539006
cg01539206
cg01540869
cg01541565
cg01541773
cg01542190
cg01544213
cg01544227
cg01544812
cg01544851
cg01545108
cg01545952
cg01546046
cg01546329
cg01546595
cg01547165
cg01547289
cg01547359
cg01547622
cg01549226
cg01550607
cg01550893
cg01552286
cg01552707
cg01552777
cg01553112
cg01553616
cg01554873
cg01555105
cg01555263
cg01557029
cg01557296
cg01558721
cg01559776
cg01560140
cg01561108
cg01561295
cg01561434
cg01561737
cg01561861
cg01562825
cg01563601
cg01563774
cg01565380
cg01566262
cg01566692
cg01566710
cg01567279
cg01567591
cg01569306
cg01570445
cg01570504
cg01570685
cg01570817
cg01571548
cg01571722
cg01573470
cg01573622
cg01573921
cg01575164
cg01576350
cg01577251
cg01577514
cg01577700
cg01577992
cg01579093
cg01579172
cg01579231
cg01579370
cg01579629
cg01580225
cg01580475
cg01580696
cg01581106
cg01583657
cg01583878
cg01584464
cg01585069
cg01585094
cg01585297
cg01585723
cg01586011
cg01586208
cg01586506
cg01586779
cg01587655
cg01588177
cg01590541
cg01590768
cg01592257
cg01592593
cg01593421
cg01593692
cg01593808
cg01594675
cg01596325
cg01597257
cg01597784
cg01598415
cg01598742
cg01598983
cg01599167
cg01599189
cg01599699
cg01600189
cg01600661
cg01602339
cg01603311
cg01603569
cg01603620
cg01603921
cg01606628
cg01606718
cg01606822
cg01607346
cg01607468
cg01608382
cg01608878
cg01609081
cg01611273
cg01612190
cg01612468
cg01612532
cg01614387
cg01615309
cg01617603
cg01617924
cg01618470
cg01619190
cg01620649
cg01621422
cg01621711
cg01622594
cg01622930
cg01623085
cg01623657
cg01624037
cg01624238
cg01624386
cg01624569
cg01624645
cg01626639
cg01630130
cg01630940
cg01632517
cg01633517
cg01633848
cg01633909
cg01634102
cg01634289
cg01634482
cg01634664
cg01634700
cg01635128
cg01636541
cg01636576
cg01636631
cg01636967
cg01637512
cg01637519
cg01638082
cg01638235
cg01638829
cg01641152
cg01641177
cg01642415
cg01642627
cg01643675
cg01645401
cg01645955
cg01647734
cg01648779
cg01650097
cg01650371
cg01650965
cg01651290
cg01651688
cg01651927
cg01653459
cg01653494
cg01653868
cg01655158
cg01656376
cg01656567
cg01658302
cg01658444
cg01658502
cg01658563
cg01659202
cg01659483
cg01660676
cg01660978
cg01661358
cg01663150
cg01663649
cg01664273
cg01665013
cg01665970
cg01666573
cg01666717
cg01668740
cg01668907
cg01670029
cg01670404
cg01671587
cg01672546
cg01673347
cg01673418
cg01673454
cg01673783
cg01673800
cg01675238
cg01675955
cg01678317
cg01678468
cg01678701
cg01679086
cg01679542
cg01679630
cg01679924
cg01681351
cg01682748
cg01683000
cg01683082
cg01684860
cg01685281
cg01686861
cg01687389
cg01687682
cg01687925
cg01688243
cg01689796
cg01690455
cg01690573
cg01690754
cg01692616
cg01692649
cg01694529
cg01694554
cg01694628
cg01694818
cg01694873
cg01695023
cg01695706
cg01696060
cg01700035
cg01700413
cg01700868
cg01701555
cg01701599
cg01701655
cg01702095
cg01702517
cg01702834
cg01703390
cg01704252
cg01704285
cg01704734
cg01706270
cg01706419
cg01706603
cg01706844
cg01708302
cg01708338
cg01708427
cg01708693
cg01709551
cg01710670
cg01711850
cg01712432
cg01712494
cg01713491
cg01714921
cg01715263
cg01715726
cg01716469
cg01716830
cg01717010
cg01717031
cg01717047
cg01717586
cg01717609
cg01718222
cg01718231
cg01718332
cg01718738
cg01719179
cg01719566
cg01719577
cg01719994
cg01720033
cg01720520
cg01720947
cg01721069
cg01721454
cg01725445
cg01726949
cg01727255
cg01727317
cg01727625
cg01727751
cg01728552
cg01729288
cg01729523
cg01729827
cg01729977
cg01731360
cg01731704
cg01731804
cg01732538
cg01734648
cg01735070
cg01735781
cg01737548
cg01737634
cg01739431
cg01740821
cg01741040
cg01741491
cg01742333
cg01745044
cg01745248
cg01746522
cg01747036
cg01750780
cg01751337
cg01751807
cg01752870
cg01752877
cg01753315
cg01753715
cg01755528
cg01755805
cg01755807
cg01755891
cg01756599
cg01756687
cg01757127
cg01757308
cg01757760
cg01757789
cg01757887
cg01758548
cg01758588
cg01758747
cg01758870
cg01758988
cg01759033
cg01759226
cg01759469
cg01759622
cg01759835
cg01759906
cg01760876
cg01762091
cg01762301
cg01762490
cg01763120
cg01764447
cg01765800
cg01766505
cg01767118
cg01767973
cg01769284
cg01769354
cg01769729
cg01770015
cg01771629
cg01772547
cg01773879
cg01774400
cg01774704
cg01776020
cg01776221
cg01779724
cg01779768
cg01780228
cg01780412
cg01781279
cg01783011
cg01783051
cg01783736
cg01784721
cg01785278
cg01785719
cg01787110
cg01788221
cg01789846
cg01789962
cg01790213
cg01790269
cg01790530
cg01790577
cg01791785
cg01792041
cg01792402
cg01793386
cg01793576
cg01793617
cg01794166
cg01795426
cg01796823
cg01796902
cg01796929
cg01797652
cg01797727
cg01798149
cg01798232
cg01798255
cg01799075
cg01799667
cg01799791
cg01800128
cg01800190
cg01800623
cg01802078
cg01803125
cg01803284
cg01803908
cg01804944
cg01805347
cg01806195
cg01806469
cg01807649
cg01808090
cg01808171
cg01808810
cg01809080
cg01810684
cg01811378
cg01813171
cg01813209
cg01814152
cg01814459
cg01815376
cg01815856
cg01816425
cg01816633
cg01816783
cg01817216
cg01819707
cg01820961
cg01821126
cg01821553
cg01821850
cg01822143
cg01822187
cg01822559
cg01823005
cg01823222
cg01823275
cg01823510
cg01823827
cg01824252
cg01824316
cg01825786
cg01826367
cg01827770
cg01827805
cg01828159
cg01828328
cg01828661
cg01829407
cg01829941
cg01831107
cg01831896
cg01831959
cg01832487
cg01834029
cg01834373
cg01835509
cg01835944
cg01836197
cg01836455
cg01836687
cg01836858
cg01837016
cg01837661
cg01838916
cg01839271
cg01839806
cg01839983
cg01841696
cg01841772
cg01842095
cg01843131
cg01843766
cg01843804
cg01846753
cg01847834
cg01847992
cg01849065
cg01849309
cg01849644
cg01850086
cg01850091
cg01850561
cg01852611
cg01853981
cg01853986
cg01854026
cg01854162
cg01855098
cg01856048
cg01856162
cg01857264
cg01857327
cg01858274
cg01858458
cg01858764
cg01858966
cg01859402
cg01859473
cg01860124
cg01860459
cg01860517
cg01860778
cg01860954
cg01861885
cg01863139
cg01864404
cg01865305
cg01865312
cg01866959
cg01867045
cg01867155
cg01867320
cg01867854
cg01867994
cg01868367
cg01869157
cg01870562
cg01870679
cg01871750
cg01872160
cg01873311
cg01874112
cg01875604
cg01877500
cg01878825
cg01879534
cg01880147
cg01880149
cg01880743
cg01880913
cg01881456
cg01881574
cg01881620
cg01881993
cg01882227
cg01883427
cg01883883
cg01884526
cg01884589
cg01885222
cg01885783
cg01886234
cg01886593
cg01887878
cg01888748
cg01890083
cg01890098
cg01891002
cg01891622
cg01892211
cg01892980
cg01893320
cg01893993
cg01895003
cg01895141
cg01895200
cg01895357
cg01895760
cg01896091
cg01896152
cg01896656
cg01897156
cg01897498
cg01899154
cg01900254
cg01900452
cg01900690
cg01901708
cg01902355
cg01902849
cg01902915
cg01903381
cg01904634
cg01904642
cg01904776
cg01905157
cg01905902
cg01906102
cg01906717
cg01907476
cg01908444
cg01908508
cg01908618
cg01908902
cg01908909
cg01909103
cg01909446
cg01909588
cg01911395
cg01911977
cg01912388
cg01913077
cg01913285
cg01913505
cg01913604
cg01914769
cg01915081
cg01916846
cg01917648
cg01918114
cg01918803
cg01919250
cg01919309
cg01919618
cg01919963
cg01921212
cg01922220
cg01922979
cg01923740
cg01924518
cg01924644
cg01926391
cg01926717
cg01926769
cg01927072
cg01929239
cg01929379
cg01929867
cg01930395
cg01931066
cg01931751
cg01932215
cg01932247
cg01932381
cg01932762
cg01933240
cg01933245
cg01933421
cg01933559
cg01933576
cg01935942
cg01937055
cg01937395
cg01937932
cg01938295
cg01939613
cg01939912
cg01939924
cg01940490
cg01941265
cg01941740
cg01942492
cg01943337
cg01943843
cg01944530
cg01944624
cg01945263
cg01945391
cg01945822
cg01946042
cg01947805
cg01948451
cg01948703
cg01948913
cg01949133
cg01950127
cg01950479
cg01952807
cg01953152
cg01953431
cg01953879
cg01954057
cg01955286
cg01955322
cg01955656
cg01956003
cg01959355
cg01959625
cg01960306
cg01961092
cg01962405
cg01962868
cg01963654
cg01963866
cg01963897
cg01964925
cg01966510
cg01966599
cg01966756
cg01967894
cg01968054
cg01968676
cg01968683
cg01968759
cg01969916
cg01970061
cg01971516
cg01972288
cg01972496
cg01972631
cg01972899
cg01973725
cg01973858
cg01974715
cg01974973
cg01975174
cg01975714
cg01975734
cg01976034
cg01976726
cg01979270
cg01979458
cg01979600
cg01979668
cg01980984
cg01982873
cg01982884
cg01984656
cg01986179
cg01986682
cg01988539
cg01989621
cg01990184
cg01990196
cg01990328
cg01990378
cg01990433
cg01990572
cg01990901
cg01992303
cg01992604
cg01993824
cg01993907
cg01995718
cg01996643
cg01996902
cg01996921
cg01997806
cg01998262
cg01998754
cg01999086
cg01999295
cg01999539
cg02001099
cg02001299
cg02001956
cg02002247
cg02002400
cg02004494
cg02004872
cg02005062
cg02005425
cg02005709
cg02005771
cg02005989
cg02006488
cg02006904
cg02007235
cg02007433
cg02007785
cg02008169
cg02008279
cg02008936
cg02009964
cg02011394
cg02011520
cg02011982
cg02012379
cg02012712
cg02014475
cg02015053
cg02015439
cg02015735
cg02016659
cg02016772
cg02016786
cg02016903
cg02017155
cg02018798
cg02019487
cg02019873
cg02019920
cg02020366
cg02021032
cg02021442
cg02022294
cg02022319
cg02022431
cg02022978
cg02023042
cg02023550
cg02024219
cg02024579
cg02025206
cg02026774
cg02027189
cg02027263
cg02027838
cg02027844
cg02028883
cg02029089
cg02029203
cg02029539
cg02029891
cg02031827
cg02033647
cg02033694
cg02034473
cg02034497
cg02034890
cg02035002
cg02035015
cg02035018
cg02035173
cg02035242
cg02035824
cg02036127
cg02037232
cg02037300
cg02038910
cg02038919
cg02039018
cg02039712
cg02040972
cg02041621
cg02042467
cg02044172
cg02044242
cg02045801
cg02047628
cg02047977
cg02049333
cg02050232
cg02050593
cg02051553
cg02051981
cg02052548
cg02052894
cg02052905
cg02053281
cg02053568
cg02053786
cg02053850
cg02054568
cg02055547
cg02056828
cg02057144
cg02057598
cg02057716
cg02058640
cg02058815
cg02058944
cg02059705
cg02061604
cg02061626
cg02061906
cg02062530
cg02062953
cg02063165
cg02063306
cg02063833
cg02064080
cg02064413
cg02064848
cg02065883
cg02065970
cg02066092
cg02066638
cg02067414
cg02069181
cg02069723
cg02070028
cg02071267
cg02071798
cg02072589
cg02072757
cg02073669
cg02075020
cg02075434
cg02076254
cg02078896
cg02078936
cg02079963
cg02080093
cg02080152
cg02081087
cg02082613
cg02083109
cg02083151
cg02084279
cg02084772
cg02086139
cg02086742
cg02086866
cg02087212
cg02088071
cg02088447
cg02088962
cg02089745
cg02089929
cg02090069
cg02091341
cg02092014
cg02092706
cg02093168
cg02093732
cg02093833
cg02095553
cg02095572
cg02096091
cg02097032
cg02097172
cg02098194
cg02098380
cg02098999
cg02099030
cg02099136
cg02101338
cg02101689
cg02102490
cg02103202
cg02103856
cg02104415
cg02105352
cg02105579
cg02105751
cg02106342
cg02108378
cg02109086
cg02109394
cg02110606
cg02112038
cg02113605
cg02113641
cg02113794
cg02114972
cg02115252
cg02115664
cg02116162
cg02117086
cg02117823
cg02117859
cg02119152
cg02119755
cg02119909
cg02121996
cg02122372
cg02125104
cg02125400
cg02125554
cg02126249
cg02127215
cg02127560
cg02127589
cg02128091
cg02128110
cg02128156
cg02128233
cg02129999
cg02132460
cg02132560
cg02133194
cg02133324
cg02133941
cg02135859
cg02136259
cg02136723
cg02137581
cg02138606
cg02139641
cg02139846
cg02140171
cg02140510
cg02140517
cg02140963
cg02141570
cg02142961
cg02143429
cg02144148
cg02144187
cg02145213
cg02145931
cg02146117
cg02146966
cg02147009
cg02147592
cg02147805
cg02148292
cg02148352
cg02149169
cg02149323
cg02149884
cg02150612
cg02150926
cg02151150
cg02153334
cg02153358
cg02153534
cg02154268
cg02154269
cg02154728
cg02154997
cg02155675
cg02157454
cg02158100
cg02158292
cg02158722
cg02160872
cg02161359
cg02161858
cg02163266
cg02163958
cg02164508
cg02165614
cg02165749
cg02166431
cg02167241
cg02168492
cg02168525
cg02169692
cg02170066
cg02170534
cg02171838
cg02172345
cg02172381
cg02172792
cg02172824
cg02173067
cg02173085
cg02173333
cg02173360
cg02174428
cg02174814
cg02175035
cg02175183
cg02175904
cg02176078
cg02176326
cg02179370
cg02179412
cg02179888
cg02180424
cg02180907
cg02181036
cg02181482
cg02182127
cg02182656
cg02183561
cg02184175
cg02186098
cg02186346
cg02187900
cg02188142
cg02188225
cg02189117
cg02189729
cg02190443
cg02190454
cg02190618
cg02190786
cg02191233
cg02191938
cg02192731
cg02193967
cg02194842
cg02194900
cg02194908
cg02195405
cg02196458
cg02198625
cg02202408
cg02203680
cg02205140
cg02205238
cg02206089
cg02210038
cg02210147
cg02210279
cg02210441
cg02211783
cg02211978
cg02212061
cg02212084
cg02214632
cg02214674
cg02215080
cg02215141
cg02215418
cg02216200
cg02218414
cg02218931
cg02220894
cg02220933
cg02220985
cg02221765
cg02222362
cg02222761
cg02223062
cg02223612
cg02224374
cg02224416
cg02224535
cg02224847
cg02225046
cg02225595
cg02226252
cg02226302
cg02226953
cg02227015
cg02227032
cg02227496
cg02230089
cg02230964
cg02231229
cg02231601
cg02232426
cg02234293
cg02234352
cg02234400
cg02235066
cg02235652
cg02235959
cg02236938
cg02237493
cg02237755
cg02238634
cg02238751
cg02238969
cg02239333
cg02239377
cg02239640
cg02241136
cg02242370
cg02242668
cg02243066
cg02243092
cg02243096
cg02244039
cg02244670
cg02245105
cg02245280
cg02245518
cg02245533
cg02246063
cg02246671
cg02247211
cg02249096
cg02249099
cg02251134
cg02252638
cg02252694
cg02252783
cg02254136
cg02254261
cg02254462
cg02255104
cg02255618
cg02255801
cg02256315
cg02256546
cg02256928
cg02257029
cg02257675
cg02257883
cg02258691
cg02258972
cg02259476
cg02259942
cg02260180
cg02260289
cg02260839
cg02261135
cg02261637
cg02262290
cg02263296
cg02263426
cg02263438
cg02265318
cg02265345
cg02266840
cg02267215
cg02268668
cg02268750
cg02269231
cg02269636
cg02269855
cg02270935
cg02271407
cg02271677
cg02272213
cg02273106
cg02273149
cg02275622
cg02276263
cg02276759
cg02277303
cg02278228
cg02278659
cg02279891
cg02279950
cg02280049
cg02280221
cg02280422
cg02282869
cg02285732
cg02285907
cg02288058
cg02288260
cg02288522
cg02288770
cg02289287
cg02290197
cg02290350
cg02290855
cg02290903
cg02291561
cg02292456
cg02294111
cg02294212
cg02294991
cg02295525
cg02295742
cg02296564
cg02296719
cg02297019
cg02297021
cg02298934
cg02299136
cg02299937
cg02300694
cg02301971
cg02303386
cg02303858
cg02303941
cg02304361
cg02305064
cg02305633
cg02305676
cg02305826
cg02306513
cg02306639
cg02307405
cg02307542
cg02308371
cg02309320
cg02309795
cg02309849
cg02310027
cg02310739
cg02310922
cg02311040
cg02311189
cg02313331
cg02313379
cg02313442
cg02314619
cg02314642
cg02315111
cg02316115
cg02316145
cg02316852
cg02317701
cg02318567
cg02320146
cg02320614
cg02320885
cg02321115
cg02321965
cg02323296
cg02325088
cg02325411
cg02325880
cg02327103
cg02327109
cg02327429
cg02328278
cg02330371
cg02330432
cg02331189
cg02332123
cg02334514
cg02334660
cg02335145
cg02335370
cg02335657
cg02336143
cg02336218
cg02336334
cg02336729
cg02336910
cg02337193
cg02338889
cg02340056
cg02340063
cg02340121
cg02340465
cg02340853
cg02341729
cg02341743
cg02343451
cg02344113
cg02344973
cg02345074
cg02345566
cg02345638
cg02346205
cg02346241
cg02347105
cg02348039
cg02348876
cg02350510
cg02350644
cg02350740
cg02350974
cg02351018
cg02351437
cg02352005
cg02352404
cg02352949
cg02354293
cg02354702
cg02355010
cg02355043
cg02355049
cg02355307
cg02355870
cg02356883
cg02358448
cg02358456
cg02359637
cg02360119
cg02360155
cg02360199
cg02360948
cg02361344
cg02361881
cg02361984
cg02362309
cg02362718
cg02363979
cg02364276
cg02364492
cg02365967
cg02366402
cg02366487
cg02366642
cg02367069
cg02367470
cg02367709
cg02367992
cg02368177
cg02368274
cg02368737
cg02368784
cg02369024
cg02369375
cg02369879
cg02371692
cg02372283
cg02372523
cg02373807
cg02374984
cg02376524
cg02376610
cg02376916
cg02377839
cg02378521
cg02378859
cg02378861
cg02378862
cg02379784
cg02380236
cg02380878
cg02381565
cg02382047
cg02383043
cg02385318
cg02385556
cg02385760
cg02386345
cg02387226
cg02387612
cg02388253
cg02388468
cg02388749
cg02388751
cg02389671
cg02390115
cg02391172
cg02392460
cg02393684
cg02395296
cg02395994
cg02396431
cg02397533
cg02398151
cg02398878
cg02400128
cg02400238
cg02400509
cg02401220
cg02401734
cg02401941
cg02402214
cg02402527
cg02402744
cg02402948
cg02403069
cg02403294
cg02404219
cg02404575
cg02404685
cg02405484
cg02405619
cg02407004
cg02407068
cg02408333
cg02411293
cg02412123
cg02412448
cg02412527
cg02414230
cg02414289
cg02414646
cg02414787
cg02416492
cg02416769
cg02417040
cg02417424
cg02418055
cg02418944
cg02419513
cg02419873
cg02421212
cg02421597
cg02422011
cg02422397
cg02424007
cg02424450
cg02424569
cg02425479
cg02426151
cg02426270
cg02426307
cg02427443
cg02427924
cg02429035
cg02429283
cg02429514
cg02430720
cg02431780
cg02432075
cg02432101
cg02432312
cg02432907
cg02433036
cg02434099
cg02434330
cg02435593
cg02436290
cg02436581
cg02436990
cg02437787
cg02438781
cg02439471
cg02440101
cg02440947
cg02442303
cg02442392
cg02442496
cg02442854
cg02443025
cg02443081
cg02443176
cg02445395
cg02445536
cg02448190
cg02448207
cg02448572
cg02448922
cg02449698
cg02449727
cg02449764
cg02452838
cg02454815
cg02456344
cg02457147
cg02457312
cg02458000
cg02458396
cg02459415
cg02460141
cg02460794
cg02461468
cg02463844
cg02463891
cg02464568
cg02464984
cg02465317
cg02466602
cg02466933
cg02467002
cg02467170
cg02467339
cg02468912
cg02469067
cg02469461
cg02469655
cg02470420
cg02471132
cg02471163
cg02471166
cg02471486
cg02471506
cg02471940
cg02472339
cg02472453
cg02472906
cg02473643
cg02474890
cg02475308
cg02475408
cg02475998
cg02476274
cg02476674
cg02477464
cg02477674
cg02478711
cg02479296
cg02479692
cg02479782
cg02481085
cg02481559
cg02481878
cg02482315
cg02482481
cg02482576
cg02483126
cg02483529
cg02483713
cg02483873
cg02483910
cg02484345
cg02484674
cg02486166
cg02486239
cg02486428
cg02486520
cg02487049
cg02488349
cg02489889
cg02490228
cg02490626
cg02490708
cg02491787
cg02492940
cg02493771
cg02493986
cg02494853
cg02495120
cg02495417
cg02496065
cg02496113
cg02496447
cg02497698
cg02497880
cg02498120
cg02498280
cg02498722
cg02498946
cg02499236
cg02499453
cg02500479
cg02502827
cg02503527
cg02503815
cg02504280
cg02505535
cg02505596
cg02508093
cg02508409
cg02508478
cg02508684
cg02508897
cg02510147
cg02511526
cg02512224
cg02514611
cg02514711
cg02514914
cg02515001
cg02515800
cg02516018
cg02517040
cg02517294
cg02518899
cg02520502
cg02522785
cg02525307
cg02526939
cg02527198
cg02529478
cg02530095
cg02530497
cg02530668
cg02530723
cg02531033
cg02531059
cg02531214
cg02531905
cg02532996
cg02533057
cg02533998
cg02534760
cg02535317
cg02536431
cg02536433
cg02536541
cg02536691
cg02536715
cg02536923
cg02537053
cg02537106
cg02537142
cg02537639
cg02538014
cg02538562
cg02539366
cg02539543
cg02539586
cg02540021
cg02540297
cg02540355
cg02541160
cg02541362
cg02541658
cg02542103
cg02542370
cg02542853
cg02542981
cg02543019
cg02544571
cg02545984
cg02546601
cg02546883
cg02547778
cg02548290
cg02548444
cg02548842
cg02549964
cg02550068
cg02550425
cg02550592
cg02552489
cg02553079
cg02553537
cg02554980
cg02556954
cg02557179
cg02557322
cg02558205
cg02558424
cg02558735
cg02560730
cg02561439
cg02563028
cg02564370
cg02564847
cg02565324
cg02566428
cg02567139
cg02568615
cg02569428
cg02569448
cg02569820
cg02570102
cg02571162
cg02571503
cg02573857
cg02574101
cg02574731
cg02575292
cg02575307
cg02575561
cg02575948
cg02576220
cg02576938
cg02578100
cg02578187
cg02578368
cg02578836
cg02579377
cg02579736
cg02579903
cg02580195
cg02583536
cg02585409
cg02585535
cg02585729
cg02585734
cg02586176
cg02586298
cg02588107
cg02588277
cg02589067
cg02592223
cg02592767
cg02593048
cg02593636
cg02594063
cg02595851
cg02596190
cg02596508
cg02597016
cg02597644
cg02598338
cg02598465
cg02598623
cg02599027
cg02599116
cg02599583
cg02599716
cg02599787
cg02600331
cg02600413
cg02600718
cg02602533
cg02602925
cg02603003
cg02603304
cg02603784
cg02603839
cg02603861
cg02603868
cg02605501
cg02605954
cg02606575
cg02606988
cg02607259
cg02607596
cg02607718
cg02608029
cg02609263
cg02609781
cg02610327
cg02610689
cg02611874
cg02611970
cg02613964
cg02614111
cg02614443
cg02615239
cg02615352
cg02616069
cg02616342
cg02617486
cg02618306
cg02618467
cg02618715
cg02619464
cg02619874
cg02621030
cg02621032
cg02621287
cg02621977
cg02622251
cg02622835
cg02622994
cg02623071
cg02624737
cg02625244
cg02626012
cg02626667
cg02627523
cg02628260
cg02628858
cg02629319
cg02629963
cg02630143
cg02630829
cg02630881
cg02631803
cg02631822
cg02632108
cg02633309
cg02633664
cg02634641
cg02634853
cg02635020
cg02636167
cg02637206
cg02637978
cg02639157
cg02639283
cg02639546
cg02639619
cg02640271
cg02640691
cg02641420
cg02641714
cg02642031
cg02642298
cg02643069
cg02643647
cg02643860
cg02644195
cg02644235
cg02644734
cg02645058
cg02645353
cg02645861
cg02646394
cg02646665
cg02646787
cg02647869
cg02647989
cg02648170
cg02648724
cg02649505
cg02650039
cg02650631
cg02650789
cg02651090
cg02652321
cg02652820
cg02652891
cg02653177
cg02654935
cg02655565
cg02656341
cg02656873
cg02656884
cg02656947
cg02656959
cg02657128
cg02658214
cg02658908
cg02658934
cg02659041
cg02660117
cg02660347
cg02662530
cg02663161
cg02663317
cg02663382
cg02665031
cg02665414
cg02665595
cg02665744
cg02665945
cg02666966
cg02667727
cg02667756
cg02668812
cg02668838
cg02669162
cg02670999
cg02671063
cg02671915
cg02672130
cg02672397
cg02672759
cg02673636
cg02674039
cg02675083
cg02675179
cg02675299
cg02676735
cg02676785
cg02677388
cg02678160
cg02678356
cg02679172
cg02679273
cg02680531
cg02681034
cg02682905
cg02683461
cg02684219
cg02685345
cg02685684
cg02687109
cg02687812
cg02689230
cg02690169
cg02690571
cg02691002
cg02691325
cg02691686
cg02693227
cg02693345
cg02694374
cg02694456
cg02694988
cg02695751
cg02696450
cg02697258
cg02697427
cg02697527
cg02699383
cg02699432
cg02699450
cg02700958
cg02701642
cg02701747
cg02703013
cg02703535
cg02703695
cg02704485
cg02704535
cg02705681
cg02705940
cg02706564
cg02706910
cg02707222
cg02707552
cg02709323
cg02709717
cg02709931
cg02711159
cg02714013
cg02714849
cg02715021
cg02716302
cg02716450
cg02718200
cg02718464
cg02718960
cg02719411
cg02720013
cg02720925
cg02721374
cg02721426
cg02721858
cg02722239
cg02723063
cg02724067
cg02724556
cg02724903
cg02725294
cg02725718
cg02725872
cg02726739
cg02726838
cg02727110
cg02727132
cg02727232
cg02727651
cg02728223
cg02728599
cg02731412
cg02731863
cg02732164
cg02734521
cg02735840
cg02736053
cg02736334
cg02736512
cg02736900
cg02737307
cg02737321
cg02737396
cg02737655
cg02738188
cg02738374
cg02740643
cg02740893
cg02741229
cg02741519
cg02743252
cg02744123
cg02744632
cg02744713
cg02745237
cg02745321
cg02745398
cg02746308
cg02746684
cg02747748
cg02748083
cg02749307
cg02749789
cg02750034
cg02750145
cg02750322
cg02751503
cg02752243
cg02752915
cg02753388
cg02753865
cg02754554
cg02754643
cg02755390
cg02755871
cg02756451
cg02758222
cg02758766
cg02759880
cg02759931
cg02759946
cg02761086
cg02762637
cg02763888
cg02765275
cg02768390
cg02768998
cg02769380
cg02769624
cg02770165
cg02770187
cg02770546
cg02771261
cg02771587
cg02772132
cg02772147
cg02772935
cg02773688
cg02773756
cg02774073
cg02774486
cg02774632
cg02774942
cg02775382
cg02777068
cg02777369
cg02778467
cg02778551
cg02779210
cg02779239
cg02780767
cg02780862
cg02781436
cg02782566
cg02782579
cg02785793
cg02786062
cg02787767
cg02788230
cg02789075
cg02789316
cg02790620
cg02791765
cg02791784
cg02792582
cg02792602
cg02793102
cg02793323
cg02793517
cg02793695
cg02793948
cg02794418
cg02794895
cg02797217
cg02797771
cg02797940
cg02797992
cg02798309
cg02798548
cg02798874
cg02799237
cg02800016
cg02800149
cg02800384
cg02801550
cg02803047
cg02803189
cg02803281
cg02803486
cg02803853
cg02804920
cg02805713
cg02806132
cg02806329
cg02809199
cg02812189
cg02812510
cg02812757
cg02812891
cg02812970
cg02813741
cg02814420
cg02814761
cg02816727
cg02817455
cg02817670
cg02818572
cg02819404
cg02820041
cg02821627
cg02823975
cg02826078
cg02826775
cg02827046
cg02827685
cg02827714
cg02827729
cg02828397
cg02828802
cg02829598
cg02830265
cg02830576
cg02831393
cg02832305
cg02833016
cg02833532
cg02833725
cg02834722
cg02836519
cg02836833
cg02838246
cg02838309
cg02839727
cg02839824
cg02841206
cg02841322
cg02841824
cg02842157
cg02844004
cg02844387
cg02844892
cg02844984
cg02845071
cg02846228
cg02846550
cg02847216
cg02847289
cg02848072
cg02848101
cg02848711
cg02848928
cg02849214
cg02849475
cg02849894
cg02849953
cg02850468
cg02850902
cg02851034
cg02851397
cg02853020
cg02853225
cg02853490
cg02853731
cg02853812
cg02854515
cg02854854
cg02854954
cg02855426
cg02855558
cg02855576
cg02856808
cg02857965
cg02858699
cg02859484
cg02859709
cg02860250
cg02862087
cg02862100
cg02862129
cg02862516
cg02862637
cg02862956
cg02863409
cg02864875
cg02866075
cg02866536
cg02867728
cg02868598
cg02869126
cg02869306
cg02871102
cg02872018
cg02873710
cg02874396
cg02874538
cg02875276
cg02875297
cg02875610
cg02875869
cg02876310
cg02876798
cg02877856
cg02879122
cg02880256
cg02880315
cg02881005
cg02881011
cg02882216
cg02882797
cg02884270
cg02884661
cg02886132
cg02887779
cg02887867
cg02888288
cg02888769
cg02889450
cg02889961
cg02890046
cg02890248
cg02890536
cg02891082
cg02891744
cg02892357
cg02892624
cg02892660
cg02893251
cg02893493
cg02893823
cg02894027
cg02894362
cg02895575
cg02895602
cg02895754
cg02895827
cg02897042
cg02897482
cg02898539
cg02899730
cg02900017
cg02900749
cg02902412
cg02903305
cg02903691
cg02903710
cg02904628
cg02904661
cg02904945
cg02905065
cg02905314
cg02906397
cg02906557
cg02907441
cg02909592
cg02910873
cg02910887
cg02911211
cg02911408
cg02911985
cg02912127
cg02912345
cg02912388
cg02913804
cg02913840
cg02914735
cg02915096
cg02915290
cg02915530
cg02915544
cg02915774
cg02915803
cg02916418
cg02916425
cg02917040
cg02917156
cg02917606
cg02918923
cg02919448
cg02920196
cg02920701
cg02922488
cg02922654
cg02923906
cg02924234
cg02924447
cg02924972
cg02926347
cg02926495
cg02927485
cg02930328
cg02930356
cg02931644
cg02931656
cg02932738
cg02932763
cg02932843
cg02934226
cg02934509
cg02934633
cg02934736
cg02935743
cg02935954
cg02936076
cg02936526
cg02936553
cg02937513
cg02937548
cg02937674
cg02937720
cg02937802
cg02939233
cg02939311
cg02940661
cg02940951
cg02941596
cg02941728
cg02941859
cg02941900
cg02942066
cg02942413
cg02942649
cg02944437
cg02944578
cg02944761
cg02944840
cg02945468
cg02946290
cg02947374
cg02947784
cg02948019
cg02948541
cg02948812
cg02949864
cg02950168
cg02951021
cg02951476
cg02951766
cg02952317
cg02952548
cg02952740
cg02953039
cg02953381
cg02953382
cg02953520
cg02953927
cg02953976
cg02954104
cg02954563
cg02954835
cg02956110
cg02956387
cg02957053
cg02957469
cg02958600
cg02960716
cg02960948
cg02961004
cg02962705
cg02963198
cg02963381
cg02963803
cg02964102
cg02964182
cg02965545
cg02966020
cg02967787
cg02968405
cg02968496
cg02968594
cg02969084
cg02969408
cg02969677
cg02969923
cg02970297
cg02971604
cg02972098
cg02972559
cg02973441
cg02974484
cg02974968
cg02975069
cg02975081
cg02975865
cg02977466
cg02977559
cg02977684
cg02977810
cg02978204
cg02979613
cg02979711
cg02980566
cg02981071
cg02981094
cg02981978
cg02982132
cg02982614
cg02983613
cg02984164
cg02984449
cg02985366
cg02986806
cg02986905
cg02986960
cg02987772
cg02987832
cg02987888
cg02988422
cg02988513
cg02989230
cg02989435
cg02989510
cg02989828
cg02990147
cg02990553
cg02990742
cg02991699
cg02993013
cg02994009
cg02995567
cg02995851
cg02996355
cg02997392
cg02997605
cg02998155
cg02998333
cg02998425
cg02998613
cg03001466
cg03002267
cg03003155
cg03003533
cg03004222
cg03004249
cg03005310
cg03005733
cg03006175
cg03006531
cg03007380
cg03008165
cg03009233
cg03009437
cg03012728
cg03012854
cg03013488
cg03013659
cg03014011
cg03014969
cg03016985
cg03017195
cg03017475
cg03017824
cg03017953
cg03019046
cg03019360
cg03019812
cg03021829
cg03022934
cg03024693
cg03025115
cg03025463
cg03025569
cg03026011
cg03028031
cg03028685
cg03030433
cg03031032
cg03031322
cg03032015
cg03032620
cg03032659
cg03033030
cg03033780
cg03034172
cg03035628
cg03035826
cg03035873
cg03038791
cg03039326
cg03040165
cg03041700
cg03042396
cg03042971
cg03046239
cg03046924
cg03047171
cg03047205
cg03047278
cg03048201
cg03049125
cg03049311
cg03049568
cg03051836
cg03052162
cg03053222
cg03053575
cg03053581
cg03053597
cg03054343
cg03054424
cg03054643
cg03054831
cg03055837
cg03056129
cg03057951
cg03058466
cg03059234
cg03059287
cg03060175
cg03060603
cg03060963
cg03061237
cg03062329
cg03062544
cg03062549
cg03062952
cg03064228
cg03065563
cg03065838
cg03065888
cg03067192
cg03067666
cg03067828
cg03068646
cg03068687
cg03069067
cg03070550
cg03070826
cg03071530
cg03071924
cg03072998
cg03073691
cg03075244
cg03078586
cg03079841
cg03080105
cg03080344
cg03080393
cg03081359
cg03081371
cg03082114
cg03082821
cg03083386
cg03083790
cg03083853
cg03084119
cg03085084
cg03085377
cg03085859
cg03085932
cg03086899
cg03087507
cg03087622
cg03088332
cg03089870
cg03090284
cg03090980
cg03091374
cg03091776
cg03093345
cg03093949
cg03094377
cg03094955
cg03095288
cg03095612
cg03096270
cg03096286
cg03096746
cg03097169
cg03098375
cg03098837
cg03099683
cg03099849
cg03100203
cg03101324
cg03102548
cg03102729
cg03103952
cg03104055
cg03105473
cg03105681
cg03105929
cg03107817
cg03107920
cg03108826
cg03109209
cg03111039
cg03112665
cg03113231
cg03113740
cg03114255
cg03114668
cg03115746
cg03116250
cg03116329
cg03116676
cg03116860
cg03116939
cg03117097
cg03117900
cg03118200
cg03119450
cg03119454
cg03120522
cg03121337
cg03121844
cg03122455
cg03123862
cg03125727
cg03126708
cg03126713
cg03126791
cg03127750
cg03128614
cg03130292
cg03130891
cg03130936
cg03131155
cg03131159
cg03131527
cg03132202
cg03133266
cg03133777
cg03133834
cg03133920
cg03134235
cg03136863
cg03137153
cg03137908
cg03139414
cg03139576
cg03139623
cg03141895
cg03141971
cg03142364
cg03142393
cg03142711
cg03143168
cg03144560
cg03144715
cg03145290
cg03145583
cg03145713
cg03146162
cg03146332
cg03146951
cg03146994
cg03147815
cg03148140
cg03148554
cg03149311
cg03149560
cg03149706
cg03150378
cg03150846
cg03151540
cg03152870
cg03153172
cg03154213
cg03155147
cg03155455
cg03156893
cg03156948
cg03157284
cg03157588
cg03157891
cg03159189
cg03160057
cg03161410
cg03162416
cg03163116
cg03163767
cg03163860
cg03164309
cg03164626
cg03165002
cg03167415
cg03167648
cg03169131
cg03169257
cg03169647
cg03169843
cg03170665
cg03171611
cg03171651
cg03172717
cg03172837
cg03172971
cg03173068
cg03173713
cg03174091
cg03174275
cg03174931
cg03175854
cg03176305
cg03177444
cg03178542
cg03179043
cg03179419
cg03179447
cg03179726
cg03180042
cg03181118
cg03181314
cg03181478
cg03182374
cg03182688
cg03183745
cg03184241
cg03185579
cg03185726
cg03185975
cg03186011
cg03186157
cg03186228
cg03186367
cg03186436
cg03187777
cg03187934
cg03188080
cg03188382
cg03189227
cg03189593
cg03191384
cg03191860
cg03193096
cg03193715
cg03195031
cg03195665
cg03195732
cg03195930
cg03197110
cg03198176
cg03198186
cg03198368
cg03199005
cg03199084
cg03199604
cg03199644
cg03199955
cg03199983
cg03200693
cg03201165
cg03201926
cg03202266
cg03202388
cg03202402
cg03202847
cg03203294
cg03203519
cg03205010
cg03206304
cg03206401
cg03207373
cg03207536
cg03208024
cg03209267
cg03209530
cg03210218
cg03210905
cg03211092
cg03211199
cg03211843
cg03211936
cg03213877
cg03214931
cg03215858
cg03215942
cg03216698
cg03217348
cg03217800
cg03218029
cg03219922
cg03220074
cg03220660
cg03221539
cg03221619
cg03221792
cg03223221
cg03223989
cg03224792
cg03225452
cg03225546
cg03226121
cg03226599
cg03227203
cg03227437
cg03227505
cg03227783
cg03228325
cg03228385
cg03229010
cg03230579
cg03231240
cg03231437
cg03233087
cg03233224
cg03233295
cg03234702
cg03234806
cg03236118
cg03236853
cg03237806
cg03238019
cg03238340
cg03238687
cg03238709
cg03239335
cg03241282
cg03241430
cg03242238
cg03243683
cg03243835
cg03245111
cg03246590
cg03246704
cg03246748
cg03248483
cg03248772
cg03248970
cg03249591
cg03249993
cg03251327
cg03252278
cg03252697
cg03252709
cg03255182
cg03255678
cg03255847
cg03255922
cg03256024
cg03256053
cg03256310
cg03257423
cg03258279
cg03258315
cg03258364
cg03258577
cg03259038
cg03259207
cg03259234
cg03259243
cg03260259
cg03260574
cg03261528
cg03262260
cg03263237
cg03263543
cg03264414
cg03264585
cg03266123
cg03266200
cg03267151
cg03272020
cg03272147
cg03272958
cg03274695
cg03274876
cg03275895
cg03275946
cg03277658
cg03278407
cg03278564
cg03278795
cg03278877
cg03279185
cg03280523
cg03280759
cg03281229
cg03281682
cg03281705
cg03282153
cg03282689
cg03283464
cg03284281
cg03285039
cg03285130
cg03286037
cg03287616
cg03287929
cg03288419
cg03288512
cg03288847
cg03289750
cg03289801
cg03289899
cg03290511
cg03291865
cg03292040
cg03293158
cg03294557
cg03295956
cg03298015
cg03298800
cg03298999
cg03299095
cg03299216
cg03299531
cg03300099
cg03300268
cg03300705
cg03300898
cg03301934
cg03301976
cg03302287
cg03302811
cg03304017
cg03304528
cg03308240
cg03308881
cg03309545
cg03309758
cg03310480
cg03310517
cg03310592
cg03311682
cg03311789
cg03311836
cg03313163
cg03313643
cg03315270
cg03316030
cg03316107
cg03316243
cg03316360
cg03317430
cg03318082
cg03318222
cg03318654
cg03319865
cg03320607
cg03320844
cg03323020
cg03323695
cg03325085
cg03328265
cg03328961
cg03329052
cg03329408
cg03330071
cg03330168
cg03331224
cg03332581
cg03333361
cg03333727
cg03334473
cg03334602
cg03335262
cg03335386
cg03336272
cg03338185
cg03338691
cg03339790
cg03340338
cg03342149
cg03342174
cg03342862
cg03343515
cg03344283
cg03344484
cg03344490
cg03344608
cg03344770
cg03345206
cg03345757
cg03346179
cg03346667
cg03347215
cg03347306
cg03347381
cg03348902
cg03349173
cg03349905
cg03350017
cg03352907
cg03353000
cg03353040
cg03353474
cg03353863
cg03353889
cg03355239
cg03355241
cg03355562
cg03356493
cg03356806
cg03359043
cg03360519
cg03360716
cg03361274
cg03361548
cg03361633
cg03362209
cg03362494
cg03364150
cg03366073
cg03367349
cg03367558
cg03368665
cg03370150
cg03370391
cg03371014
cg03371783
cg03371833
cg03372353
cg03373895
cg03373960
cg03374552
cg03374865
cg03375061
cg03375635
cg03375913
cg03376497
cg03377789
cg03378720
cg03379034
cg03380430
cg03380759
cg03381237
cg03381717
cg03383789
cg03384154
cg03384892
cg03385000
cg03386347
cg03386794
cg03387050
cg03388324
cg03388431
cg03388440
cg03388569
cg03388667
cg03389217
cg03389650
cg03390760
cg03391642
cg03391813
cg03391911
cg03393267
cg03393472
cg03395495
cg03395546
cg03396060
cg03396218
cg03396325
cg03397819
cg03397923
cg03398666
cg03399898
cg03399963
cg03400264
cg03400403
cg03400512
cg03400583
cg03401477
cg03402384
cg03403081
cg03403963
cg03405491
cg03406925
cg03407622
cg03407828
cg03407889
cg03409338
cg03410097
cg03410272
cg03410407
cg03410772
cg03411341
cg03413073
cg03413134
cg03415216
cg03417272
cg03417697
cg03418095
cg03418136
cg03418237
cg03418713
cg03418835
cg03418856
cg03420881
cg03421069
cg03421616
cg03422213
cg03423638
cg03423935
cg03424505
cg03425504
cg03425700
cg03425731
cg03426342
cg03426413
cg03426470
cg03426759
cg03427771
cg03428217
cg03428951
cg03429255
cg03429785
cg03431489
cg03432151
cg03433597
cg03434128
cg03434223
cg03435771
cg03436138
cg03437666
cg03438024
cg03438101
cg03438446
cg03439105
cg03439264
cg03439324
cg03439544
cg03439587
cg03439646
cg03439898
cg03440127
cg03440221
cg03440535
cg03440891
cg03441539
cg03442103
cg03442863
cg03444687
cg03445191
cg03445527
cg03446092
cg03446694
cg03448626
cg03450794
cg03451586
cg03452623
cg03453333
cg03453513
cg03454364
cg03454927
cg03455137
cg03457010
cg03457344
cg03458633
cg03458763
cg03458836
cg03460997
cg03461361
cg03462115
cg03464136
cg03464473
cg03464560
cg03465179
cg03465714
cg03466123
cg03466598
cg03466644
cg03467079
cg03468290
cg03468397
cg03468468
cg03470514
cg03471929
cg03472514
cg03473290
cg03473821
cg03473993
cg03474461
cg03474742
cg03474937
cg03475491
cg03475788
cg03475833
cg03477302
cg03477506
cg03478070
cg03478247
cg03478330
cg03478356
cg03479491
cg03480871
cg03481158
cg03481215
cg03481658
cg03481961
cg03482074
cg03483035
cg03483046
cg03487064
cg03487611
cg03488113
cg03489642
cg03490923
cg03491980
cg03492460
cg03492641
cg03493030
cg03493087
cg03493505
cg03493513
cg03494430
cg03494828
cg03495126
cg03495350
cg03495632
cg03497133
cg03497872
cg03499257
cg03499704
cg03500117
cg03500535
cg03500547
cg03500585
cg03500977
cg03501204
cg03503122
cg03503812
cg03504446
cg03505125
cg03505448
cg03505616
cg03505772
cg03506134
cg03506428
cg03506916
cg03507085
cg03507875
cg03508348
cg03509467
cg03511173
cg03511692
cg03511766
cg03511982
cg03512577
cg03513387
cg03513482
cg03515816
cg03515901
cg03516394
cg03516636
cg03516663
cg03517311
cg03517849
cg03518493
cg03519138
cg03520265
cg03520496
cg03520542
cg03521775
cg03522020
cg03522837
cg03523522
cg03523524
cg03524848
cg03524996
cg03525266
cg03525847
cg03525852
cg03526614
cg03528016
cg03529195
cg03529641
cg03530393
cg03530721
cg03531177
cg03532005
cg03533051
cg03533091
cg03533151
cg03533355
cg03533632
cg03533702
cg03533881
cg03534008
cg03534542
cg03535417
cg03535559
cg03536465
cg03536632
cg03536686
cg03536898
cg03537595
cg03537740
cg03538169
cg03538221
cg03538787
cg03539808
cg03541799
cg03541864
cg03541952
cg03542003
cg03542754
cg03542788
cg03543533
cg03544399
cg03544445
cg03546619
cg03547800
cg03547809
cg03551051
cg03551406
cg03552472
cg03552804
cg03553246
cg03553404
cg03554069
cg03554431
cg03554660
cg03554878
cg03555811
cg03555836
cg03556020
cg03556366
cg03556986
cg03557835
cg03557897
cg03558269
cg03558326
cg03558873
cg03560861
cg03560936
cg03561276
cg03562350
cg03562791
cg03563307
cg03564405
cg03564497
cg03565539
cg03566142
cg03566191
cg03567106
cg03567151
cg03567199
cg03567814
cg03568622
cg03569285
cg03570279
cg03571344
cg03572700
cg03573109
cg03573683
cg03574471
cg03574712
cg03575380
cg03575489
cg03575854
cg03575974
cg03576716
cg03576863
cg03578552
cg03579551
cg03579885
cg03580759
cg03581801
cg03582691
cg03582982
cg03583311
cg03583841
cg03584683
cg03585211
cg03585822
cg03585823
cg03586127
cg03588189
cg03588460
cg03588707
cg03589733
cg03590418
cg03590545
cg03592166
cg03592654
cg03594447
cg03595083
cg03595383
cg03595540
cg03596320
cg03597068
cg03597463
cg03597525
cg03598021
cg03598122
cg03598287
cg03598498
cg03598513
cg03598919
cg03599600
cg03600195
cg03601322
cg03601368
cg03602162
cg03602215
cg03603114
cg03603296
cg03605117
cg03606093
cg03606333
cg03607071
cg03607170
cg03607327
cg03607916
cg03608712
cg03609398
cg03609614
cg03610168
cg03610323
cg03611536
cg03611733
cg03612017
cg03612445
cg03612452
cg03612700
cg03612765
cg03613455
cg03613782
cg03615605
cg03616559
cg03617106
cg03617314
cg03617465
cg03619051
cg03620559
cg03620600
cg03621799
cg03622142
cg03622199
cg03623097
cg03623288
cg03623837
cg03623968
cg03624576
cg03625285
cg03625762
cg03625947
cg03627705
cg03627944
cg03628349
cg03628374
cg03629907
cg03630056
cg03631064
cg03631455
cg03632289
cg03632308
cg03632935
cg03633803
cg03634234
cg03634394
cg03634397
cg03636916
cg03637019
cg03637559
cg03637821
cg03638088
cg03638211
cg03638432
cg03638453
cg03640215
cg03640293
cg03640565
cg03640807
cg03644703
cg03644884
cg03645061
cg03646297
cg03647317
cg03647367
cg03647452
cg03648636
cg03649470
cg03650068
cg03650294
cg03651182
cg03651416
cg03651973
cg03652595
cg03653377
cg03653845
cg03654106
cg03655147
cg03656877
cg03657549
cg03658235
cg03658699
cg03658982
cg03659851
cg03659854
cg03660606
cg03661019
cg03661752
cg03661876
cg03662302
cg03663072
cg03663137
cg03664585
cg03664776
cg03664992
cg03665249
cg03665457
cg03665832
cg03666506
cg03667086
cg03668399
cg03668558
cg03668629
cg03668687
cg03669037
cg03670773
cg03671148
cg03672284
cg03672499
cg03672679
cg03672716
cg03673295
cg03673671
cg03674663
cg03675307
cg03675348
cg03676257
cg03677596
cg03678340
cg03678938
cg03679581
cg03679734
cg03680769
cg03681405
cg03681544
cg03681561
cg03682192
cg03682421
cg03683984
cg03684352
cg03684644
cg03686088
cg03686228
cg03686950
cg03687894
cg03688085
cg03689656
cg03690763
cg03692412
cg03693197
cg03693403
cg03693553
cg03694243
cg03694293
cg03694517
cg03694795
cg03695739
cg03695756
cg03695909
cg03696126
cg03697076
cg03698372
cg03698666
cg03698741
cg03699196
cg03699393
cg03699426
cg03700344
cg03701884
cg03702043
cg03702117
cg03702299
cg03702392
cg03702965
cg03703402
cg03703977
cg03704667
cg03704894
cg03705405
cg03705718
cg03706273
cg03706395
cg03706826
cg03706855
cg03707374
cg03708014
cg03708787
cg03708877
cg03709291
cg03710705
cg03711050
cg03711562
cg03712061
cg03712442
cg03712487
cg03712823
cg03713201
cg03713826
cg03713849
cg03714504
cg03716045
cg03716582
cg03716738
cg03718042
cg03718050
cg03718414
cg03718853
cg03720854
cg03720898
cg03721045
cg03722425
cg03722709
cg03722812
cg03723787
cg03724299
cg03724782
cg03724794
cg03725064
cg03725115
cg03725134
cg03726004
cg03726791
cg03727341
cg03727662
cg03728197
cg03729035
cg03729265
cg03729455
cg03729462
cg03730137
cg03730280
cg03730314
cg03731473
cg03731727
cg03732118
cg03732447
cg03732638
cg03732753
cg03735077
cg03736201
cg03736919
cg03736928
cg03737209
cg03737788
cg03738365
cg03738389
cg03739382
cg03740169
cg03740682
cg03742551
cg03742947
cg03743096
cg03745414
cg03746115
cg03746126
cg03746136
cg03746159
cg03746482
cg03746520
cg03747513
cg03747805
cg03749599
cg03749917
cg03750084
cg03751734
cg03751816
cg03751829
cg03751973
cg03752386
cg03753099
cg03753817
cg03754000
cg03754989
cg03755702
cg03756171
cg03757017
cg03757398
cg03757653
cg03757730
cg03757938
cg03758761
cg03760158
cg03760226
cg03760336
cg03761810
cg03761815
cg03762258
cg03762349
cg03762771
cg03763942
cg03764088
cg03764959
cg03765260
cg03766753
cg03767562
cg03768400
cg03768717
cg03769492
cg03770710
cg03770877
cg03771512
cg03772165
cg03772227
cg03773163
cg03773196
cg03773869
cg03774040
cg03774704
cg03776850
cg03776935
cg03779499
cg03780264
cg03780426
cg03781452
cg03781688
cg03781861
cg03782074
cg03782437
cg03783284
cg03783948
cg03784055
cg03784353
cg03787744
cg03788504
cg03788995
cg03789601
cg03789791
cg03792296
cg03792876
cg03793486
cg03793551
cg03794219
cg03794288
cg03794346
cg03794522
cg03794590
cg03796122
cg03797305
cg03797593
cg03799333
cg03800588
cg03800648
cg03800797
cg03801429
cg03801613
cg03801816
cg03802352
cg03802907
cg03803150
cg03803610
cg03803701
cg03804282
cg03804556
cg03804706
cg03805126
cg03805694
cg03806211
cg03807510
cg03807919
cg03808043
cg03808981
cg03809995
cg03810219
cg03811478
cg03813153
cg03813885
cg03813951
cg03814231
cg03815456
cg03815800
cg03816081
cg03816420
cg03818021
cg03818569
cg03819869
cg03820689
cg03820986
cg03822643
cg03824562
cg03825238
cg03825670
cg03826587
cg03826683
cg03827298
cg03827626
cg03827813
cg03828459
cg03828745
cg03829216
cg03829464
cg03830082
cg03831047
cg03831054
cg03831856
cg03832191
cg03832220
cg03832762
cg03833060
cg03833400
cg03833512
cg03834174
cg03837032
cg03837726
cg03838062
cg03838823
cg03839382
cg03839406
cg03840351
cg03840594
cg03840908
cg03841541
cg03841781
cg03842980
cg03843022
cg03843317
cg03844506
cg03844762
cg03845870
cg03847293
cg03847716
cg03847776
cg03847924
cg03848111
cg03849262
cg03850117
cg03850597
cg03850694
cg03850937
cg03851467
cg03851508
cg03851975
cg03852468
cg03852551
cg03855436
cg03855590
cg03855659
cg03856026
cg03856389
cg03856624
cg03856714
cg03857535
cg03858152
cg03858853
cg03859106
cg03859186
cg03859282
cg03859561
cg03859733
cg03860400
cg03860530
cg03861427
cg03862120
cg03862705
cg03862760
cg03863628
cg03863700
cg03863721
cg03863979
cg03864342
cg03865944
cg03865947
cg03866011
cg03866982
cg03868881
cg03869508
cg03869932
cg03870360
cg03870689
cg03871162
cg03871275
cg03872598
cg03875006
cg03875082
cg03876503
cg03876616
cg03876732
cg03877070
cg03877142
cg03877948
cg03879261
cg03880785
cg03880988
cg03881524
cg03883150
cg03885020
cg03885144
cg03885247
cg03885414
cg03886242
cg03886596
cg03886823
cg03886989
cg03887417
cg03887614
cg03887676
cg03887724
cg03888185
cg03888520
cg03888843
cg03889470
cg03889742
cg03890059
cg03890730
cg03890814
cg03890840
cg03890998
cg03891050
cg03891220
cg03891652
cg03891905
cg03892203
cg03893030
cg03893333
cg03893642
cg03894892
cg03895270
cg03895289
cg03895344
cg03895880
cg03896217
cg03898229
cg03898239
cg03898302
cg03898562
cg03898962
cg03898993
cg03899708
cg03900085
cg03900446
cg03900826
cg03900861
cg03900934
cg03901777
cg03902462
cg03902905
cg03903094
cg03903765
cg03903988
cg03904518
cg03905547
cg03905640
cg03905986
cg03906073
cg03907698
cg03907879
cg03907995
cg03908242
cg03909086
cg03909202
cg03909284
cg03909471
cg03909504
cg03909844
cg03910582
cg03911006
cg03911306
cg03912011
cg03912609
cg03913000
cg03915738
cg03916477
cg03916783
cg03917867
cg03918255
cg03918417
cg03919242
cg03919257
cg03919419
cg03919779
cg03920566
cg03921008
cg03921823
cg03923117
cg03923878
cg03924954
cg03925208
cg03925879
cg03926968
cg03927014
cg03927472
cg03929089
cg03929761
cg03929825
cg03930849
cg03931416
cg03931739
cg03932171
cg03932453
cg03933520
cg03933786
cg03934257
cg03935072
cg03935381
cg03937214
cg03937865
cg03939087
cg03939105
cg03939762
cg03940024
cg03941975
cg03942592
cg03942643
cg03943127
cg03943293
cg03944122
cg03945693
cg03946106
cg03947350
cg03948648
cg03949031
cg03949551
cg03951180
cg03952984
cg03953077
cg03953086
cg03953305
cg03954173
cg03955354
cg03956243
cg03956267
cg03956426
cg03957420
cg03958104
cg03958705
cg03958928
cg03958956
cg03959486
cg03959625
cg03960217
cg03960701
cg03960747
cg03960936
cg03961836
cg03962178
cg03962473
cg03962558
cg03962604
cg03963784
cg03963843
cg03965414
cg03966568
cg03967418
cg03967823
cg03969305
cg03970961
cg03971484
cg03971626
cg03972852
cg03973590
cg03974275
cg03974506
cg03975135
cg03976830
cg03977083
cg03977236
cg03977295
cg03977310
cg03977696
cg03977822
cg03978137
cg03978761
cg03978795
cg03979149
cg03979284
cg03979695
cg03980226
cg03980764
cg03982016
cg03982998
cg03983639
cg03983684
cg03983808
cg03984295
cg03984340
cg03984750
cg03985484
cg03986311
cg03986400
cg03986973
cg03987558
cg03987573
cg03987660
cg03987813
cg03987985
cg03988952
cg03989694
cg03989876
cg03989907
cg03989959
cg03990436
cg03990879
cg03992052
cg03992651
cg03994617
cg03995515
cg03996098
cg03996123
cg03996670
cg03997071
cg03997232
cg03997296
cg03997755
cg03997970
cg03999583
cg04000975
cg04002203
cg04002472
cg04002935
cg04004780
cg04005334
cg04006010
cg04006206
cg04006374
cg04008601
cg04009144
cg04010325
cg04010872
cg04011253
cg04011620
cg04012282
cg04012618
cg04015177
cg04015782
cg04016144
cg04016428
cg04016765
cg04016798
cg04016992
cg04017836
cg04018668
cg04019148
cg04019371
cg04019954
cg04020115
cg04021884
cg04023335
cg04023502
cg04023663
cg04023872
cg04024413
cg04025244
cg04025307
cg04025498
cg04026763
cg04026937
cg04027757
cg04027778
cg04028541
cg04028999
cg04029134
cg04029532
cg04031354
cg04031454
cg04033650
cg04033761
cg04034441
cg04034458
cg04034517
cg04034688
cg04034846
cg04035953
cg04036088
cg04037649
cg04037841
cg04038601
cg04039777
cg04041159
cg04041880
cg04042800
cg04043334
cg04044564
cg04044616
cg04045436
cg04046320
cg04046420
cg04047050
cg04047355
cg04047414
cg04047663
cg04048141
cg04048218
cg04048642
cg04048775
cg04048887
cg04049102
cg04049637
cg04052606
cg04052810
cg04053763
cg04054469
cg04054982
cg04056813
cg04056966
cg04057188
cg04057469
cg04058113
cg04058177
cg04060888
cg04060904
cg04061225
cg04061361
cg04061622
cg04062303
cg04063547
cg04065727
cg04065867
cg04067157
cg04068248
cg04068595
cg04068754
cg04069867
cg04069952
cg04070194
cg04070211
cg04071200
cg04071630
cg04071701
cg04072156
cg04072843
cg04073061
cg04073404
cg04073582
cg04074157
cg04075233
cg04075783
cg04075866
cg04076763
cg04077732
cg04078634
cg04079206
cg04080291
cg04080517
cg04081097
cg04082898
cg04083575
cg04083921
cg04084111
cg04084436
cg04084675
cg04085263
cg04086442
cg04086761
cg04086858
cg04087434
cg04089197
cg04089320
cg04090307
cg04091454
cg04091628
cg04092009
cg04092883
cg04093821
cg04094508
cg04094633
cg04095711
cg04095717
cg04095790
cg04095921
cg04096697
cg04097312
cg04098293
cg04099186
cg04099375
cg04099436
cg04100169
cg04104228
cg04104235
cg04104789
cg04105065
cg04105121
cg04105290
cg04105559
cg04106649
cg04106782
cg04107318
cg04107679
cg04107699
cg04107754
cg04107761
cg04108181
cg04108660
cg04109556
cg04110531
cg04112787
cg04113920
cg04113957
cg04114510
cg04114537
cg04114637
cg04114723
cg04114982
cg04115104
cg04116790
cg04117433
cg04117566
cg04118834
cg04119701
cg04119833
cg04120680
cg04120842
cg04122161
cg04122556
cg04122773
cg04123433
cg04123665
cg04123941
cg04124260
cg04125003
cg04125223
cg04125302
cg04126584
cg04127255
cg04127706
cg04127742
cg04128281
cg04128776
cg04128804
cg04129948
cg04130127
cg04130484
cg04131153
cg04131442
cg04134069
cg04134845
cg04134958
cg04135434
cg04135678
cg04136061
cg04136111
cg04137142
cg04138899
cg04139514
cg04140045
cg04140590
cg04140670
cg04141107
cg04143547
cg04143592
cg04144075
cg04144462
cg04144604
cg04144686
cg04145565
cg04146151
cg04146553
cg04147016
cg04147689
cg04149171
cg04149381
cg04150263
cg04151958
cg04152341
cg04152675
cg04153595
cg04153614
cg04154034
cg04154986
cg04155052
cg04155147
cg04155316
cg04156191
cg04157194
cg04157726
cg04158140
cg04158589
cg04158967
cg04159789
cg04159905
cg04160046
cg04160876
cg04162328
cg04162727
cg04163637
cg04164640
cg04164814
cg04165263
cg04167239
cg04167725
cg04167804
cg04167811
cg04168185
cg04168554
cg04169534
cg04169922
cg04170184
cg04171367
cg04171829
cg04172561
cg04172848
cg04172899
cg04173072
cg04174466
cg04175109
cg04175497
cg04175890
cg04175957
cg04177118
cg04177156
cg04178011
cg04178446
cg04178995
cg04179670
cg04181013
cg04181079
cg04181121
cg04181701
cg04182362
cg04182591
cg04182795
cg04182927
cg04183232
cg04184107
cg04185461
cg04185470
cg04186622
cg04187433
cg04188095
cg04188562
cg04188667
cg04189149
cg04191142
cg04191199
cg04191837
cg04192616
cg04192760
cg04192879
cg04193835
cg04194479
cg04194728
cg04195340
cg04195831
cg04196064
cg04196546
cg04197155
cg04197482
cg04197657
cg04198231
cg04198535
cg04199563
cg04199720
cg04200026
cg04200524
cg04200704
cg04204040
cg04204079
cg04204557
cg04206284
cg04206351
cg04206644
cg04206742
cg04207317
cg04207510
cg04207888
cg04209051
cg04210186
cg04210254
cg04210498
cg04211236
cg04211946
cg04212047
cg04212253
cg04213235
cg04213582
cg04213959
cg04214399
cg04214566
cg04215672
cg04216589
cg04216650
cg04217096
cg04218030
cg04220230
cg04220285
cg04220881
cg04221836
cg04223135
cg04224084
cg04224927
cg04225046
cg04225538
cg04225592
cg04226033
cg04226766
cg04227007
cg04227238
cg04228021
cg04228794
cg04228903
cg04229253
cg04231427
cg04231937
cg04232731
cg04232788
cg04233381
cg04234260
cg04234412
cg04235343
cg04235388
cg04237127
cg04237429
cg04238737
cg04239536
cg04239838
cg04239911
cg04240603
cg04240971
cg04241858
cg04244155
cg04244572
cg04245228
cg04246864
cg04247553
cg04248512
cg04250131
cg04250587
cg04250904
cg04251543
cg04251731
cg04251802
cg04252529
cg04252616
cg04252957
cg04253343
cg04254389
cg04254414
cg04254693
cg04255357
cg04256609
cg04256888
cg04257117
cg04258333
cg04258811
cg04259560
cg04259687
cg04259703
cg04259971
cg04260000
cg04261102
cg04261247
cg04262197
cg04262805
cg04262892
cg04263092
cg04263163
cg04263391
cg04264289
cg04264766
cg04265051
cg04265227
cg04265425
cg04265908
cg04266248
cg04267173
cg04268211
cg04268390
cg04268722
cg04269602
cg04269791
cg04269878
cg04269879
cg04270339
cg04271801
cg04272014
cg04272309
cg04272710
cg04272712
cg04272838
cg04275570
cg04276396
cg04276750
cg04277319
cg04278212
cg04280377
cg04281142
cg04281426
cg04281569
cg04282146
cg04282206
cg04283307
cg04283488
cg04284150
cg04284164
cg04284169
cg04285194
cg04285895
cg04286068
cg04286297
cg04286307
cg04286540
cg04286558
cg04287075
cg04287080
cg04287168
cg04287983
cg04288544
cg04288795
cg04289061
cg04289078
cg04289820
cg04290085
cg04290108
cg04290483
cg04290528
cg04291221
cg04291685
cg04292301
cg04292830
cg04293325
cg04293489
cg04293703
cg04293891
cg04294908
cg04295202
cg04296126
cg04298189
cg04298591
cg04300014
cg04300298
cg04300717
cg04300778
cg04304019
cg04304353
cg04305725
cg04306343
cg04307457
cg04307491
cg04307553
cg04309037
cg04309404
cg04310266
cg04311362
cg04311722
cg04312752
cg04313066
cg04313941
cg04315682
cg04315695
cg04315923
cg04317573
cg04317940
cg04318012
cg04318144
cg04318458
cg04318657
cg04319694
cg04320595
cg04320787
cg04322149
cg04322176
cg04323915
cg04324487
cg04324509
cg04324591
cg04325507
cg04326562
cg04328694
cg04329952
cg04330145
cg04331667
cg04333296
cg04334235
cg04334499
cg04334885
cg04336159
cg04336624
cg04336926
cg04338134
cg04339694
cg04340203
cg04340415
cg04341745
cg04342169
cg04343775
cg04343883
cg04344018
cg04344486
cg04344532
cg04345503
cg04345559
cg04345908
cg04346410
cg04349008
cg04349117
cg04349561
cg04349689
cg04351185
cg04351258
cg04351583
cg04352310
cg04352763
cg04352979
cg04353359
cg04353863
cg04354671
cg04357016
cg04357272
cg04357469
cg04357841
cg04358923
cg04359702
cg04360673
cg04360691
cg04362112
cg04362315
cg04362716
cg04363536
cg04363674
cg04364973
cg04365180
cg04365202
cg04365481
cg04367731
cg04368257
cg04368707
cg04368832
cg04368849
cg04368877
cg04369574
cg04369908
cg04371338
cg04371950
cg04373117
cg04373285
cg04373359
cg04373587
cg04373707
cg04373760
cg04374190
cg04374231
cg04375245
cg04376514
cg04376820
cg04376905
cg04376997
cg04377131
cg04377849
cg04378182
cg04379416
cg04381153
cg04382358
cg04382416
cg04383038
cg04384973
cg04385420
cg04385519
cg04385818
cg04386405
cg04386450
cg04387073
cg04387575
cg04388075
cg04388409
cg04389328
cg04389417
cg04389917
cg04390328
cg04390831
cg04390980
cg04392032
cg04392209
cg04392220
cg04392293
cg04392381
cg04392578
cg04392742
cg04393452
cg04393631
cg04393693
cg04394186
cg04394346
cg04394795
cg04395230
cg04396462
cg04396850
cg04396911
cg04398419
cg04399113
cg04399140
cg04400496
cg04400862
cg04402828
cg04403139
cg04403474
cg04404455
cg04404756
cg04406925
cg04406981
cg04407233
cg04407400
cg04407872
cg04408200
cg04410039
cg04410368
cg04412481
cg04413089
cg04413302
cg04414307
cg04418330
cg04420516
cg04421424
cg04422277
cg04422618
cg04422637
cg04423572
cg04424010
cg04424597
cg04424945
cg04425209
cg04426297
cg04426326
cg04426553
cg04427469
cg04427512
cg04428718
cg04429778
cg04430529
cg04431387
cg04431844
cg04431876
cg04432360
cg04432768
cg04433266
cg04433306
cg04433380
cg04433647
cg04434356
cg04434463
cg04434759
cg04435222
cg04435241
cg04435637
cg04436431
cg04436459
cg04437358
cg04437648
cg04437922
cg04438194
cg04438688
cg04438968
cg04440194
cg04441017
cg04441780
cg04441791
cg04442042
cg04442485
cg04442796
cg04444095
cg04444119
cg04444410
cg04444447
cg04444583
cg04445656
cg04445715
cg04446279
cg04446453
cg04446501
cg04447001
cg04447216
cg04447722
cg04447859
cg04448345
cg04448476
cg04449523
cg04451031
cg04451494
cg04451798
cg04451960
cg04453511
cg04453594
cg04454882
cg04455399
cg04455759
cg04455950
cg04456547
cg04456897
cg04457003
cg04458127
cg04459579
cg04459585
cg04459703
cg04460361
cg04460459
cg04460961
cg04461050
cg04461101
cg04461477
cg04461926
cg04462340
cg04462343
cg04462547
cg04462931
cg04463155
cg04463265
cg04463380
cg04463825
cg04465904
cg04466394
cg04466685
cg04466995
cg04467140
cg04467487
cg04467954
cg04469686
cg04470497
cg04470971
cg04471822
cg04472083
cg04472100
cg04472905
cg04472909
cg04473167
cg04473217
cg04473235
cg04474262
cg04474298
cg04474903
cg04476174
cg04477336
cg04477683
cg04478223
cg04479860
cg04479971
cg04480767
cg04482072
cg04482971
cg04483062
cg04483163
cg04483277
cg04483720
cg04483754
cg04484136
cg04484313
cg04486281
cg04487150
cg04487158
cg04487720
cg04487904
cg04488036
cg04488372
cg04488373
cg04488529
cg04489279
cg04490207
cg04491917
cg04492479
cg04492721
cg04492929
cg04492982
cg04493247
cg04493401
cg04493931
cg04494122
cg04494251
cg04494270
cg04496485
cg04496967
cg04497902
cg04498159
cg04499455
cg04499506
cg04501372
cg04502407
cg04502601
cg04502857
cg04503318
cg04504062
cg04504217
cg04504408
cg04504820
cg04506308
cg04506563
cg04507562
cg04508711
cg04509365
cg04509430
cg04509446
cg04509615
cg04512780
cg04514080
cg04514626
cg04514834
cg04515702
cg04516379
cg04516854
cg04517416
cg04518725
cg04522374
cg04523090
cg04523320
cg04523867
cg04523929
cg04524109
cg04524177
cg04525398
cg04525773
cg04525977
cg04526209
cg04526574
cg04526737
cg04527202
cg04527335
cg04529486
cg04529865
cg04530845
cg04532421
cg04533214
cg04533218
cg04533302
cg04534008
cg04534026
cg04535665
cg04535924
cg04536319
cg04537170
cg04537707
cg04538307
cg04539338
cg04541523
cg04542047
cg04544917
cg04544946
cg04547423
cg04548076
cg04549749
cg04550079
cg04552319
cg04553015
cg04553246
cg04553327
cg04553690
cg04556645
cg04556766
cg04557184
cg04558302
cg04558749
cg04559010
cg04559632
cg04560531
cg04561094
cg04562330
cg04562384
cg04562396
cg04562441
cg04562588
cg04563215
cg04563543
cg04563766
cg04564312
cg04565674
cg04566648
cg04566796
cg04567009
cg04567887
cg04568549
cg04568613
cg04568991
cg04569313
cg04570155
cg04570452
cg04571233
cg04571415
cg04571847
cg04573471
cg04573771
cg04574083
cg04574182
cg04575393
cg04575609
cg04576182
cg04576213
cg04576847
cg04577051
cg04577146
cg04577369
cg04577395
cg04578002
cg04578229
cg04578304
cg04578903
cg04579171
cg04581073
cg04581466
cg04582861
cg04585227
cg04586348
cg04587626
cg04587814
cg04588204
cg04588248
cg04589658
cg04591308
cg04591623
cg04592208
cg04592226
cg04592320
cg04593426
cg04594503
cg04595393
cg04595504
cg04595569
cg04596842
cg04597526
cg04598105
cg04600643
cg04600766
cg04601296
cg04602421
cg04602755
cg04603290
cg04603700
cg04603811
cg04604806
cg04606294
cg04606471
cg04606582
cg04606672
cg04606981
cg04607024
cg04608406
cg04609439
cg04610631
cg04611407
cg04611493
cg04611798
cg04612016
cg04612747
cg04612869
cg04613165
cg04613634
cg04613945
cg04614203
cg04614339
cg04616222
cg04616757
cg04616769
cg04617012
cg04618078
cg04618340
cg04620693
cg04621640
cg04621962
cg04622074
cg04622595
cg04623205
cg04623221
cg04623265
cg04624074
cg04624172
cg04625300
cg04626162
cg04626855
cg04626974
cg04627531
cg04627621
cg04627849
cg04628742
cg04629211
cg04629912
cg04629951
cg04630271
cg04630539
cg04631584
cg04631766
cg04632779
cg04634656
cg04634710
cg04635154
cg04636881
cg04637809
cg04638428
cg04638667
cg04639980
cg04642330
cg04643038
cg04643524
cg04644049
cg04644817
cg04644978
cg04645331
cg04645495
cg04646170
cg04646842
cg04648048
cg04648922
cg04649852
cg04650133
cg04651601
cg04652208
cg04652896
cg04653052
cg04653337
cg04655596
cg04657057
cg04657419
cg04658691
cg04660984
cg04661002
cg04662015
cg04662184
cg04662567
cg04662837
cg04663292
cg04663556
cg04663901
cg04665287
cg04665930
cg04668301
cg04669405
cg04669470
cg04670031
cg04670739
cg04671206
cg04671591
cg04673565
cg04674267
cg04674357
cg04674736
cg04675342
cg04675747
cg04676113
cg04676302
cg04676388
cg04676446
cg04676559
cg04677840
cg04678715
cg04678955
cg04678989
cg04679532
cg04680516
cg04680743
cg04681293
cg04681579
cg04682458
cg04683048
cg04683418
cg04684411
cg04685392
cg04685842
cg04685954
cg04686114
cg04687357
cg04687379
cg04687555
cg04687833
cg04688024
cg04688580
cg04689167
cg04689451
cg04689919
cg04690023
cg04690045
cg04690184
cg04690674
cg04691018
cg04691277
cg04691944
cg04692023
cg04693379
cg04693423
cg04693782
cg04694239
cg04695058
cg04695373
cg04696494
cg04696654
cg04696837
cg04696881
cg04697208
cg04697755
cg04697775
cg04698655
cg04699462
cg04699668
cg04701181
cg04701490
cg04701987
cg04702079
cg04702396
cg04703951
cg04704085
cg04704495
cg04705068
cg04706172
cg04706400
cg04707036
cg04708216
cg04709020
cg04709062
cg04709822
cg04709890
cg04710097
cg04710226
cg04711526
cg04712723
cg04713169
cg04713267
cg04713789
cg04714550
cg04714590
cg04715880
cg04717450
cg04717613
cg04718231
cg04718234
cg04718747
cg04719164
cg04720065
cg04721775
cg04721884
cg04722177
cg04722795
cg04722801
cg04723170
cg04723390
cg04724133
cg04724426
cg04724873
cg04725313
cg04727017
cg04727367
cg04728180
cg04728223
cg04728413
cg04728727
cg04729609
cg04730029
cg04730254
cg04730314
cg04730365
cg04730459
cg04730691
cg04730930
cg04731120
cg04733533
cg04733758
cg04733773
cg04733787
cg04734841
cg04735352
cg04735481
cg04736486
cg04737042
cg04737133
cg04737369
cg04737405
cg04737832
cg04738692
cg04739156
cg04740477
cg04740939
cg04741068
cg04741128
cg04742671
cg04743860
cg04743972
cg04744717
cg04745778
cg04745934
cg04746406
cg04746632
cg04746799
cg04747231
cg04747341
cg04747510
cg04748098
cg04748637
cg04748929
cg04749066
cg04749117
cg04750436
cg04751631
cg04751736
cg04752053
cg04752186
cg04752396
cg04752534
cg04753233
cg04753936
cg04755999
cg04756127
cg04756287
cg04756316
cg04756650
cg04757284
cg04757410
cg04757661
cg04758185
cg04759651
cg04760604
cg04760687
cg04761781
cg04764012
cg04765207
cg04765296
cg04767204
cg04767208
cg04767885
cg04768713
cg04768745
cg04769879
cg04770282
cg04770983
cg04771729
cg04773376
cg04774481
cg04774770
cg04775059
cg04775824
cg04776304
cg04776356
cg04776597
cg04776718
cg04777312
cg04777578
cg04777644
cg04778165
cg04778411
cg04779070
cg04779410
cg04781587
cg04781764
cg04782552
cg04783151
cg04783695
cg04784196
cg04784724
cg04784839
cg04784940
cg04786201
cg04786204
cg04788267
cg04788959
cg04789318
cg04789482
cg04789860
cg04790129
cg04790271
cg04791162
cg04791410
cg04791421
cg04791505
cg04791523
cg04791747
cg04792167
cg04792352
cg04792447
cg04792530
cg04792642
cg04793091
cg04793118
cg04793637
cg04794627
cg04795638
cg04795724
cg04795850
cg04797166
cg04797197
cg04797224
cg04798865
cg04798984
cg04799204
cg04799493
cg04800988
cg04801401
cg04801974
cg04802959
cg04803509
cg04805512
cg04805558
cg04805794
cg04806485
cg04806936
cg04807694
cg04807739
cg04808427
cg04809026
cg04809347
cg04810755
cg04810794
cg04811682
cg04813004
cg04813104
cg04813559
cg04814317
cg04815645
cg04816278
cg04816348
cg04817258
cg04819193
cg04819691
cg04819808
cg04820078
cg04821026
cg04821387
cg04821895
cg04822213
cg04823299
cg04824818
cg04824852
cg04826176
cg04826882
cg04827282
cg04827595
cg04827640
cg04828041
cg04828530
cg04828714
cg04828993
cg04829416
cg04829566
cg04830191
cg04830420
cg04831495
cg04831589
cg04831885
cg04832019
cg04832545
cg04833898
cg04834113
cg04834909
cg04835598
cg04835613
cg04835653
cg04835841
cg04836080
cg04836794
cg04836819
cg04837381
cg04837923
cg04838579
cg04838627
cg04839289
cg04840032
cg04841997
cg04844666
cg04845613
cg04845915
cg04846348
cg04849429
cg04850659
cg04852271
cg04858016
cg04859385
cg04860082
cg04860622
cg04861024
cg04861944
cg04862890
cg04862906
cg04864532
cg04865050
cg04865692
cg04865814
cg04865889
cg04866518
cg04867593
cg04867743
cg04868554
cg04868734
cg04869735
cg04870415
cg04871201
cg04871364
cg04872027
cg04874292
cg04874673
cg04874825
cg04875591
cg04875995
cg04876245
cg04876377
cg04876597
cg04876693
cg04878119
cg04879235
cg04879818
cg04880133
cg04880683
cg04880724
cg04880834
cg04881008
cg04882870
cg04883157
cg04883232
cg04883403
cg04883911
cg04884171
cg04884395
cg04884842
cg04885303
cg04885343
cg04885678
cg04885935
cg04886382
cg04886436
cg04886662
cg04887076
cg04887080
cg04888425
cg04889521
cg04890328
cg04891071
cg04891165
cg04891883
cg04893543
cg04893833
cg04895580
cg04895666
cg04895735
cg04896534
cg04896997
cg04898518
cg04898773
cg04898877
cg04898939
cg04899153
cg04899586
cg04899944
cg04900893
cg04901179
cg04901407
cg04902364
cg04902542
cg04902592
cg04902930
cg04903146
cg04903439
cg04903884
cg04904527
cg04905173
cg04905635
cg04906467
cg04907849
cg04908013
cg04908382
cg04909554
cg04909938
cg04910041
cg04910313
cg04910429
cg04910619
cg04911669
cg04911728
cg04912588
cg04913005
cg04913666
cg04913815
cg04914191
cg04915440
cg04916430
cg04917409
cg04917615
cg04917688
cg04920194
cg04920535
cg04922188
cg04922361
cg04922606
cg04923016
cg04923484
cg04923859
cg04926244
cg04926295
cg04927033
cg04927329
cg04927622
cg04927689
cg04928539
cg04932465
cg04933655
cg04935289
cg04936639
cg04936951
cg04937155
cg04937723
cg04938780
cg04939306
cg04940129
cg04940526
cg04940733
cg04941033
cg04941236
cg04941520
cg04942431
cg04942808
cg04943357
cg04943440
cg04943612
cg04943636
cg04944200
cg04944278
cg04944296
cg04944454
cg04944595
cg04944611
cg04944980
cg04946917
cg04947339
cg04947680
cg04948915
cg04948956
cg04949106
cg04949308
cg04951112
cg04951688
cg04952061
cg04952282
cg04953155
cg04953411
cg04953579
cg04954113
cg04954203
cg04954237
cg04956282
cg04959516
cg04960260
cg04960798
cg04961445
cg04961665
cg04962134
cg04963523
cg04963553
cg04963560
cg04963757
cg04964332
cg04964733
cg04965463
cg04966140
cg04966550
cg04967502
cg04967610
cg04967965
cg04968079
cg04968084
cg04968835
cg04968875
cg04969790
cg04970106
cg04970839
cg04972759
cg04972766
cg04973663
cg04973781
cg04974599
cg04975143
cg04975481
cg04976697
cg04976994
cg04977760
cg04978343
cg04978709
cg04979063
cg04979234
cg04980253
cg04980281
cg04980515
cg04981665
cg04981792
cg04981952
cg04983459
cg04984825
cg04985020
cg04985626
cg04986781
cg04987181
cg04987823
cg04988048
cg04988869
cg04989054
cg04989533
cg04990074
cg04990241
cg04990609
cg04991282
cg04991883
cg04992752
cg04993041
cg04993339
cg04993364
cg04993414
cg04994925
cg04995722
cg04995773
cg04996097
cg04998054
cg04998160
cg04998690
cg04998941
cg05000199
cg05000466
cg05000694
cg05001044
cg05002041
cg05002642
cg05003062
cg05004405
cg05005521
cg05005577
cg05008061
cg05008218
cg05010032
cg05010114
cg05010309
cg05010513
cg05010752
cg05011276
cg05011784
cg05011904
cg05012044
cg05012125
cg05012158
cg05012624
cg05013504
cg05013661
cg05013695
cg05013913
cg05014211
cg05014752
cg05016131
cg05016335
cg05017760
cg05018275
cg05019220
cg05019235
cg05019381
cg05019583
cg05019866
cg05019905
cg05020203
cg05020956
cg05021394
cg05021686
cg05022379
cg05022491
cg05022557
cg05023043
cg05024102
cg05024121
cg05024628
cg05025392
cg05025575
cg05025913
cg05026658
cg05026859
cg05028588
cg05029551
cg05029625
cg05029645
cg05029692
cg05030129
cg05030772
cg05031301
cg05031741
cg05031797
cg05033764
cg05033924
cg05033936
cg05035620
cg05035980
cg05036183
cg05036279
cg05036337
cg05036439
cg05037643
cg05038757
cg05040624
cg05040649
cg05041475
cg05041728
cg05042213
cg05042606
cg05042749
cg05043564
cg05043853
cg05043952
cg05044764
cg05045104
cg05045338
cg05046305
cg05047706
cg05048927
cg05048982
cg05049028
cg05049094
cg05049681
cg05049933
cg05050047
cg05050531
cg05051118
cg05051262
cg05051571
cg05052363
cg05052470
cg05052520
cg05053751
cg05053829
cg05054149
cg05054663
cg05054944
cg05055623
cg05055827
cg05057230
cg05057374
cg05057833
cg05058508
cg05058672
cg05058886
cg05059224
cg05059451
cg05059458
cg05059799
cg05059874
cg05060577
cg05061132
cg05061813
cg05061846
cg05062080
cg05062291
cg05062550
cg05062653
cg05062741
cg05062854
cg05063536
cg05063748
cg05063856
cg05064054
cg05064668
cg05064683
cg05065372
cg05065559
cg05065669
cg05066387
cg05066804
cg05067286
cg05067766
cg05068035
cg05068096
cg05068146
cg05068597
cg05070737
cg05071183
cg05072063
cg05072552
cg05073880
cg05075454
cg05075473
cg05076082
cg05077566
cg05077705
cg05077872
cg05078156
cg05079548
cg05080699
cg05081006
cg05081820
cg05082550
cg05083038
cg05083147
cg05084358
cg05085627
cg05085749
cg05086178
cg05088017
cg05088152
cg05088515
cg05089903
cg05091817
cg05091921
cg05092008
cg05092304
cg05092459
cg05093071
cg05093318
cg05093469
cg05095422
cg05097306
cg05097696
cg05097953
cg05098815
cg05099196
cg05099605
cg05101432
cg05101765
cg05101809
cg05102135
cg05102300
cg05102422
cg05103956
cg05104351
cg05104993
cg05105016
cg05105632
cg05105713
cg05105722
cg05105919
cg05106286
cg05107246
cg05107361
cg05107564
cg05107686
cg05109487
cg05109566
cg05110392
cg05110739
cg05111037
cg05111475
cg05112224
cg05113711
cg05113755
cg05114858
cg05115161
cg05115705
cg05115953
cg05117809
cg05118621
cg05119245
cg05119900
cg05120668
cg05121035
cg05121200
cg05121388
cg05122441
cg05122611
cg05123257
cg05123368
cg05123378
cg05123943
cg05126797
cg05126892
cg05127456
cg05127653
cg05127924
cg05128550
cg05129479
cg05130405
cg05131102
cg05131142
cg05131479
cg05132568
cg05133090
cg05133756
cg05134987
cg05135419
cg05135593
cg05136032
cg05136139
cg05136268
cg05137199
cg05137662
cg05139028
cg05139472
cg05139559
cg05140231
cg05140643
cg05141384
cg05141428
cg05143252
cg05143364
cg05144642
cg05145251
cg05146436
cg05147582
cg05147714
cg05149720
cg05150023
cg05151348
cg05152653
cg05153550
cg05153791
cg05154530
cg05154896
cg05155770
cg05155809
cg05156200
cg05156353
cg05156453
cg05156464
cg05157171
cg05157470
cg05157833
cg05158692
cg05159925
cg05160193
cg05161264
cg05161332
cg05162788
cg05164495
cg05164968
cg05165316
cg05165445
cg05165665
cg05167898
cg05168280
cg05168404
cg05169812
cg05170746
cg05170856
cg05171487
cg05171687
cg05172141
cg05172609
cg05173079
cg05173611
cg05174252
cg05175158
cg05176234
cg05176429
cg05177160
cg05178291
cg05178316
cg05179035
cg05179125
cg05179820
cg05179993
cg05180512
cg05181565
cg05183538
cg05184256
cg05184308
cg05185519
cg05186611
cg05188127
cg05188403
cg05188645
cg05188963
cg05189730
cg05191435
cg05192639
cg05192974
cg05193282
cg05194689
cg05195083
cg05195085
cg05195250
cg05196355
cg05196410
cg05196941
cg05198149
cg05198442
cg05199983
cg05200707
cg05201185
cg05201317
cg05201324
cg05201332
cg05201677
cg05202483
cg05203040
cg05203671
cg05203949
cg05204540
cg05204717
cg05205601
cg05205623
cg05205695
cg05207077
cg05207255
cg05207305
cg05207394
cg05207520
cg05207973
cg05208007
cg05209192
cg05209452
cg05211171
cg05211558
cg05211996
cg05212465
cg05213267
cg05216628
cg05218054
cg05218514
cg05220713
cg05220873
cg05221103
cg05221349
cg05221514
cg05221654
cg05221678
cg05222072
cg05222119
cg05222354
cg05222807
cg05224329
cg05224614
cg05224642
cg05225065
cg05226315
cg05227111
cg05227989
cg05229275
cg05229709
cg05230009
cg05230906
cg05231098
cg05231478
cg05231834
cg05232596
cg05233863
cg05233955
cg05234634
cg05235047
cg05235840
cg05236297
cg05236530
cg05236621
cg05237260
cg05238434
cg05238668
cg05239817
cg05240537
cg05240970
cg05241157
cg05241308
cg05241619
cg05242576
cg05243815
cg05247780
cg05248067
cg05248351
cg05249084
cg05250797
cg05251187
cg05252143
cg05252279
cg05252322
cg05252434
cg05254246
cg05254706
cg05255537
cg05256172
cg05256663
cg05256967
cg05257719
cg05258757
cg05259262
cg05259506
cg05259545
cg05260995
cg05261549
cg05262218
cg05262743
cg05262755
cg05263953
cg05264472
cg05266537
cg05267740
cg05268824
cg05269246
cg05269678
cg05269976
cg05271121
cg05271507
cg05272216
cg05273006
cg05274446
cg05274503
cg05274940
cg05275182
cg05275236
cg05275720
cg05276302
cg05277095
cg05277407
cg05277466
cg05278186
cg05278296
cg05280336
cg05280343
cg05281623
cg05281965
cg05282072
cg05282249
cg05282303
cg05282555
cg05282889
cg05282905
cg05283090
cg05283091
cg05283172
cg05283804
cg05284042
cg05285188
cg05285768
cg05286501
cg05286689
cg05286791
cg05287321
cg05287481
cg05287601
cg05288324
cg05288475
cg05289000
cg05289966
cg05290462
cg05290901
cg05291119
cg05291710
cg05292837
cg05293762
cg05293990
cg05294259
cg05294592
cg05295028
cg05295427
cg05295941
cg05297066
cg05298120
cg05298375
cg05298460
cg05300266
cg05300773
cg05300942
cg05301034
cg05302426
cg05302445
cg05302585
cg05303293
cg05303739
cg05304005
cg05304057
cg05304785
cg05304929
cg05305060
cg05305413
cg05305702
cg05305986
cg05306782
cg05306903
cg05307055
cg05308062
cg05308904
cg05308936
cg05309453
cg05310646
cg05310990
cg05311465
cg05311526
cg05311665
cg05313279
cg05313677
cg05315112
cg05315510
cg05316120
cg05317204
cg05319648
cg05321683
cg05321926
cg05323468
cg05323560
cg05324519
cg05324803
cg05325061
cg05325567
cg05328014
cg05328986
cg05329434
cg05330291
cg05331252
cg05331993
cg05332489
cg05332772
cg05334072
cg05334414
cg05334554
cg05335344
cg05336281
cg05336395
cg05336611
cg05337998
cg05338672
cg05339070
cg05339199
cg05339237
cg05339574
cg05340403
cg05340577
cg05342808
cg05342813
cg05343105
cg05345577
cg05346350
cg05347537
cg05347948
cg05349363
cg05349828
cg05351267
cg05351304
cg05351778
cg05352003
cg05353133
cg05353454
cg05354594
cg05354882
cg05354998
cg05355055
cg05355073
cg05357107
cg05357338
cg05357674
cg05357932
cg05359345
cg05360160
cg05360649
cg05362011
cg05362835
cg05363065
cg05364634
cg05364761
cg05365350
cg05365600
cg05366380
cg05367916
cg05368949
cg05369965
cg05371015
cg05371322
cg05371438
cg05371565
cg05371918
cg05372365
cg05372597
cg05372957
cg05373705
cg05376477
cg05376982
cg05377165
cg05377193
cg05377415
cg05377815
cg05378190
cg05378695
cg05379002
cg05380167
cg05380304
cg05380508
cg05382973
cg05383811
cg05384917
cg05385128
cg05385777
cg05385973
cg05387083
cg05388057
cg05388076
cg05388715
cg05389034
cg05389247
cg05389467
cg05390069
cg05390075
cg05390117
cg05390511
cg05390643
cg05390924
cg05391097
cg05391112
cg05392008
cg05394752
cg05395293
cg05395323
cg05395761
cg05395973
cg05396112
cg05396793
cg05397091
cg05397362
cg05397535
cg05397740
cg05397870
cg05397934
cg05398260
cg05402314
cg05402378
cg05403297
cg05403431
cg05403433
cg05403832
cg05405674
cg05407003
cg05407106
cg05407191
cg05407265
cg05408313
cg05408674
cg05408886
cg05409340
cg05410950
cg05411032
cg05411732
cg05412139
cg05413351
cg05415729
cg05416055
cg05416693
cg05417596
cg05418246
cg05418495
cg05418652
cg05420166
cg05420450
cg05421036
cg05421143
cg05422394
cg05422548
cg05423723
cg05426042
cg05426700
cg05426853
cg05427663
cg05428299
cg05428452
cg05428888
cg05429374
cg05429466
cg05429769
cg05430359
cg05430387
cg05430705
cg05431517
cg05431656
cg05432505
cg05432512
cg05433004
cg05433102
cg05433511
cg05435398
cg05436043
cg05436077
cg05437087
cg05437633
cg05439258
cg05439803
cg05439936
cg05440980
cg05442111
cg05442665
cg05442782
cg05443389
cg05443540
cg05443937
cg05444312
cg05444785
cg05445006
cg05445137
cg05445398
cg05447498
cg05450314
cg05450525
cg05451250
cg05452136
cg05453016
cg05453042
cg05453194
cg05453319
cg05454064
cg05454323
cg05455387
cg05456482
cg05456652
cg05457344
cg05457845
cg05458412
cg05458468
cg05458915
cg05460050
cg05462173
cg05463515
cg05463727
cg05465443
cg05466248
cg05467212
cg05467447
cg05467472
cg05467716
cg05468243
cg05468303
cg05468559
cg05469443
cg05469706
cg05469734
cg05470939
cg05471382
cg05471877
cg05472349
cg05472420
cg05472727
cg05472854
cg05473146
cg05473963
cg05475280
cg05475782
cg05476956
cg05477078
cg05478407
cg05478452
cg05479471
cg05479618
cg05481118
cg05481196
cg05481217
cg05483105
cg05483459
cg05483945
cg05484606
cg05484985
cg05486191
cg05486931
cg05487635
cg05487698
cg05487769
cg05488403
cg05489989
cg05491383
cg05491661
cg05492075
cg05492259
cg05493162
cg05493770
cg05494080
cg05494401
cg05495422
cg05496814
cg05496988
cg05497346
cg05498100
cg05498710
cg05499272
cg05499371
cg05499527
cg05501127
cg05504059
cg05505003
cg05506103
cg05506475
cg05506566
cg05507257
cg05507304
cg05508698
cg05509061
cg05509896
cg05509965
cg05510560
cg05511285
cg05512482
cg05512912
cg05513331
cg05513576
cg05513661
cg05514072
cg05514886
cg05514914
cg05515118
cg05515244
cg05515414
cg05516061
cg05516746
cg05517993
cg05518813
cg05519080
cg05519181
cg05519737
cg05520109
cg05520155
cg05520336
cg05521364
cg05521586
cg05522145
cg05523032
cg05523500
cg05524154
cg05524489
cg05525305
cg05525601
cg05525888
cg05528975
cg05528999
cg05530021
cg05530055
cg05530592
cg05530790
cg05531502
cg05531804
cg05533326
cg05533705
cg05535398
cg05535877
cg05536014
cg05540934
cg05541329
cg05542541
cg05543281
cg05543341
cg05543443
cg05544854
cg05545813
cg05545910
cg05546564
cg05546741
cg05547146
cg05547986
cg05548956
cg05549246
cg05549897
cg05550202
cg05552796
cg05553214
cg05553502
cg05553515
cg05554332
cg05554346
cg05554735
cg05555772
cg05555951
cg05556833
cg05557027
cg05557315
cg05557449
cg05558169
cg05558259
cg05558712
cg05558767
cg05559398
cg05560062
cg05564608
cg05564657
cg05565715
cg05566230
cg05566434
cg05566736
cg05567911
cg05568311
cg05569814
cg05569923
cg05570315
cg05570356
cg05571165
cg05571581
cg05572164
cg05572258
cg05572362
cg05572584
cg05573149
cg05575220
cg05575601
cg05575602
cg05575961
cg05576262
cg05576548
cg05576550
cg05576903
cg05577434
cg05578236
cg05579799
cg05579861
cg05580667
cg05580809
cg05581880
cg05582035
cg05582498
cg05583965
cg05584235
cg05586304
cg05586315
cg05586541
cg05587171
cg05587870
cg05588334
cg05589022
cg05589964
cg05590025
cg05591196
cg05591348
cg05592278
cg05593176
cg05593792
cg05596272
cg05596278
cg05596824
cg05596867
cg05597003
cg05597504
cg05597945
cg05598452
cg05599109
cg05599379
cg05600833
cg05600935
cg05601211
cg05601954
cg05604985
cg05605445
cg05606074
cg05607766
cg05609091
cg05609173
cg05609408
cg05609414
cg05609837
cg05610699
cg05611875
cg05611888
cg05611958
cg05612744
cg05612779
cg05613829
cg05614010
cg05614500
cg05615220
cg05615443
cg05615856
cg05616994
cg05618647
cg05618705
cg05619158
cg05619858
cg05619920
cg05620791
cg05621035
cg05621262
cg05621759
cg05622300
cg05623246
cg05623762
cg05625046
cg05626290
cg05626516
cg05626738
cg05626921
cg05627663
cg05627946
cg05629015
cg05629861
cg05629982
cg05630517
cg05631429
cg05633670
cg05634255
cg05634467
cg05635504
cg05635598
cg05636891
cg05637065
cg05637360
cg05638056
cg05638821
cg05640269
cg05640992
cg05641180
cg05641882
cg05642024
cg05642048
cg05643866
cg05644017
cg05644151
cg05644735
cg05645557
cg05646402
cg05646451
cg05647695
cg05647929
cg05647993
cg05650309
cg05651080
cg05651143
cg05651292
cg05651393
cg05651550
cg05653423
cg05653481
cg05653604
cg05654197
cg05654913
cg05655127
cg05655390
cg05657251
cg05657443
cg05658036
cg05658414
cg05659202
cg05659741
cg05660005
cg05662829
cg05665427
cg05665768
cg05666160
cg05666200
cg05666458
cg05666526
cg05667581
cg05668158
cg05668807
cg05669672
cg05669709
cg05669845
cg05669848
cg05672487
cg05672967
cg05673425
cg05674444
cg05674692
cg05675317
cg05676046
cg05676261
cg05676315
cg05676915
cg05677520
cg05677694
cg05678976
cg05680457
cg05680662
cg05680926
cg05682639
cg05682651
cg05683999
cg05684665
cg05685579
cg05686709
cg05687551
cg05687710
cg05688809
cg05690286
cg05690360
cg05691383
cg05691448
cg05692440
cg05693611
cg05693721
cg05694771
cg05695327
cg05696368
cg05696678
cg05697788
cg05697832
cg05697969
cg05698117
cg05699123
cg05699618
cg05699806
cg05700141
cg05701114
cg05701765
cg05702459
cg05702599
cg05702725
cg05702779
cg05703112
cg05704630
cg05706649
cg05708731
cg05710561
cg05710730
cg05711047
cg05711133
cg05711688
cg05712202
cg05712380
cg05712403
cg05713149
cg05713206
cg05716269
cg05716817
cg05717050
cg05717250
cg05717965
cg05719181
cg05719686
cg05720286
cg05720822
cg05720980
cg05721365
cg05721374
cg05723200
cg05723877
cg05727710
cg05727934
cg05728282
cg05729794
cg05731278
cg05731556
cg05732081
cg05732579
cg05733891
cg05734611
cg05735384
cg05737644
cg05738251
cg05738580
cg05738750
cg05739419
cg05740024
cg05740465
cg05740567
cg05740793
cg05742286
cg05742993
cg05743982
cg05744043
cg05744470
cg05745461
cg05750635
cg05751183
cg05753470
cg05754632
cg05754968
cg05755017
cg05755521
cg05756457
cg05758419
cg05758906
cg05759316
cg05760417
cg05760947
cg05760951
cg05762578
cg05763295
cg05763799
cg05764010
cg05764111
cg05764431
cg05764570
cg05764975
cg05765449
cg05766129
cg05766963
cg05768328
cg05769097
cg05769106
cg05769108
cg05769334
cg05771132
cg05771578
cg05771730
cg05773164
cg05774037
cg05774464
cg05775012
cg05775372
cg05775796
cg05777672
cg05777877
cg05778080
cg05778440
cg05779088
cg05779559
cg05779815
cg05780883
cg05781294
cg05781417
cg05782078
cg05783049
cg05783303
cg05783455
cg05783727
cg05783844
cg05784856
cg05787038
cg05787294
cg05787509
cg05789702
cg05789736
cg05789974
cg05790941
cg05791411
cg05792649
cg05793444
cg05794086
cg05794182
cg05795861
cg05796223
cg05796504
cg05796571
cg05797594
cg05797929
cg05798223
cg05800723
cg05801329
cg05801628
cg05803138
cg05803989
cg05804037
cg05804598
cg05806180
cg05807023
cg05808783
cg05808815
cg05809217
cg05809395
cg05811739
cg05812299
cg05812492
cg05813152
cg05813328
cg05813532
cg05814351
cg05815247
cg05816971
cg05817295
cg05817765
cg05818532
cg05818613
cg05818864
cg05819186
cg05819221
cg05820281
cg05823038
cg05823124
cg05823818
cg05824755
cg05825085
cg05825127
cg05825459
cg05825822
cg05825950
cg05827751
cg05828640
cg05828710
cg05831747
cg05831907
cg05832496
cg05833629
cg05834378
cg05834728
cg05835009
cg05835309
cg05836286
cg05836646
cg05837053
cg05837142
cg05837990
cg05838667
cg05839553
cg05839741
cg05840010
cg05840127
cg05840263
cg05840289
cg05841722
cg05842036
cg05842120
cg05842260
cg05843312
cg05843946
cg05843966
cg05844315
cg05844402
cg05845204
cg05845253
cg05845566
cg05845689
cg05846244
cg05846642
cg05847664
cg05848279
cg05848463
cg05848545
cg05848834
cg05849499
cg05850729
cg05850871
cg05850997
cg05851493
cg05852698
cg05853159
cg05853266
cg05856015
cg05858115
cg05858354
cg05858612
cg05860102
cg05862979
cg05864011
cg05864151
cg05865243
cg05865822
cg05866132
cg05867412
cg05867534
cg05868039
cg05869126
cg05869429
cg05870631
cg05870876
cg05871101
cg05871585
cg05872026
cg05872443
cg05873111
cg05873268
cg05874167
cg05874478
cg05877767
cg05878804
cg05879324
cg05879335
cg05880137
cg05880813
cg05881391
cg05881808
cg05882426
cg05882646
cg05882673
cg05882675
cg05883299
cg05884023
cg05884988
cg05885161
cg05886386
cg05886469
cg05887128
cg05887153
cg05887787
cg05888947
cg05890230
cg05891094
cg05891869
cg05892902
cg05894907
cg05895077
cg05896120
cg05897583
cg05897615
cg05898113
cg05899183
cg05899741
cg05900045
cg05900177
cg05900785
cg05901483
cg05901522
cg05901786
cg05901895
cg05901917
cg05902460
cg05902791
cg05903046
cg05905475
cg05905523
cg05906717
cg05907136
cg05907976
cg05908242
cg05908815
cg05910970
cg05911100
cg05911765
cg05913586
cg05913712
cg05914423
cg05914507
cg05915116
cg05915809
cg05916255
cg05919122
cg05919161
cg05919690
cg05920042
cg05920539
cg05922028
cg05922089
cg05922422
cg05923759
cg05924485
cg05924543
cg05925577
cg05925839
cg05925949
cg05926314
cg05928218
cg05929974
cg05930008
cg05930173
cg05932005
cg05932230
cg05932258
cg05932351
cg05932828
cg05933074
cg05933456
cg05933703
cg05933846
cg05933904
cg05934315
cg05934783
cg05935660
cg05935774
cg05935833
cg05936219
cg05936337
cg05936432
cg05936464
cg05936503
cg05938012
cg05938316
cg05938524
cg05938958
cg05939513
cg05939907
cg05939965
cg05940861
cg05941060
cg05941299
cg05941585
cg05942449
cg05942558
cg05943200
cg05944468
cg05944551
cg05944599
cg05945013
cg05945314
cg05945487
cg05945584
cg05946020
cg05946171
cg05946262
cg05947649
cg05948389
cg05949483
cg05949576
cg05949877
cg05950018
cg05950498
cg05951044
cg05951425
cg05952186
cg05952192
cg05952909
cg05953124
cg05953316
cg05954339
cg05954614
cg05956679
cg05957436
cg05957603
cg05957730
cg05959241
cg05961707
cg05961721
cg05962452
cg05963872
cg05963962
cg05965029
cg05965288
cg05966241
cg05966375
cg05966988
cg05970660
cg05971373
cg05971513
cg05971818
cg05971876
cg05972376
cg05973337
cg05974455
cg05975490
cg05976179
cg05976623
cg05977558
cg05978071
cg05980194
cg05980673
cg05980726
cg05981425
cg05981896
cg05982863
cg05983906
cg05983987
cg05985066
cg05985401
cg05985522
cg05986195
cg05986831
cg05987077
cg05987172
cg05987389
cg05987567
cg05988129
cg05988315
cg05988638
cg05989089
cg05989423
cg05990106
cg05990812
cg05991857
cg05992412
cg05992829
cg05993665
cg05995572
cg05996240
cg05996573
cg05996727
cg05998064
cg05998089
cg05998507
cg05999195
cg05999368
cg06000784
cg06001854
cg06001976
cg06002196
cg06002477
cg06003040
cg06003083
cg06003594
cg06006574
cg06006633
cg06008759
cg06008853
cg06010111
cg06010659
cg06011441
cg06011544
cg06011776
cg06011925
cg06012730
cg06012959
cg06012992
cg06013840
cg06014474
cg06014557
cg06016857
cg06018447
cg06019692
cg06020448
cg06021734
cg06021910
cg06023279
cg06023295
cg06023341
cg06025636
cg06025872
cg06025906
cg06025981
cg06026296
cg06026334
cg06026769
cg06026880
cg06027613
cg06027699
cg06028557
cg06029268
cg06030056
cg06030761
cg06031493
cg06031526
cg06031536
cg06031695
cg06032479
cg06032830
cg06032910
cg06033407
cg06033836
cg06034437
cg06034708
cg06035437
cg06035525
cg06037511
cg06038247
cg06038274
cg06039131
cg06039171
cg06040664
cg06041805
cg06042012
cg06044794
cg06046479
cg06046629
cg06047195
cg06048556
cg06048766
cg06049751
cg06050058
cg06050784
cg06051442
cg06052037
cg06053056
cg06053973
cg06055190
cg06055745
cg06056644
cg06056951
cg06057010
cg06057059
cg06058079
cg06058235
cg06058958
cg06058998
cg06059332
cg06060244
cg06060551
cg06060740
cg06061449
cg06061492
cg06061636
cg06061787
cg06062147
cg06062571
cg06063209
cg06064618
cg06065102
cg06065612
cg06065800
cg06066248
cg06066596
cg06066614
cg06066734
cg06067884
cg06068557
cg06068711
cg06069441
cg06070269
cg06070958
cg06071797
cg06071868
cg06072091
cg06072965
cg06073147
cg06073348
cg06073550
cg06074073
cg06074235
cg06074448
cg06074873
cg06075355
cg06078612
cg06079620
cg06079996
cg06080712
cg06081402
cg06081722
cg06082013
cg06082228
cg06082293
cg06083830
cg06084244
cg06084312
cg06084379
cg06085647
cg06085805
cg06086071
cg06086598
cg06086816
cg06087028
cg06087473
cg06089829
cg06090569
cg06091642
cg06092094
cg06092382
cg06092573
cg06093249
cg06093522
cg06093801
cg06094400
cg06094882
cg06095190
cg06095195
cg06095202
cg06095510
cg06096139
cg06096602
cg06096746
cg06098639
cg06099703
cg06100231
cg06100680
cg06101212
cg06102397
cg06103264
cg06104137
cg06104251
cg06105068
cg06105768
cg06105867
cg06106495
cg06109013
cg06109348
cg06109812
cg06109894
cg06110622
cg06111133
cg06112092
cg06112395
cg06112454
cg06112835
cg06113303
cg06113354
cg06114361
cg06117241
cg06117243
cg06117597
cg06118213
cg06118546
cg06119128
cg06119370
cg06119558
cg06120379
cg06122509
cg06122660
cg06123714
cg06124081
cg06124356
cg06125762
cg06126405
cg06127781
cg06127902
cg06128043
cg06128598
cg06130303
cg06130614
cg06131149
cg06131377
cg06131753
cg06133392
cg06134820
cg06135887
cg06136879
cg06137864
cg06138195
cg06139343
cg06139384
cg06142509
cg06143204
cg06143839
cg06145929
cg06145931
cg06146502
cg06148342
cg06148997
cg06150454
cg06151381
cg06151505
cg06151558
cg06151725
cg06153467
cg06153799
cg06154111
cg06156289
cg06156859
cg06157170
cg06157408
cg06157628
cg06157749
cg06158589
cg06158935
cg06160295
cg06160572
cg06160841
cg06161698
cg06162377
cg06163002
cg06164744
cg06164953
cg06165161
cg06166547
cg06167524
cg06168585
cg06169557
cg06169753
cg06169864
cg06170080
cg06170203
cg06170318
cg06172939
cg06173103
cg06173978
cg06174858
cg06175075
cg06175773
cg06176532
cg06177002
cg06177665
cg06177754
cg06178123
cg06180519
cg06181670
cg06182064
cg06182196
cg06182811
cg06183354
cg06183872
cg06184547
cg06184870
cg06184906
cg06185515
cg06185681
cg06186295
cg06186440
cg06187584
cg06189555
cg06189904
cg06192058
cg06192818
cg06192895
cg06193286
cg06193995
cg06194003
cg06195525
cg06196636
cg06198390
cg06199566
cg06199753
cg06200670
cg06201512
cg06201950
cg06202470
cg06202582
cg06203720
cg06203912
cg06204482
cg06205172
cg06205244
cg06206793
cg06206898
cg06208158
cg06209217
cg06211041
cg06212318
cg06212945
cg06213233
cg06213484
cg06213807
cg06213876
cg06214334
cg06214670
cg06214938
cg06215035
cg06215255
cg06215556
cg06215683
cg06215859
cg06216009
cg06216103
cg06216408
cg06217071
cg06217788
cg06219027
cg06219204
cg06220837
cg06221172
cg06221712
cg06222979
cg06223984
cg06224632
cg06224849
cg06225390
cg06227614
cg06228591
cg06230599
cg06231863
cg06233043
cg06233230
cg06235582
cg06236206
cg06237353
cg06237354
cg06237684
cg06240409
cg06243452
cg06243722
cg06243989
cg06245427
cg06245619
cg06247772
cg06250288
cg06250693
cg06252530
cg06253682
cg06253862
cg06255293
cg06255409
cg06255477
cg06255741
cg06256374
cg06256807
cg06258261
cg06258461
cg06260874
cg06263740
cg06264216
cg06264450
cg06264653
cg06267552
cg06267718
cg06268161
cg06268320
cg06269929
cg06270462
cg06272049
cg06272333
cg06272863
cg06272895
cg06273514
cg06273548
cg06273950
cg06274257
cg06275134
cg06275996
cg06276780
cg06276864
cg06277271
cg06279326
cg06279640
cg06280271
cg06281648
cg06282353
cg06283352
cg06283672
cg06284364
cg06284696
cg06284756
cg06285079
cg06286135
cg06287199
cg06287288
cg06288154
cg06289735
cg06289868
cg06290014
cg06290265
cg06290424
cg06290572
cg06290851
cg06291494
cg06292022
cg06292520
cg06293205
cg06293636
cg06293718
cg06293902
cg06294630
cg06294976
cg06295137
cg06295650
cg06296671
cg06296724
cg06297155
cg06297160
cg06297749
cg06298205
cg06299783
cg06300223
cg06300264
cg06300268
cg06300866
cg06301178
cg06301791
cg06302402
cg06302751
cg06303529
cg06305758
cg06306006
cg06306519
cg06307567
cg06307940
cg06308323
cg06309053
cg06310022
cg06311098
cg06311795
cg06312066
cg06312221
cg06312797
cg06314643
cg06317351
cg06320136
cg06321300
cg06321954
cg06323975
cg06324439
cg06324564
cg06324671
cg06324707
cg06324785
cg06325346
cg06325687
cg06325889
cg06326690
cg06326713
cg06327017
cg06328422
cg06329412
cg06330034
cg06330901
cg06332314
cg06332335
cg06333938
cg06336871
cg06337343
cg06338039
cg06338518
cg06338672
cg06339135
cg06339505
cg06341189
cg06341748
cg06342503
cg06342957
cg06343169
cg06344336
cg06346138
cg06346207
cg06346218
cg06348134
cg06348980
cg06349165
cg06349546
cg06350966
cg06351029
cg06351965
cg06352855
cg06352932
cg06352999
cg06353703
cg06354326
cg06354398
cg06354503
cg06354953
cg06355467
cg06356339
cg06357031
cg06357615
cg06358300
cg06359086
cg06359173
cg06359884
cg06360776
cg06362052
cg06362838
cg06362954
cg06363265
cg06363680
cg06363918
cg06364593
cg06364753
cg06364920
cg06365607
cg06366898
cg06367887
cg06367975
cg06368974
cg06369248
cg06369719
cg06370886
cg06371452
cg06372851
cg06373096
cg06373526
cg06373723
cg06373919
cg06374204
cg06374208
cg06374756
cg06374814
cg06375073
cg06375206
cg06375313
cg06375839
cg06375884
cg06376220
cg06377069
cg06377220
cg06377825
cg06377964
cg06379110
cg06379478
cg06379599
cg06379858
cg06380338
cg06380966
cg06381000
cg06382685
cg06383397
cg06383512
cg06383579
cg06383625
cg06384475
cg06384523
cg06384912
cg06384958
cg06385378
cg06385874
cg06387141
cg06388544
cg06389101
cg06390057
cg06390295
cg06390316
cg06390946
cg06392088
cg06392818
cg06393130
cg06393328
cg06393354
cg06394451
cg06394980
cg06395148
cg06396237
cg06397510
cg06398741
cg06398754
cg06399109
cg06399844
cg06400319
cg06400348
cg06401154
cg06401830
cg06401857
cg06402746
cg06402976
cg06403293
cg06404832
cg06405517
cg06405640
cg06406479
cg06407259
cg06407709
cg06407917
cg06408926
cg06409824
cg06409856
cg06412465
cg06412823
cg06413510
cg06413673
cg06413976
cg06415087
cg06416186
cg06417592
cg06417824
cg06418131
cg06418832
cg06419219
cg06420058
cg06420072
cg06420430
cg06420486
cg06421197
cg06421468
cg06422731
cg06422782
cg06423291
cg06423573
cg06423617
cg06426275
cg06427857
cg06428403
cg06430746
cg06431031
cg06432986
cg06433675
cg06433694
cg06434301
cg06434445
cg06435604
cg06436132
cg06437679
cg06437703
cg06438106
cg06438195
cg06438301
cg06438517
cg06439175
cg06439370
cg06440169
cg06441763
cg06442472
cg06442996
cg06444207
cg06444891
cg06446730
cg06446845
cg06447436
cg06449623
cg06450446
cg06451834
cg06452681
cg06452915
cg06453172
cg06454894
cg06454951
cg06455125
cg06455153
cg06456052
cg06456125
cg06456831
cg06458094
cg06459926
cg06462185
cg06462727
cg06462796
cg06465891
cg06466049
cg06466098
cg06466175
cg06467769
cg06467776
cg06468169
cg06468521
cg06468862
cg06469293
cg06469345
cg06469714
cg06470246
cg06470877
cg06471108
cg06472423
cg06472793
cg06474427
cg06474664
cg06476240
cg06476549
cg06477464
cg06477632
cg06480482
cg06480695
cg06481462
cg06481749
cg06481920
cg06483661
cg06484340
cg06485504
cg06485864
cg06485995
cg06486581
cg06487102
cg06488081
cg06489286
cg06490260
cg06490386
cg06491147
cg06492079
cg06492287
cg06492821
cg06493555
cg06494091
cg06494497
cg06494971
cg06495710
cg06496022
cg06496546
cg06497408
cg06497612
cg06499030
cg06499415
cg06501766
cg06501857
cg06502391
cg06502456
cg06503008
cg06503831
cg06504331
cg06505541
cg06506499
cg06506868
cg06506908
cg06507124
cg06507259
cg06507271
cg06509315
cg06510090
cg06510097
cg06510879
cg06512405
cg06515418
cg06515657
cg06516328
cg06516658
cg06517521
cg06517813
cg06518388
cg06519055
cg06519908
cg06520529
cg06522070
cg06522491
cg06522833
cg06522928
cg06523691
cg06524570
cg06525145
cg06525231
cg06525491
cg06527016
cg06527221
cg06527784
cg06528310
cg06530883
cg06531702
cg06532064
cg06532628
cg06532659
cg06532924
cg06533244
cg06533860
cg06534285
cg06534313
cg06538278
cg06538437
cg06538888
cg06538977
cg06540018
cg06540105
cg06540278
cg06540389
cg06541654
cg06541956
cg06542377
cg06542429
cg06542686
cg06542928
cg06543424
cg06544198
cg06545762
cg06545804
cg06546286
cg06547383
cg06548442
cg06548447
cg06548512
cg06549743
cg06550232
cg06550278
cg06550991
cg06551022
cg06552046
cg06552182
cg06552195
cg06552366
cg06553213
cg06553462
cg06554297
cg06554331
cg06554781
cg06555020
cg06556648
cg06556651
cg06557127
cg06558491
cg06559389
cg06560223
cg06560422
cg06560494
cg06560588
cg06561913
cg06562727
cg06564069
cg06564803
cg06564915
cg06566674
cg06567155
cg06569419
cg06569931
cg06570311
cg06570922
cg06572160
cg06574881
cg06575172
cg06575753
cg06575847
cg06576340
cg06576920
cg06577450
cg06578353
cg06578468
cg06579440
cg06579913
cg06581021
cg06581028
cg06581357
cg06581397
cg06583873
cg06584224
cg06584800
cg06584912
cg06585645
cg06586759
cg06586813
cg06587217
cg06587418
cg06587664
cg06587797
cg06587955
cg06587976
cg06588595
cg06588832
cg06589286
cg06590120
cg06590245
cg06592026
cg06593507
cg06594186
cg06594803
cg06595212
cg06595850
cg06596235
cg06596561
cg06596613
cg06596975
cg06597038
cg06597610
cg06598386
cg06598557
cg06598753
cg06599927
cg06600404
cg06602009
cg06602452
cg06602498
cg06602926
cg06603640
cg06603834
cg06604283
cg06604447
cg06605163
cg06605399
cg06605739
cg06606511
cg06606548
cg06607151
cg06607594
cg06608112
cg06608546
cg06609220
cg06609415
cg06609474
cg06610614
cg06610783
cg06611596
cg06611684
cg06611810
cg06611850
cg06612055
cg06612259
cg06612703
cg06613547
cg06613840
cg06614336
cg06614472
cg06614633
cg06615335
cg06615940
cg06616202
cg06616806
cg06617629
cg06617888
cg06618377
cg06619150
cg06619155
cg06619428
cg06619494
cg06620923
cg06621570
cg06622267
cg06623259
cg06623630
cg06624121
cg06624613
cg06626980
cg06627170
cg06628622
cg06630204
cg06631160
cg06631941
cg06632086
cg06632694
cg06632762
cg06633402
cg06633484
cg06635625
cg06635885
cg06636001
cg06636020
cg06636203
cg06636270
cg06636449
cg06637800
cg06638980
cg06639073
cg06639191
cg06639663
cg06641279
cg06641336
cg06641357
cg06642228
cg06643028
cg06643214
cg06644195
cg06644634
cg06645805
cg06645820
cg06646006
cg06646020
cg06646234
cg06649681
cg06650261
cg06650776
cg06651909
cg06652542
cg06652750
cg06653151
cg06654498
cg06654538
cg06655570
cg06656086
cg06656458
cg06656836
cg06657096
cg06657529
cg06657865
cg06658129
cg06658468
cg06658544
cg06658864
cg06658931
cg06659422
cg06659867
cg06659875
cg06660652
cg06661057
cg06663477
cg06664054
cg06664085
cg06666836
cg06666853
cg06667281
cg06668647
cg06669226
cg06669446
cg06671928
cg06672958
cg06673515
cg06673840
cg06674286
cg06674392
cg06674873
cg06675195
cg06675426
cg06676115
cg06676522
cg06676571
cg06677120
cg06679305
cg06679649
cg06680147
cg06680243
cg06682105
cg06682763
cg06683362
cg06683480
cg06683723
cg06685021
cg06685140
cg06685448
cg06685644
cg06686106
cg06686174
cg06686383
cg06687820
cg06688875
cg06690644
cg06691434
cg06691888
cg06692606
cg06692784
cg06692927
cg06694869
cg06695264
cg06698388
cg06698828
cg06700353
cg06700839
cg06701842
cg06702050
cg06702503
cg06703435
cg06703900
cg06704203
cg06704701
cg06704846
cg06705548
cg06706398
cg06707139
cg06707320
cg06707338
cg06707403
cg06708711
cg06709285
cg06709294
cg06710050
cg06710295
cg06710605
cg06710814
cg06711418
cg06711801
cg06712089
cg06712539
cg06712763
cg06712846
cg06712867
cg06714897
cg06715352
cg06716325
cg06716378
cg06716402
cg06716703
cg06717137
cg06717525
cg06717971
cg06718920
cg06719602
cg06720084
cg06720775
cg06720943
cg06721546
cg06721772
cg06722069
cg06723310
cg06723626
cg06723735
cg06724019
cg06724266
cg06726262
cg06726509
cg06726606
cg06727965
cg06727993
cg06728551
cg06728577
cg06729723
cg06730624
cg06731730
cg06733652
cg06733872
cg06733971
cg06734002
cg06734519
cg06734820
cg06735216
cg06736139
cg06736306
cg06736940
cg06737411
cg06737484
cg06738560
cg06738743
cg06739469
cg06739505
cg06739680
cg06740071
cg06741060
cg06741246
cg06741726
cg06743811
cg06745229
cg06746075
cg06746669
cg06746865
cg06746903
cg06747770
cg06747831
cg06748309
cg06748315
cg06748831
cg06749259
cg06749642
cg06750294
cg06750710
cg06751700
cg06752398
cg06752618
cg06754664
cg06754916
cg06754972
cg06755151
cg06755297
cg06755974
cg06756315
cg06757405
cg06757863
cg06758211
cg06758240
cg06758805
cg06759210
cg06759812
cg06759901
cg06759944
cg06760309
cg06760375
cg06761076
cg06761741
cg06762176
cg06764332
cg06765324
cg06765579
cg06765586
cg06765686
cg06766181
cg06767456
cg06768741
cg06769295
cg06769581
cg06770743
cg06772268
cg06772279
cg06773216
cg06774651
cg06778587
cg06779093
cg06779738
cg06779890
cg06779984
cg06780105
cg06780463
cg06780657
cg06780861
cg06781468
cg06781853
cg06783166
cg06783668
cg06783879
cg06784187
cg06784339
cg06784390
cg06784466
cg06784646
cg06787662
cg06787924
cg06788767
cg06790674
cg06791414
cg06791415
cg06792154
cg06792196
cg06792262
cg06794038
cg06794374
cg06795980
cg06796096
cg06796482
cg06796501
cg06797115
cg06797244
cg06797501
cg06797902
cg06797925
cg06798084
cg06798350
cg06799496
cg06799747
cg06799790
cg06801354
cg06803031
cg06803290
cg06805236
cg06806212
cg06807516
cg06807791
cg06807895
cg06808021
cg06808594
cg06809077
cg06809332
cg06809342
cg06809444
cg06809601
cg06809923
cg06811798
cg06811975
cg06812060
cg06812417
cg06812760
cg06813100
cg06813122
cg06813250
cg06813599
cg06813824
cg06813886
cg06813990
cg06814061
cg06815017
cg06815579
cg06815586
cg06815704
cg06816421
cg06818126
cg06818555
cg06819088
cg06819251
cg06819813
cg06819855
cg06819926
cg06821147
cg06821367
cg06821828
cg06821959
cg06822549
cg06822963
cg06824467
cg06827198
cg06828282
cg06829157
cg06829902
cg06830127
cg06830145
cg06830415
cg06830875
cg06831000
cg06831182
cg06831291
cg06831389
cg06831761
cg06832168
cg06832194
cg06832331
cg06832435
cg06832605
cg06832985
cg06833320
cg06833647
cg06833672
cg06833798
cg06834312
cg06834705
cg06835018
cg06835245
cg06835821
cg06836020
cg06836690
cg06837067
cg06838146
cg06838978
cg06839360
cg06839383
cg06839602
cg06841069
cg06842946
cg06843058
cg06843320
cg06844372
cg06844496
cg06844932
cg06845634
cg06846700
cg06846819
cg06847685
cg06848711
cg06848735
cg06850194
cg06850416
cg06850459
cg06850922
cg06851575
cg06852137
cg06852575
cg06853126
cg06853577
cg06854015
cg06855022
cg06855101
cg06857049
cg06857705
cg06857865
cg06859321
cg06859828
cg06859833
cg06861427
cg06862268
cg06863619
cg06864633
cg06865650
cg06865839
cg06865913
cg06866756
cg06867543
cg06868034
cg06868095
cg06868284
cg06868413
cg06868699
cg06869198
cg06870863
cg06871123
cg06871461
cg06871967
cg06872010
cg06872381
cg06872435
cg06872981
cg06873295
cg06873754
cg06874013
cg06874847
cg06874895
cg06874947
cg06876037
cg06876347
cg06876956
cg06877200
cg06877247
cg06877413
cg06877532
cg06877575
cg06877711
cg06878303
cg06878999
cg06879423
cg06880974
cg06881132
cg06881398
cg06881432
cg06882420
cg06882544
cg06883064
cg06883923
cg06883934
cg06884423
cg06884789
cg06885468
cg06887260
cg06887555
cg06887980
cg06888084
cg06888225
cg06889442
cg06890365
cg06890701
cg06891282
cg06891939
cg06892141
cg06892579
cg06892788
cg06893138
cg06893302
cg06893775
cg06893834
cg06893844
cg06893853
cg06895349
cg06895834
cg06895849
cg06896988
cg06897125
cg06897564
cg06897628
cg06899791
cg06901711
cg06901762
cg06902091
cg06902219
cg06902235
cg06903151
cg06903230
cg06904337
cg06904408
cg06906831
cg06907056
cg06907332
cg06907347
cg06907852
cg06907892
cg06908985
cg06909288
cg06909898
cg06909921
cg06910257
cg06910465
cg06910580
cg06910661
cg06910673
cg06911277
cg06911487
cg06911525
cg06912301
cg06913079
cg06915574
cg06918090
cg06919059
cg06919519
cg06920276
cg06921605
cg06922092
cg06923249
cg06924880
cg06924930
cg06925530
cg06926499
cg06926815
cg06926934
cg06927217
cg06927878
cg06929530
cg06929622
cg06930309
cg06930511
cg06930754
cg06931615
cg06931792
cg06932999
cg06933074
cg06933697
cg06933949
cg06934003
cg06934245
cg06935106
cg06935336
cg06935353
cg06936025
cg06936108
cg06936567
cg06936779
cg06937348
cg06937395
cg06937593
cg06938191
cg06938264
cg06938890
cg06939972
cg06940195
cg06941917
cg06944211
cg06944472
cg06944489
cg06945563
cg06945690
cg06946213
cg06946785
cg06947241
cg06948111
cg06948588
cg06948885
cg06948989
cg06949230
cg06949728
cg06950384
cg06951248
cg06952190
cg06952379
cg06952763
cg06953454
cg06953577
cg06954638
cg06954720
cg06955268
cg06957414
cg06957677
cg06958842
cg06958882
cg06959514
cg06959657
cg06959724
cg06959789
cg06960314
cg06961458
cg06961480
cg06961632
cg06962146
cg06963282
cg06963524
cg06963804
cg06964738
cg06965391
cg06965744
cg06966593
cg06966817
cg06968102
cg06968641
cg06968817
cg06969395
cg06970228
cg06970454
cg06970744
cg06970979
cg06971044
cg06971224
cg06971418
cg06971660
cg06972978
cg06973288
cg06974474
cg06975193
cg06975206
cg06975686
cg06976222
cg06976909
cg06977264
cg06977430
cg06977575
cg06977823
cg06977877
cg06977935
cg06978737
cg06978998
cg06979108
cg06979110
cg06982169
cg06982650
cg06984352
cg06985072
cg06985868
cg06986160
cg06986330
cg06987053
cg06987369
cg06988027
cg06989074
cg06989102
cg06990460
cg06991391
cg06991392
cg06991569
cg06993235
cg06994974
cg06995113
cg06995190
cg06995715
cg06995920
cg06996138
cg06996240
cg06997228
cg06999243
cg07000267
cg07000290
cg07000806
cg07000980
cg07001612
cg07003744
cg07004080
cg07004091
cg07004265
cg07004394
cg07004514
cg07004727
cg07005246
cg07006551
cg07006564
cg07007213
cg07007508
cg07008500
cg07008560
cg07008693
cg07008779
cg07008926
cg07009584
cg07011304
cg07011770
cg07012189
cg07014523
cg07014842
cg07015480
cg07015792
cg07015927
cg07016276
cg07016549
cg07016638
cg07017114
cg07017693
cg07018090
cg07019316
cg07019466
cg07020407
cg07020979
cg07021678
cg07022307
cg07022442
cg07022640
cg07022953
cg07023131
cg07023501
cg07024639
cg07024913
cg07027881
cg07028263
cg07028937
cg07029460
cg07029832
cg07030012
cg07030261
cg07030501
cg07031437
cg07032256
cg07033468
cg07033673
cg07033710
cg07033876
cg07033880
cg07035097
cg07035961
cg07036833
cg07037045
cg07038004
cg07038675
cg07040661
cg07040697
cg07041214
cg07041723
cg07042985
cg07043044
cg07043305
cg07044303
cg07047407
cg07048223
cg07049552
cg07050599
cg07051075
cg07051604
cg07051610
cg07051786
cg07052001
cg07052627
cg07053216
cg07053313
cg07053942
cg07053948
cg07054542
cg07054687
cg07055143
cg07055311
cg07056236
cg07056812
cg07056928
cg07057532
cg07058312
cg07058526
cg07059451
cg07059629
cg07059630
cg07059631
cg07060158
cg07060204
cg07061359
cg07061783
cg07061914
cg07061975
cg07062456
cg07062938
cg07063211
cg07063348
cg07063914
cg07065708
cg07066569
cg07067152
cg07067659
cg07068604
cg07068730
cg07068998
cg07069151
cg07070305
cg07070466
cg07071144
cg07071615
cg07071690
cg07073072
cg07075003
cg07075169
cg07075900
cg07076105
cg07077221
cg07079860
cg07079936
cg07080099
cg07082159
cg07082282
cg07082891
cg07083172
cg07083366
cg07084163
cg07084998
cg07085082
cg07085396
cg07085827
cg07086641
cg07088130
cg07088966
cg07089020
cg07089186
cg07089633
cg07090534
cg07090653
cg07090701
cg07091523
cg07091641
cg07093111
cg07093140
cg07093617
cg07093791
cg07094519
cg07094783
cg07095091
cg07096883
cg07096991
cg07097295
cg07097560
cg07097949
cg07099056
cg07099241
cg07099303
cg07099640
cg07100448
cg07100466
cg07100648
cg07100658
cg07100820
cg07100957
cg07101552
cg07102913
cg07103903
cg07104116
cg07104380
cg07104860
cg07105734
cg07106501
cg07106775
cg07107034
cg07107580
cg07107813
cg07107877
cg07108173
cg07109002
cg07109351
cg07109726
cg07109943
cg07111049
cg07111566
cg07111713
cg07111721
cg07113307
cg07113537
cg07114335
cg07115559
cg07116310
cg07117364
cg07118054
cg07119605
cg07120007
cg07120346
cg07120900
cg07121312
cg07121313
cg07122493
cg07124017
cg07124145
cg07124762
cg07124956
cg07125350
cg07125905
cg07125976
cg07126424
cg07126839
cg07127799
cg07128102
cg07128973
cg07129288
cg07130687
cg07131166
cg07131864
cg07132710
cg07133979
cg07134486
cg07134887
cg07135647
cg07135664
cg07135942
cg07136348
cg07136759
cg07137409
cg07138192
cg07138878
cg07140537
cg07140707
cg07141237
cg07141885
cg07143360
cg07146187
cg07146974
cg07147409
cg07147421
cg07148241
cg07149295
cg07149474
cg07150585
cg07151047
cg07151865
cg07152342
cg07152597
cg07152602
cg07153694
cg07153826
cg07154950
cg07156820
cg07158881
cg07158991
cg07159094
cg07160001
cg07160246
cg07162573
cg07162801
cg07163288
cg07163603
cg07165115
cg07165916
cg07166654
cg07167428
cg07169774
cg07169798
cg07169932
cg07170263
cg07170302
cg07170752
cg07170859
cg07171229
cg07172707
cg07172905
cg07173274
cg07173354
cg07174053
cg07175090
cg07176342
cg07178092
cg07178561
cg07180069
cg07182642
cg07183286
cg07184523
cg07186138
cg07186168
cg07186417
cg07186460
cg07186585
cg07186946
cg07187202
cg07188591
cg07190602
cg07191839
cg07193389
cg07194798
cg07195101
cg07195195
cg07195914
cg07196190
cg07196347
cg07197800
cg07199801
cg07199834
cg07200089
cg07200874
cg07201013
cg07201046
cg07201724
cg07202423
cg07202581
cg07202869
cg07204066
cg07204165
cg07204662
cg07204792
cg07205901
cg07207484
cg07207581
cg07207660
cg07208077
cg07209141
cg07209240
cg07209548
cg07209823
cg07209841
cg07211511
cg07212416
cg07212492
cg07212615
cg07213289
cg07213548
cg07213870
cg07214314
cg07215055
cg07216386
cg07217051
cg07217403
cg07217691
cg07217789
cg07217958
cg07219766
cg07221224
cg07221511
cg07222058
cg07222502
cg07223266
cg07223534
cg07223935
cg07224169
cg07224444
cg07225035
cg07225829
cg07226010
cg07226165
cg07226171
cg07228237
cg07229500
cg07229502
cg07230486
cg07231315
cg07231468
cg07231731
cg07233127
cg07233341
cg07235439
cg07235855
cg07235915
cg07236039
cg07236062
cg07236150
cg07236536
cg07236560
cg07236666
cg07236884
cg07238396
cg07239629
cg07240043
cg07240873
cg07240877
cg07242196
cg07242282
cg07242427
cg07243141
cg07243371
cg07245677
cg07245980
cg07246190
cg07246517
cg07246578
cg07246946
cg07247405
cg07248721
cg07249209
cg07249265
cg07250111
cg07250333
cg07251568
cg07251872
cg07252424
cg07252846
cg07253226
cg07255151
cg07255889
cg07256376
cg07256918
cg07257190
cg07258064
cg07258640
cg07258750
cg07258847
cg07259110
cg07259195
cg07259938
cg07260325
cg07260443
cg07260760
cg07260820
cg07260961
cg07262737
cg07262902
cg07263070
cg07263102
cg07263153
cg07264103
cg07264154
cg07264329
cg07264491
cg07264993
cg07265236
cg07265497
cg07266484
cg07267052
cg07267166
cg07267244
cg07267415
cg07267493
cg07268487
cg07269000
cg07269433
cg07271383
cg07272353
cg07273346
cg07275068
cg07275221
cg07275480
cg07276083
cg07276530
cg07276726
cg07277465
cg07278125
cg07278153
cg07279379
cg07279579
cg07280101
cg07280348
cg07280371
cg07281325
cg07281631
cg07282838
cg07283096
cg07283217
cg07283489
cg07283616
cg07283849
cg07284034
cg07284519
cg07284610
cg07285331
cg07285953
cg07286357
cg07286753
cg07287606
cg07287679
cg07288347
cg07289070
cg07293387
cg07293650
cg07295034
cg07295197
cg07296963
cg07297326
cg07299078
cg07299305
cg07299746
cg07301508
cg07302997
cg07303247
cg07304102
cg07305421
cg07307164
cg07307422
cg07307460
cg07308221
cg07309238
cg07309274
cg07309941
cg07311615
cg07313438
cg07313504
cg07314005
cg07315228
cg07315642
cg07315755
cg07316298
cg07316644
cg07316743
cg07317705
cg07318568
cg07318636
cg07318767
cg07318867
cg07319143
cg07319624
cg07321237
cg07321795
cg07324045
cg07324633
cg07324752
cg07325227
cg07325529
cg07326686
cg07326692
cg07327084
cg07327405
cg07327466
cg07327927
cg07327967
cg07327970
cg07328194
cg07328838
cg07329248
cg07329303
cg07329648
cg07329713
cg07330212
cg07330551
cg07331004
cg07331306
cg07332388
cg07332769
cg07333083
cg07333418
cg07333783
cg07334429
cg07334502
cg07335131
cg07335843
cg07336442
cg07337025
cg07337720
cg07338549
cg07339229
cg07340308
cg07341022
cg07341408
cg07341514
cg07341559
cg07343708
cg07344025
cg07344397
cg07345589
cg07346744
cg07346805
cg07347663
cg07348300
cg07349793
cg07350076
cg07350163
cg07351592
cg07352416
cg07352496
cg07352757
cg07352967
cg07353803
cg07354880
cg07355088
cg07356338
cg07356655
cg07356876
cg07357075
cg07357217
cg07358009
cg07359488
cg07359604
cg07359806
cg07360644
cg07360770
cg07361027
cg07361168
cg07362684
cg07362693
cg07363880
cg07366579
cg07367727
cg07368550
cg07368877
cg07368938
cg07369507
cg07370588
cg07370894
cg07371505
cg07372609
cg07373872
cg07375549
cg07375989
cg07377002
cg07377151
cg07377288
cg07378327
cg07378577
cg07378778
cg07379293
cg07379344
cg07379707
cg07379832
cg07380056
cg07380151
cg07380282
cg07381141
cg07381872
cg07382308
cg07382826
cg07383131
cg07384687
cg07385616
cg07386868
cg07386879
cg07387273
cg07387335
cg07387471
cg07387722
cg07388661
cg07388711
cg07388897
cg07389471
cg07389699
cg07389750
cg07390522
cg07390703
cg07392520
cg07393050
cg07393352
cg07393419
cg07393476
cg07393586
cg07393618
cg07393783
cg07393787
cg07394098
cg07396293
cg07396477
cg07396903
cg07397078
cg07397108
cg07399500
cg07400741
cg07401394
cg07401773
cg07401887
cg07402303
cg07403728
cg07403899
cg07404382
cg07404466
cg07406780
cg07406920
cg07406927
cg07406990
cg07407209
cg07408114
cg07409264
cg07410173
cg07411754
cg07412675
cg07413956
cg07414544
cg07414643
cg07415729
cg07415947
cg07416455
cg07416686
cg07417863
cg07417990
cg07420083
cg07420137
cg07420680
cg07420720
cg07421169
cg07422438
cg07423334
cg07423399
cg07423602
cg07424132
cg07424403
cg07424785
cg07425371
cg07425885
cg07426101
cg07426820
cg07426931
cg07427559
cg07427744
cg07427867
cg07428915
cg07429108
cg07430362
cg07430555
cg07430978
cg07431748
cg07431834
cg07432213
cg07432632
cg07436158
cg07436655
cg07437093
cg07437265
cg07437385
cg07437507
cg07437988
cg07438042
cg07438451
cg07438999
cg07439056
cg07439096
cg07439154
cg07440476
cg07441476
cg07442204
cg07442271
cg07445156
cg07446767
cg07446846
cg07448286
cg07448812
cg07448840
cg07449715
cg07449881
cg07449967
cg07450641
cg07450887
cg07452586
cg07452753
cg07454108
cg07455879
cg07455963
cg07456418
cg07457918
cg07458992
cg07459089
cg07459324
cg07459334
cg07459506
cg07460365
cg07460494
cg07460531
cg07460600
cg07460842
cg07460894
cg07461414
cg07461501
cg07462328
cg07462838
cg07463541
cg07463633
cg07464489
cg07464974
cg07465140
cg07466437
cg07466604
cg07466642
cg07466783
cg07466923
cg07467338
cg07468782
cg07468801
cg07468862
cg07469105
cg07469742
cg07469929
cg07470362
cg07470598
cg07470708
cg07472097
cg07473478
cg07473590
cg07473909
cg07473964
cg07473976
cg07474076
cg07474271
cg07474356
cg07474663
cg07477922
cg07478007
cg07478472
cg07479450
cg07479750
cg07480369
cg07481273
cg07481290
cg07482296
cg07483007
cg07483273
cg07483523
cg07483595
cg07483873
cg07483922
cg07483989
cg07484521
cg07485777
cg07485959
cg07488365
cg07488493
cg07490279
cg07490650
cg07490692
cg07492910
cg07493435
cg07493704
cg07494987
cg07495414
cg07496173
cg07497296
cg07497428
cg07497536
cg07498013
cg07498381
cg07499759
cg07500242
cg07501063
cg07501337
cg07501864
cg07502208
cg07502563
cg07502837
cg07502868
cg07504079
cg07505391
cg07505729
cg07506698
cg07506916
cg07507057
cg07507228
cg07507776
cg07507801
cg07509199
cg07509872
cg07510885
cg07511080
cg07511098
cg07512235
cg07512790
cg07513034
cg07514114
cg07514343
cg07514801
cg07515362
cg07516098
cg07518196
cg07518362
cg07520860
cg07521902
cg07522227
cg07522440
cg07522807
cg07523493
cg07523532
cg07523833
cg07524413
cg07525202
cg07526408
cg07526598
cg07527032
cg07527607
cg07527662
cg07528254
cg07528613
cg07529750
cg07530330
cg07531507
cg07532245
cg07532354
cg07533323
cg07536161
cg07537133
cg07537503
cg07538216
cg07538406
cg07538465
cg07538838
cg07539564
cg07539997
cg07541640
cg07542000
cg07542078
cg07544392
cg07545535
cg07547426
cg07547603
cg07547730
cg07548014
cg07548383
cg07548495
cg07549526
cg07549590
cg07550684
cg07552792
cg07553085
cg07553195
cg07553213
cg07554683
cg07554775
cg07554966
cg07555135
cg07555290
cg07555343
cg07556702
cg07557024
cg07557215
cg07558006
cg07559358
cg07559615
cg07559730
cg07560401
cg07560601
cg07560653
cg07560741
cg07561148
cg07561237
cg07562274
cg07562773
cg07563101
cg07563342
cg07563685
cg07564133
cg07564837
cg07564869
cg07564979
cg07565404
cg07565890
cg07565961
cg07566389
cg07566437
cg07566463
cg07566707
cg07566912
cg07567294
cg07568784
cg07569609
cg07570065
cg07570663
cg07572348
cg07572531
cg07572949
cg07573279
cg07573366
cg07573786
cg07573853
cg07575166
cg07575344
cg07576098
cg07576187
cg07576894
cg07576996
cg07577022
cg07577298
cg07580831
cg07582050
cg07582541
cg07583971
cg07584771
cg07584860
cg07585346
cg07585727
cg07585732
cg07586062
cg07586799
cg07586906
cg07587512
cg07587783
cg07587893
cg07588413
cg07588614
cg07588819
cg07588857
cg07589078
cg07589235
cg07589991
cg07590584
cg07590638
cg07591603
cg07592136
cg07592216
cg07592681
cg07593251
cg07593340
cg07593637
cg07593662
cg07594204
cg07594244
cg07594658
cg07595841
cg07596136
cg07596401
cg07596985
cg07597885
cg07598464
cg07598801
cg07599579
cg07599659
cg07601484
cg07602297
cg07602567
cg07602613
cg07602740
cg07603267
cg07603843
cg07607269
cg07607354
cg07607704
cg07608562
cg07608671
cg07609108
cg07609466
cg07609715
cg07610822
cg07611321
cg07611721
cg07611887
cg07612889
cg07613361
cg07614125
cg07614174
cg07614344
cg07615781
cg07617384
cg07617768
cg07618045
cg07618048
cg07618258
cg07618768
cg07620039
cg07620830
cg07621227
cg07621312
cg07621660
cg07622533
cg07624616
cg07625092
cg07625205
cg07627602
cg07627664
cg07627951
cg07628178
cg07628839
cg07630035
cg07630509
cg07630716
cg07631857
cg07632538
cg07632663
cg07633119
cg07633583
cg07633664
cg07633701
cg07634082
cg07634444
cg07635928
cg07636194
cg07636467
cg07636809
cg07637183
cg07637599
cg07638249
cg07638938
cg07639259
cg07639739
cg07640666
cg07640752
cg07640959
cg07641355
cg07643314
cg07644467
cg07645542
cg07645656
cg07645858
cg07646007
cg07646069
cg07646267
cg07646562
cg07646631
cg07646665
cg07649370
cg07649992
cg07651832
cg07653370
cg07653418
cg07655261
cg07655602
cg07655605
cg07655636
cg07656304
cg07657044
cg07657192
cg07658428
cg07658439
cg07660283
cg07660811
cg07661093
cg07661389
cg07661754
cg07661836
cg07663200
cg07664323
cg07665650
cg07665907
cg07666246
cg07669260
cg07670185
cg07670259
cg07670928
cg07672343
cg07673083
cg07673089
cg07673702
cg07674056
cg07674644
cg07675647
cg07675668
cg07679226
cg07679581
cg07680047
cg07680858
cg07682009
cg07682194
cg07682748
cg07684818
cg07684898
cg07685253
cg07685606
cg07685627
cg07686628
cg07686733
cg07687119
cg07687820
cg07688274
cg07688855
cg07688922
cg07689032
cg07689148
cg07690441
cg07690692
cg07691366
cg07691663
cg07692540
cg07693523
cg07694221
cg07694711
cg07694754
cg07695047
cg07695488
cg07696173
cg07696464
cg07696670
cg07698321
cg07699845
cg07700847
cg07701166
cg07703119
cg07703249
cg07703679
cg07703899
cg07704242
cg07705327
cg07706362
cg07707039
cg07707641
cg07708016
cg07708613
cg07708777
cg07708951
cg07709314
cg07709414
cg07709959
cg07711067
cg07712267
cg07713695
cg07713796
cg07716280
cg07717198
cg07717491
cg07718349
cg07718716
cg07719253
cg07719261
cg07719772
cg07721440
cg07721848
cg07722505
cg07724414
cg07724643
cg07724654
cg07725198
cg07725685
cg07726456
cg07726457
cg07726756
cg07728215
cg07728631
cg07733129
cg07735710
cg07735952
cg07736415
cg07736578
cg07736705
cg07737469
cg07737810
cg07739630
cg07740199
cg07740245
cg07740266
cg07740914
cg07743199
cg07743548
cg07743747
cg07743908
cg07743919
cg07745102
cg07745418
cg07745725
cg07745899
cg07746427
cg07747791
cg07747871
cg07747875
cg07748193
cg07748875
cg07749174
cg07750118
cg07750508
cg07750529
cg07750560
cg07750638
cg07750813
cg07751304
cg07751463
cg07752596
cg07753245
cg07753967
cg07754407
cg07754531
cg07754829
cg07754879
cg07756562
cg07757454
cg07757545
cg07757575
cg07757885
cg07758528
cg07760026
cg07760800
cg07762474
cg07762485
cg07762785
cg07762944
cg07763398
cg07763662
cg07764140
cg07765167
cg07765595
cg07765760
cg07765828
cg07767255
cg07767825
cg07768516
cg07769070
cg07769893
cg07770560
cg07772324
cg07772467
cg07772660
cg07773593
cg07774906
cg07775117
cg07776664
cg07777156
cg07777725
cg07778900
cg07778983
cg07779179
cg07779782
cg07780979
cg07781865
cg07782101
cg07782381
cg07782415
cg07785225
cg07787595
cg07787870
cg07788575
cg07788609
cg07789750
cg07790831
cg07792006
cg07792320
cg07792719
cg07793537
cg07793789
cg07793952
cg07794230
cg07794944
cg07795949
cg07797560
cg07797833
cg07799157
cg07800079
cg07801283
cg07801576
cg07802551
cg07803710
cg07804024
cg07806771
cg07806921
cg07807693
cg07808174
cg07808302
cg07808638
cg07808983
cg07809474
cg07810091
cg07810366
cg07810522
cg07810671
cg07810716
cg07810958
cg07811719
cg07811931
cg07813747
cg07813855
cg07814345
cg07814731
cg07814742
cg07816163
cg07816637
cg07817675
cg07818063
cg07818949
cg07819497
cg07819861
cg07820702
cg07820786
cg07821305
cg07821599
cg07821690
cg07822613
cg07822928
cg07823489
cg07824272
cg07824710
cg07824716
cg07825955
cg07828739
cg07829209
cg07829232
cg07829469
cg07829690
cg07830287
cg07830695
cg07832761
cg07833209
cg07833472
cg07833955
cg07834423
cg07834670
cg07836478
cg07839513
cg07840471
cg07840995
cg07841357
cg07841686
cg07842726
cg07843073
cg07843463
cg07843905
cg07844507
cg07844659
cg07846565
cg07847890
cg07848485
cg07848655
cg07848981
cg07850316
cg07851244
cg07851361
cg07851470
cg07851521
cg07852224
cg07852429
cg07853501
cg07854009
cg07854339
cg07855045
cg07855322
cg07855337
cg07855754
cg07856280
cg07856387
cg07856721
cg07858412
cg07858489
cg07858613
cg07858952
cg07861321
cg07861329
cg07863373
cg07863638
cg07864801
cg07866524
cg07866612
cg07866630
cg07870039
cg07870213
cg07870293
cg07870528
cg07871083
cg07871393
cg07872558
cg07872608
cg07872979
cg07873068
cg07873243
cg07874738
cg07876350
cg07876576
cg07877097
cg07877145
cg07877179
cg07877497
cg07878191
cg07879640
cg07879681
cg07882184
cg07882546
cg07883031
cg07883262
cg07885834
cg07886337
cg07887247
cg07887387
cg07888679
cg07890131
cg07890882
cg07891654
cg07891737
cg07892140
cg07892413
cg07892451
cg07893128
cg07893709
cg07895538
cg07897372
cg07898108
cg07898500
cg07899240
cg07899342
cg07899983
cg07900281
cg07900823
cg07901472
cg07902120
cg07902406
cg07903073
cg07903153
cg07903918
cg07904255
cg07905191
cg07905537
cg07905544
cg07905749
cg07905836
cg07905965
cg07908229
cg07908903
cg07908999
cg07910050
cg07910736
cg07911310
cg07911444
cg07911962
cg07912018
cg07912453
cg07912561
cg07912888
cg07913503
cg07913806
cg07915318
cg07915323
cg07916137
cg07917473
cg07917750
cg07917808
cg07917842
cg07918723
cg07919028
cg07919805
cg07920282
cg07920452
cg07921164
cg07921682
cg07922434
cg07923588
cg07924013
cg07924971
cg07925105
cg07925246
cg07926178
cg07926770
cg07926903
cg07926986
cg07929112
cg07929264
cg07930329
cg07933656
cg07933929
cg07934026
cg07934561
cg07934604
cg07935255
cg07935274
cg07935490
cg07936541
cg07937091
cg07937544
cg07938009
cg07938509
cg07938676
cg07939831
cg07940072
cg07940280
cg07940703
cg07941860
cg07942194
cg07942217
cg07942324
cg07942727
cg07942774
cg07943461
cg07943737
cg07943766
cg07943881
cg07944494
cg07944762
cg07944793
cg07945460
cg07945925
cg07946795
cg07947385
cg07947520
cg07947847
cg07948534
cg07949500
cg07951151
cg07951749
cg07951900
cg07953082
cg07953310
cg07954776
cg07955741
cg07955933
cg07956259
cg07956857
cg07957551
cg07957706
cg07957795
cg07958169
cg07959124
cg07959403
cg07959490
cg07961278
cg07961637
cg07962218
cg07962522
cg07963358
cg07963361
cg07963706
cg07964060
cg07964244
cg07964602
cg07966051
cg07966289
cg07966808
cg07967114
cg07967630
cg07969008
cg07969055
cg07969769
cg07969785
cg07970541
cg07970973
cg07971250
cg07971743
cg07971827
cg07972787
cg07972887
cg07973507
cg07974031
cg07974772
cg07975985
cg07976578
cg07976669
cg07976864
cg07976976
cg07977171
cg07977388
cg07977689
cg07978371
cg07978901
cg07980295
cg07980324
cg07980466
cg07981080
cg07981991
cg07983453
cg07986413
cg07986685
cg07986887
cg07987449
cg07988713
cg07989373
cg07989450
cg07989733
cg07989829
cg07990036
cg07990343
cg07991167
cg07991252
cg07992604
cg07992633
cg07992759
cg07993731
cg07994580
cg07995259
cg07996558
cg07997387
cg07998479
cg07999037
cg07999542
cg08000261
cg08002447
cg08003742
cg08004206
cg08004698
cg08005007
cg08007234
cg08007304
cg08007557
cg08008286
cg08008696
cg08009313
cg08009379
cg08009568
cg08010037
cg08010214
cg08012156
cg08012922
cg08013114
cg08015257
cg08015467
cg08017202
cg08017389
cg08017453
cg08018385
cg08018968
cg08019449
cg08020945
cg08021120
cg08023458
cg08023476
cg08024053
cg08024278
cg08026791
cg08027440
cg08028004
cg08028247
cg08028341
cg08028425
cg08028698
cg08029105
cg08029610
cg08029978
cg08030851
cg08031346
cg08031518
cg08032338
cg08033285
cg08035144
cg08035449
cg08035771
cg08035872
cg08037664
cg08038224
cg08038567
cg08039008
cg08039281
cg08039385
cg08039587
cg08039701
cg08040660
cg08041536
cg08041573
cg08042345
cg08042477
cg08042799
cg08043017
cg08043447
cg08043779
cg08044366
cg08044620
cg08044718
cg08045489
cg08045712
cg08047135
cg08047391
cg08047889
cg08047902
cg08048385
cg08049592
cg08050006
cg08051049
cg08051237
cg08051322
cg08051445
cg08052302
cg08053115
cg08056835
cg08057876
cg08058191
cg08059058
cg08061076
cg08063724
cg08065238
cg08065292
cg08065835
cg08066384
cg08066535
cg08068375
cg08068547
cg08071329
cg08071391
cg08071595
cg08071915
cg08072458
cg08072863
cg08073009
cg08073113
cg08073294
cg08073884
cg08074555
cg08075604
cg08075677
cg08075740
cg08076532
cg08076847
cg08078541
cg08079056
cg08079511
cg08080024
cg08081379
cg08082943
cg08083435
cg08084616
cg08085668
cg08087657
cg08087673
cg08089364
cg08089702
cg08090296
cg08090769
cg08091163
cg08091579
cg08092515
cg08093398
cg08093564
cg08094128
cg08095339
cg08095340
cg08095345
cg08095359
cg08095613
cg08095628
cg08096143
cg08096812
cg08097929
cg08099416
cg08100031
cg08100432
cg08100944
cg08101922
cg08102814
cg08103220
cg08103359
cg08103644
cg08105183
cg08106449
cg08106565
cg08106635
cg08107352
cg08107689
cg08108713
cg08108965
cg08109568
cg08110005
cg08110291
cg08111035
cg08111251
cg08112534
cg08113624
cg08113639
cg08113691
cg08113913
cg08114547
cg08116137
cg08116260
cg08116922
cg08119201
cg08119506
cg08121102
cg08121729
cg08122018
cg08122948
cg08123455
cg08126299
cg08127021
cg08127694
cg08127858
cg08128444
cg08129150
cg08129266
cg08130060
cg08131169
cg08133850
cg08135103
cg08135333
cg08135460
cg08135815
cg08136070
cg08137564
cg08137671
cg08138005
cg08140237
cg08141049
cg08142253
cg08142344
cg08142983
cg08143688
cg08143715
cg08144319
cg08145495
cg08146026
cg08146256
cg08146495
cg08148379
cg08149071
cg08152083
cg08152331
cg08152599
cg08153621
cg08154187
cg08154700
cg08154731
cg08155050
cg08157101
cg08157440
cg08158115
cg08158805
cg08159343
cg08160057
cg08160079
cg08160108
cg08160317
cg08160771
cg08160871
cg08160891
cg08161325
cg08161491
cg08161628
cg08163494
cg08163714
cg08164977
cg08165108
cg08165558
cg08165875
cg08167039
cg08167250
cg08167748
cg08168175
cg08169026
cg08170119
cg08171276
cg08173660
cg08174003
cg08174320
cg08175318
cg08175546
cg08177746
cg08179155
cg08179525
cg08180553
cg08180624
cg08181324
cg08181657
cg08185061
cg08185695
cg08186668
cg08187458
cg08187469
cg08188593
cg08189100
cg08189391
cg08189861
cg08190125
cg08190464
cg08190552
cg08191566
cg08191781
cg08192098
cg08194339
cg08194650
cg08194752
cg08194799
cg08196128
cg08197571
cg08198040
cg08198401
cg08198609
cg08198713
cg08199235
cg08199727
cg08200252
cg08200869
cg08200936
cg08201536
cg08201625
cg08202507
cg08202682
cg08202827
cg08202978
cg08204044
cg08204861
cg08207170
cg08207536
cg08208598
cg08209614
cg08210865
cg08212477
cg08212479
cg08214898
cg08215115
cg08215453
cg08215532
cg08215876
cg08216447
cg08217411
cg08218330
cg08219091
cg08219863
cg08220596
cg08222153
cg08222555
cg08222798
cg08223835
cg08224217
cg08224478
cg08225398
cg08227541
cg08227568
cg08228077
cg08228366
cg08228804
cg08229183
cg08229502
cg08229688
cg08229801
cg08230553
cg08230698
cg08230887
cg08234415
cg08234563
cg08236018
cg08236687
cg08236766
cg08236943
cg08237400
cg08238746
cg08239841
cg08240571
cg08240978
cg08241397
cg08241916
cg08242232
cg08242338
cg08245127
cg08245665
cg08246496
cg08247552
cg08247583
cg08248014
cg08248445
cg08248516
cg08248611
cg08248738
cg08249592
cg08250105
cg08251160
cg08251248
cg08251427
cg08251678
cg08251943
cg08252384
cg08252966
cg08253049
cg08253402
cg08254533
cg08256065
cg08256175
cg08256557
cg08257009
cg08257212
cg08257573
cg08258224
cg08258654
cg08258922
cg08262565
cg08262582
cg08262637
cg08263589
cg08263940
cg08264118
cg08267258
cg08267300
cg08267888
cg08267988
cg08268186
cg08270434
cg08270539
cg08271622
cg08271781
cg08272429
cg08273502
cg08274761
cg08274805
cg08275025
cg08275631
cg08276333
cg08276455
cg08276538
cg08276828
cg08277233
cg08277815
cg08278078
cg08278843
cg08279546
cg08280546
cg08280861
cg08281071
cg08281469
cg08281936
cg08282195
cg08282623
cg08282812
cg08283318
cg08283777
cg08284001
cg08284151
cg08284447
cg08284489
cg08284758
cg08285319
cg08285415
cg08285429
cg08285663
cg08285730
cg08286003
cg08287248
cg08287737
cg08288237
cg08288314
cg08288694
cg08289176
cg08290728
cg08291425
cg08292569
cg08292877
cg08293303
cg08293468
cg08294038
cg08294536
cg08296390
cg08296499
cg08296730
cg08297137
cg08300985
cg08300990
cg08301036
cg08302468
cg08304101
cg08304249
cg08306365
cg08306589
cg08306696
cg08307350
cg08307753
cg08307867
cg08308693
cg08309609
cg08310364
cg08310439
cg08313242
cg08315130
cg08315272
cg08317105
cg08317295
cg08317730
cg08317801
cg08318353
cg08318424
cg08318714
cg08318882
cg08319492
cg08319936
cg08320982
cg08321330
cg08322013
cg08322149
cg08323201
cg08323227
cg08324383
cg08324852
cg08324962
cg08325307
cg08326209
cg08326765
cg08328153
cg08328842
cg08328906
cg08329070
cg08329075
cg08329295
cg08329443
cg08330011
cg08330080
cg08330547
cg08332992
cg08333243
cg08333333
cg08333382
cg08333627
cg08334076
cg08334154
cg08334278
cg08334329
cg08335662
cg08335892
cg08336041
cg08336139
cg08336687
cg08336733
cg08337923
cg08338237
cg08338323
cg08339324
cg08339762
cg08340798
cg08342134
cg08342560
cg08343142
cg08343786
cg08344174
cg08346453
cg08346719
cg08347442
cg08347582
cg08348387
cg08348949
cg08350960
cg08351017
cg08353090
cg08353172
cg08354320
cg08354445
cg08355345
cg08355864
cg08356097
cg08356248
cg08356522
cg08356705
cg08357055
cg08357177
cg08357313
cg08359870
cg08360297
cg08362589
cg08364584
cg08365181
cg08365331
cg08365438
cg08365685
cg08365989
cg08366912
cg08368182
cg08368330
cg08368496
cg08369061
cg08369576
cg08370325
cg08370718
cg08371064
cg08371086
cg08372051
cg08372869
cg08374391
cg08374741
cg08377426
cg08377615
cg08377758
cg08377862
cg08379019
cg08380227
cg08380262
cg08381437
cg08381868
cg08382147
cg08382918
cg08382946
cg08383902
cg08384020
cg08384658
cg08387805
cg08388232
cg08389347
cg08390994
cg08391356
cg08392051
cg08392142
cg08393087
cg08393183
cg08394510
cg08394597
cg08394602
cg08395009
cg08395459
cg08395966
cg08396017
cg08396034
cg08396387
cg08396483
cg08397437
cg08397879
cg08397951
cg08398034
cg08398498
cg08399178
cg08400246
cg08400316
cg08401859
cg08403041
cg08403691
cg08404057
cg08404318
cg08405073
cg08406892
cg08407065
cg08408212
cg08408543
cg08408938
cg08409165
cg08409563
cg08409566
cg08410052
cg08410326
cg08411512
cg08411833
cg08412485
cg08413390
cg08414231
cg08415053
cg08416054
cg08416191
cg08416313
cg08416870
cg08418747
cg08419523
cg08419657
cg08420056
cg08420353
cg08420370
cg08420672
cg08421550
cg08421900
cg08422668
cg08424213
cg08425402
cg08426980
cg08428949
cg08429943
cg08430598
cg08431566
cg08431860
cg08432147
cg08432583
cg08432712
cg08432992
cg08434171
cg08434295
cg08434350
cg08434747
cg08436684
cg08437461
cg08437957
cg08438164
cg08438268
cg08438385
cg08439448
cg08439881
cg08439987
cg08440544
cg08441918
cg08442922
cg08443124
cg08443492
cg08444457
cg08445093
cg08445469
cg08446682
cg08447733
cg08448812
cg08449090
cg08449361
cg08449389
cg08449855
cg08449975
cg08450058
cg08450091
cg08450572
cg08451113
cg08451591
cg08451993
cg08452671
cg08452787
cg08454110
cg08454334
cg08454918
cg08455021
cg08455548
cg08456597
cg08457790
cg08458349
cg08458378
cg08458655
cg08459182
cg08459677
cg08460022
cg08460439
cg08460629
cg08461457
cg08461781
cg08461853
cg08462017
cg08463813
cg08464140
cg08464541
cg08464734
cg08464855
cg08464900
cg08466138
cg08466385
cg08467286
cg08467737
cg08469346
cg08469632
cg08469640
cg08469752
cg08470827
cg08471420
cg08471734
cg08472049
cg08472583
cg08472753
cg08473226
cg08474403
cg08475244
cg08475518
cg08475721
cg08476390
cg08476832
cg08477215
cg08477687
cg08478046
cg08478462
cg08479459
cg08480493
cg08480926
cg08481162
cg08483173
cg08483316
cg08483687
cg08484972
cg08488494
cg08488615
cg08489228
cg08489324
cg08489682
cg08490030
cg08490246
cg08490356
cg08490589
cg08491069
cg08491188
cg08491641
cg08491685
cg08492178
cg08493360
cg08494150
cg08494377
cg08494644
cg08497953
cg08498719
cg08500685
cg08501005
cg08501265
cg08501735
cg08501840
cg08504279
cg08504577
cg08505673
cg08505791
cg08506004
cg08506303
cg08506369
cg08506401
cg08507638
cg08508576
cg08508777
cg08508887
cg08509032
cg08511331
cg08512142
cg08512456
cg08513364
cg08515401
cg08516030
cg08516112
cg08518507
cg08518892
cg08519216
cg08519553
cg08519616
cg08519764
cg08519797
cg08519949
cg08520349
cg08522655
cg08522831
cg08523325
cg08523444
cg08525345
cg08525476
cg08526140
cg08527172
cg08527618
cg08528204
cg08528213
cg08529062
cg08529748
cg08529987
cg08530824
cg08531263
cg08531365
cg08531998
cg08533036
cg08534331
cg08534465
cg08536402
cg08537563
cg08538186
cg08539065
cg08539375
cg08539758
cg08539962
cg08540307
cg08541345
cg08541920
cg08542640
cg08543695
cg08546158
cg08546300
cg08546805
cg08547211
cg08547427
cg08547534
cg08547873
cg08548044
cg08548718
cg08548783
cg08548871
cg08549075
cg08549661
cg08550084
cg08550094
cg08550314
cg08550333
cg08550882
cg08551078
cg08551188
cg08551497
cg08551633
cg08551868
cg08552065
cg08552121
cg08552635
cg08553429
cg08555389
cg08555657
cg08556213
cg08556525
cg08558058
cg08558878
cg08558974
cg08560150
cg08560164
cg08561071
cg08561667
cg08563062
cg08563677
cg08563847
cg08566488
cg08566640
cg08567947
cg08568561
cg08571287
cg08573318
cg08573535
cg08573907
cg08574140
cg08574479
cg08574564
cg08574632
cg08575682
cg08576095
cg08576845
cg08577213
cg08577509
cg08577517
cg08577693
cg08577904
cg08578395
cg08580224
cg08581275
cg08581359
cg08581953
cg08582546
cg08582729
cg08582773
cg08583411
cg08583895
cg08584230
cg08585897
cg08585975
cg08588744
cg08589864
cg08591048
cg08591299
cg08591671
cg08591859
cg08593037
cg08593252
cg08594032
cg08594632
cg08597025
cg08597142
cg08597393
cg08597797
cg08598108
cg08598406
cg08598483
cg08598602
cg08599229
cg08599330
cg08600213
cg08600458
cg08600509
cg08600765
cg08604085
cg08604957
cg08605442
cg08606818
cg08607209
cg08607875
cg08608016
cg08608094
cg08608144
cg08609896
cg08610164
cg08610228
cg08610886
cg08611431
cg08612177
cg08613507
cg08613577
cg08614917
cg08615458
cg08615552
cg08615635
cg08615887
cg08616431
cg08616516
cg08616853
cg08617020
cg08617415
cg08617645
cg08619954
cg08620112
cg08620245
cg08620479
cg08620558
cg08621454
cg08623941
cg08624705
cg08626125
cg08626543
cg08626637
cg08627051
cg08627594
cg08627942
cg08628006
cg08630971
cg08633056
cg08633200
cg08633453
cg08634157
cg08634826
cg08634937
cg08636083
cg08637257
cg08637714
cg08637965
cg08638287
cg08638481
cg08638999
cg08639839
cg08641618
cg08643930
cg08643950
cg08643997
cg08644058
cg08644267
cg08644341
cg08645579
cg08645878
cg08646442
cg08646667
cg08647652
cg08648136
cg08648727
cg08648997
cg08650676
cg08651039
cg08652957
cg08653580
cg08653918
cg08654002
cg08654153
cg08655480
cg08655904
cg08656053
cg08656064
cg08656326
cg08656852
cg08658981
cg08659203
cg08659785
cg08660064
cg08660955
cg08661270
cg08661591
cg08662532
cg08663007
cg08663008
cg08663109
cg08663552
cg08663953
cg08664956
cg08667379
cg08667899
cg08669370
cg08671425
cg08673142
cg08674321
cg08674669
cg08676001
cg08676755
cg08677558
cg08677715
cg08678397
cg08678755
cg08679502
cg08680260
cg08680728
cg08680991
cg08681307
cg08681966
cg08683088
cg08683297
cg08684477
cg08684904
cg08685444
cg08686293
cg08687251
cg08687283
cg08687643
cg08687731
cg08687901
cg08688798
cg08689158
cg08689882
cg08693067
cg08694149
cg08694556
cg08694585
cg08694858
cg08695411
cg08695887
cg08696836
cg08698105
cg08699568
cg08699977
cg08702612
cg08702825
cg08703289
cg08704250
cg08705895
cg08707025
cg08707456
cg08707555
cg08708193
cg08708735
cg08709013
cg08709039
cg08709385
cg08709680
cg08710629
cg08710987
cg08711604
cg08711796
cg08712285
cg08713126
cg08713543
cg08714433
cg08714440
cg08715207
cg08715276
cg08715549
cg08716211
cg08716553
cg08717396
cg08717896
cg08718119
cg08720786
cg08721746
cg08721908
cg08722065
cg08722115
cg08722616
cg08723103
cg08723637
cg08724510
cg08724753
cg08726145
cg08727303
cg08727433
cg08728514
cg08728848
cg08728856
cg08729004
cg08729434
cg08729730
cg08729779
cg08730694
cg08730871
cg08731917
cg08732139
cg08733482
cg08734711
cg08735208
cg08735636
cg08736522
cg08736544
cg08738770
cg08738784
cg08739110
cg08739281
cg08739478
cg08739628
cg08739648
cg08740010
cg08740894
cg08741921
cg08742041
cg08742106
cg08742360
cg08742408
cg08742585
cg08743024
cg08744654
cg08745199
cg08745461
cg08747369
cg08748210
cg08748794
cg08749095
cg08751734
cg08752431
cg08754095
cg08755139
cg08755283
cg08755307
cg08755509
cg08755601
cg08756272
cg08757270
cg08757434
cg08758529
cg08759186
cg08759274
cg08760211
cg08761155
cg08761334
cg08761443
cg08762306
cg08763584
cg08764265
cg08765193
cg08766627
cg08766645
cg08767715
cg08767884
cg08767895
cg08769816
cg08773640
cg08773876
cg08773882
cg08775793
cg08778598
cg08778881
cg08779129
cg08779953
cg08780220
cg08780318
cg08780658
cg08780974
cg08781081
cg08782122
cg08782158
cg08782688
cg08783023
cg08783143
cg08783558
cg08783934
cg08786213
cg08787622
cg08787802
cg08787964
cg08789741
cg08790114
cg08790485
cg08792584
cg08792724
cg08793549
cg08793924
cg08794265
cg08795320
cg08795713
cg08795994
cg08796174
cg08796647
cg08797106
cg08797305
cg08797793
cg08798349
cg08798705
cg08799632
cg08800250
cg08801436
cg08802097
cg08802513
cg08802930
cg08803663
cg08803783
cg08803790
cg08804250
cg08804555
cg08805586
cg08806109
cg08806717
cg08807341
cg08808258
cg08808788
cg08808791
cg08809635
cg08810106
cg08811681
cg08811817
cg08811988
cg08813180
cg08813464
cg08813510
cg08814736
cg08815672
cg08816098
cg08816455
cg08816824
cg08817168
cg08817424
cg08817483
cg08817545
cg08818009
cg08818385
cg08819006
cg08819601
cg08821669
cg08822578
cg08822679
cg08822688
cg08822798
cg08824169
cg08824711
cg08825291
cg08826095
cg08826617
cg08827024
cg08827274
cg08827578
cg08829137
cg08831381
cg08831455
cg08832266
cg08832842
cg08833952
cg08834050
cg08834459
cg08834691
cg08834712
cg08835686
cg08837676
cg08838942
cg08839534
cg08840847
cg08841159
cg08841342
cg08842495
cg08843769
cg08844767
cg08844929
cg08845336
cg08846880
cg08847636
cg08847773
cg08848343
cg08849354
cg08850310
cg08851289
cg08851784
cg08851851
cg08853658
cg08854987
cg08855301
cg08855386
cg08855953
cg08856378
cg08856764
cg08857406
cg08857513
cg08857745
cg08857994
cg08858020
cg08858370
cg08858441
cg08859406
cg08859447
cg08859916
cg08860007
cg08860411
cg08860596
cg08860941
cg08862210
cg08862373
cg08862717
cg08863842
cg08865588
cg08866633
cg08867667
cg08868447
cg08869206
cg08869571
cg08869875
cg08871291
cg08871618
cg08871722
cg08871875
cg08872001
cg08872924
cg08873266
cg08874067
cg08875433
cg08878372
cg08879022
cg08880064
cg08880070
cg08880796
cg08882060
cg08882084
cg08882985
cg08883028
cg08883118
cg08883140
cg08883146
cg08883535
cg08884494
cg08884854
cg08884917
cg08885198
cg08885316
cg08885708
cg08886201
cg08887184
cg08887952
cg08888022
cg08888152
cg08889480
cg08889636
cg08889954
cg08890503
cg08891115
cg08891229
cg08891811
cg08893811
cg08894150
cg08894319
cg08894362
cg08894410
cg08894701
cg08895311
cg08895454
cg08896243
cg08896852
cg08897010
cg08897031
cg08897493
cg08898949
cg08899212
cg08899308
cg08899761
cg08900656
cg08901098
cg08901578
cg08903206
cg08903970
cg08904095
cg08904445
cg08904532
cg08905402
cg08905600
cg08905624
cg08905705
cg08906643
cg08907282
cg08908004
cg08909185
cg08911864
cg08912238
cg08912840
cg08913117
cg08913191
cg08913931
cg08915683
cg08915776
cg08916154
cg08916302
cg08916839
cg08917933
cg08918031
cg08918057
cg08918887
cg08919224
cg08919359
cg08919528
cg08919674
cg08919930
cg08920440
cg08920724
cg08922544
cg08922669
cg08923066
cg08924026
cg08924089
cg08924911
cg08925882
cg08926436
cg08927294
cg08928494
cg08928799
cg08928897
cg08929218
cg08929436
cg08930214
cg08930642
cg08930944
cg08931262
cg08932233
cg08932994
cg08933160
cg08935003
cg08936952
cg08937153
cg08937395
cg08937958
cg08939496
cg08939658
cg08940787
cg08941122
cg08942052
cg08943004
cg08943258
cg08943499
cg08943772
cg08944385
cg08944997
cg08945467
cg08945711
cg08945718
cg08946014
cg08946563
cg08947087
cg08947521
cg08949192
cg08949783
cg08950734
cg08950859
cg08951186
cg08951330
cg08951566
cg08952108
cg08952300
cg08953243
cg08953850
cg08954701
cg08954761
cg08955952
cg08956054
cg08956604
cg08956724
cg08956865
cg08958598
cg08958952
cg08959057
cg08959094
cg08959314
cg08959585
cg08960156
cg08961258
cg08961416
cg08961793
cg08962164
cg08962298
cg08963495
cg08964890
cg08965098
cg08965262
cg08965677
cg08966591
cg08967800
cg08967927
cg08968445
cg08968603
cg08968947
cg08969066
cg08970715
cg08971041
cg08971831
cg08972582
cg08972632
cg08972843
cg08973243
cg08973839
cg08973851
cg08974463
cg08974492
cg08975121
cg08975239
cg08975295
cg08975528
cg08975724
cg08976025
cg08977027
cg08977054
cg08977954
cg08979261
cg08979720
cg08980382
cg08980859
cg08981067
cg08981669
cg08982986
cg08983253
cg08983429
cg08983760
cg08984900
cg08985078
cg08985570
cg08987560
cg08987606
cg08988226
cg08988609
cg08990626
cg08990926
cg08992552
cg08994836
cg08995467
cg08995473
cg08995668
cg08997274
cg08997352
cg08997445
cg08997913
cg08998582
cg08999332
cg08999962
cg09000800
cg09001642
cg09003023
cg09003326
cg09003499
cg09003710
cg09004936
cg09005448
cg09006327
cg09006582
cg09007244
cg09007841
cg09008103
cg09009891
cg09010232
cg09010827
cg09011231
cg09011455
cg09011576
cg09012174
cg09013789
cg09013953
cg09013995
cg09015325
cg09015722
cg09015841
cg09016348
cg09016926
cg09017528
cg09018040
cg09018134
cg09018383
cg09018722
cg09018944
cg09019137
cg09019457
cg09020001
cg09020336
cg09023743
cg09025174
cg09026213
cg09026580
cg09026875
cg09026955
cg09027357
cg09027495
cg09027985
cg09028008
cg09028316
cg09028478
cg09028748
cg09029468
cg09029526
cg09029624
cg09030162
cg09032303
cg09032391
cg09032630
cg09032973
cg09034774
cg09034836
cg09035253
cg09035806
cg09035838
cg09036478
cg09037025
cg09037798
cg09037867
cg09037894
cg09038078
cg09038914
cg09039112
cg09039949
cg09040134
cg09040627
cg09043633
cg09044154
cg09044728
cg09045317
cg09045419
cg09045647
cg09046797
cg09047536
cg09048205
cg09048404
cg09048955
cg09050820
cg09050860
cg09051904
cg09052108
cg09052327
cg09052585
cg09052906
cg09053271
cg09053663
cg09053901
cg09054549
cg09056039
cg09058061
cg09058576
cg09059466
cg09062640
cg09062822
cg09062849
cg09063472
cg09066476
cg09066849
cg09067610
cg09067990
cg09068303
cg09069150
cg09069294
cg09069886
cg09070832
cg09071482
cg09072368
cg09073838
cg09074625
cg09074808
cg09078408
cg09079168
cg09079286
cg09080432
cg09080503
cg09080729
cg09080738
cg09081711
cg09082515
cg09082839
cg09082840
cg09083082
cg09084230
cg09086151
cg09086740
cg09087683
cg09088430
cg09088812
cg09090017
cg09090460
cg09090462
cg09090733
cg09091404
cg09092132
cg09093035
cg09093538
cg09095645
cg09097919
cg09099312
cg09099653
cg09099716
cg09100792
cg09101041
cg09102690
cg09102762
cg09103600
cg09103660
cg09103724
cg09104029
cg09104321
cg09104747
cg09104915
cg09105440
cg09105562
cg09106471
cg09106505
cg09107240
cg09108378
cg09109496
cg09110945
cg09112388
cg09114546
cg09115837
cg09116520
cg09118225
cg09118400
cg09118481
cg09118555
cg09120035
cg09120188
cg09120302
cg09120877
cg09121055
cg09121680
cg09121693
cg09122035
cg09122197
cg09122412
cg09123431
cg09124018
cg09124136
cg09124223
cg09124369
cg09124494
cg09126659
cg09126701
cg09126835
cg09126870
cg09127406
cg09127540
cg09128064
cg09128096
cg09128377
cg09128733
cg09131092
cg09131398
cg09132256
cg09133154
cg09133791
cg09136023
cg09136815
cg09137162
cg09137199
cg09137423
cg09137608
cg09137672
cg09138437
cg09138512
cg09139287
cg09139559
cg09139721
cg09140665
cg09141001
cg09141300
cg09141557
cg09142608
cg09144424
cg09145534
cg09147386
cg09147710
cg09147920
cg09148746
cg09149459
cg09150152
cg09152401
cg09152433
cg09152479
cg09152490
cg09153684
cg09154317
cg09154395
cg09155940
cg09156699
cg09157431
cg09159144
cg09159638
cg09159682
cg09160038
cg09160332
cg09160336
cg09160381
cg09160912
cg09162829
cg09162860
cg09163365
cg09163516
cg09163801
cg09164203
cg09164211
cg09164911
cg09166233
cg09166973
cg09167187
cg09167825
cg09168272
cg09169215
cg09169454
cg09170347
cg09170412
cg09170553
cg09174168
cg09174188
cg09174741
cg09176105
cg09176274
cg09176539
cg09176545
cg09177473
cg09177734
cg09179420
cg09179993
cg09180253
cg09180341
cg09180356
cg09180380
cg09180890
cg09181548
cg09182939
cg09185386
cg09186500
cg09186748
cg09187740
cg09187760
cg09187904
cg09188016
cg09188385
cg09188484
cg09189601
cg09190618
cg09190885
cg09191036
cg09192011
cg09192086
cg09193791
cg09196346
cg09196942
cg09197288
cg09197391
cg09197508
cg09197653
cg09197968
cg09198877
cg09199072
cg09199660
cg09200086
cg09200097
cg09200593
cg09200738
cg09200760
cg09202667
cg09202971
cg09203382
cg09203927
cg09204187
cg09204524
cg09205156
cg09205202
cg09208020
cg09208341
cg09208628
cg09208740
cg09210005
cg09211265
cg09212113
cg09215411
cg09216620
cg09217910
cg09218569
cg09218635
cg09219566
cg09219668
cg09219970
cg09220034
cg09221219
cg09221872
cg09223975
cg09225293
cg09225933
cg09226290
cg09226570
cg09226792
cg09227105
cg09227478
cg09227806
cg09228725
cg09229974
cg09231950
cg09232103
cg09232499
cg09233161
cg09233678
cg09233704
cg09234393
cg09234465
cg09235050
cg09235203
cg09235885
cg09238432
cg09238761
cg09239150
cg09239700
cg09239705
cg09239716
cg09240555
cg09241097
cg09242100
cg09242533
cg09242751
cg09242901
cg09243147
cg09243567
cg09248119
cg09248276
cg09248356
cg09249611
cg09249800
cg09249837
cg09250300
cg09251328
cg09253412
cg09255484
cg09255913
cg09256940
cg09257039
cg09257178
cg09258439
cg09258788
cg09259115
cg09259182
cg09259939
cg09260195
cg09261703
cg09262870
cg09263089
cg09263407
cg09264558
cg09265955
cg09266008
cg09266080
cg09266229
cg09266310
cg09267087
cg09267402
cg09267580
cg09268338
cg09269118
cg09269480
cg09270003
cg09270060
cg09270514
cg09273278
cg09273289
cg09273482
cg09273714
cg09274253
cg09274963
cg09276026
cg09276621
cg09276863
cg09279404
cg09279458
cg09280462
cg09282654
cg09283690
cg09283950
cg09284336
cg09284719
cg09285683
cg09285808
cg09286626
cg09287179
cg09287977
cg09288310
cg09289278
cg09289439
cg09290612
cg09291386
cg09293122
cg09293286
cg09294492
cg09294660
cg09295542
cg09296089
cg09296453
cg09297252
cg09297409
cg09297882
cg09298680
cg09299316
cg09299390
cg09300505
cg09300563
cg09300980
cg09301052
cg09302776
cg09302845
cg09303239
cg09303375
cg09303715
cg09304270
cg09305478
cg09307250
cg09307335
cg09307358
cg09307838
cg09308375
cg09308502
cg09308847
cg09310891
cg09311149
cg09312996
cg09314833
cg09314984
cg09315918
cg09316204
cg09316214
cg09317079
cg09317790
cg09318124
cg09319020
cg09319733
cg09320079
cg09321268
cg09321430
cg09325041
cg09325162
cg09325506
cg09325695
cg09326107
cg09327250
cg09327375
cg09327561
cg09328163
cg09328611
cg09328644
cg09329587
cg09329606
cg09330242
cg09331835
cg09332981
cg09333367
cg09333889
cg09334382
cg09334555
cg09336056
cg09336909
cg09338045
cg09339153
cg09341848
cg09342111
cg09342798
cg09342940
cg09342994
cg09343672
cg09343819
cg09344098
cg09344219
cg09345077
cg09345153
cg09345839
cg09346831
cg09346871
cg09347151
cg09347288
cg09348012
cg09348732
cg09350008
cg09350435
cg09350883
cg09351142
cg09353726
cg09354295
cg09356625
cg09357538
cg09357750
cg09359475
cg09362337
cg09362743
cg09363978
cg09364127
cg09364218
cg09366824
cg09367184
cg09367334
cg09367727
cg09367807
cg09367849
cg09367987
cg09368046
cg09368964
cg09369748
cg09369841
cg09370277
cg09370756
cg09371572
cg09372999
cg09373350
cg09373786
cg09374462
cg09374714
cg09375174
cg09375299
cg09375431
cg09377915
cg09378304
cg09379229
cg09380415
cg09380600
cg09380636
cg09381582
cg09382092
cg09385692
cg09386204
cg09387519
cg09387828
cg09387992
cg09388113
cg09388237
cg09388810
cg09389493
cg09390022
cg09390280
cg09391371
cg09391383
cg09391619
cg09392046
cg09393382
cg09393453
cg09393551
cg09393942
cg09394377
cg09394453
cg09395572
cg09396295
cg09397044
cg09397191
cg09397557
cg09398264
cg09398544
cg09399156
cg09399158
cg09400269
cg09400508
cg09402225
cg09402943
cg09402958
cg09403190
cg09404119
cg09404131
cg09406548
cg09406846
cg09407081
cg09407550
cg09408951
cg09409168
cg09409412
cg09409435
cg09409457
cg09409500
cg09410171
cg09410183
cg09410837
cg09411719
cg09412369
cg09412931
cg09413655
cg09413950
cg09414330
cg09414985
cg09415639
cg09415969
cg09417740
cg09418063
cg09418267
cg09418601
cg09419372
cg09420119
cg09420391
cg09421126
cg09421142
cg09421361
cg09423113
cg09423766
cg09423819
cg09424830
cg09425168
cg09425249
cg09425611
cg09426085
cg09427936
cg09428214
cg09428912
cg09429216
cg09429391
cg09429847
cg09430308
cg09430946
cg09431370
cg09431479
cg09432465
cg09434064
cg09434193
cg09434222
cg09434431
cg09435109
cg09435160
cg09435550
cg09436232
cg09436347
cg09437847
cg09438217
cg09438445
cg09439054
cg09439534
cg09439973
cg09440268
cg09440986
cg09441331
cg09441394
cg09442159
cg09443347
cg09443457
cg09444120
cg09444276
cg09444405
cg09444802
cg09444893
cg09445363
cg09447834
cg09448062
cg09448175
cg09448246
cg09448605
cg09448701
cg09449069
cg09449235
cg09450046
cg09450238
cg09451073
cg09451549
cg09453398
cg09454209
cg09454251
cg09454740
cg09454979
cg09455239
cg09456058
cg09456065
cg09456285
cg09456389
cg09456760
cg09456797
cg09457206
cg09457413
cg09457425
cg09458820
cg09458836
cg09458907
cg09459868
cg09460082
cg09460356
cg09460489
cg09462412
cg09463174
cg09464192
cg09464367
cg09465065
cg09465698
cg09466338
cg09467165
cg09467637
cg09467711
cg09468399
cg09468832
cg09468937
cg09469643
cg09469670
cg09470902
cg09470963
cg09471122
cg09471659
cg09472675
cg09473942
cg09474010
cg09474173
cg09474589
cg09474625
cg09475256
cg09475635
cg09476883
cg09476963
cg09477426
cg09478228
cg09478811
cg09478859
cg09479016
cg09480577
cg09481347
cg09481699
cg09482109
cg09485063
cg09485757
cg09486868
cg09488241
cg09488502
cg09490556
cg09490565
cg09494582
cg09494694
cg09495416
cg09496161
cg09497124
cg09498254
cg09499109
cg09499262
cg09499747
cg09501191
cg09501282
cg09501518
cg09503522
cg09504104
cg09504130
cg09505836
cg09505990
cg09506496
cg09506783
cg09507185
cg09507246
cg09507585
cg09507761
cg09508275
cg09511909
cg09512111
cg09512765
cg09512973
cg09513169
cg09514664
cg09515229
cg09516180
cg09516423
cg09516604
cg09516651
cg09516898
cg09517391
cg09517503
cg09517734
cg09517757
cg09517809
cg09518851
cg09519273
cg09519612
cg09520501
cg09520583
cg09520654
cg09521141
cg09521536
cg09521691
cg09521818
cg09521836
cg09522945
cg09522962
cg09523064
cg09523380
cg09523909
cg09526343
cg09526697
cg09527301
cg09527453
cg09527515
cg09527714
cg09528341
cg09529065
cg09529280
cg09529596
cg09531729
cg09532502
cg09533142
cg09533473
cg09533512
cg09533915
cg09534880
cg09535358
cg09535841
cg09536426
cg09536474
cg09536694
cg09537216
cg09537523
cg09537956
cg09537958
cg09538725
cg09540002
cg09540565
cg09540626
cg09541668
cg09542838
cg09543842
cg09545495
cg09545764
cg09547767
cg09547890
cg09550021
cg09550097
cg09551350
cg09551452
cg09551916
cg09552052
cg09552829
cg09552983
cg09553466
cg09553915
cg09553937
cg09553981
cg09554696
cg09554993
cg09555192
cg09555398
cg09555555
cg09555617
cg09555682
cg09556042
cg09556148
cg09556994
cg09557014
cg09558619
cg09559097
cg09559140
cg09559278
cg09563405
cg09563731
cg09563786
cg09564990
cg09565079
cg09565688
cg09565888
cg09566241
cg09566453
cg09566533
cg09567915
cg09567953
cg09568267
cg09568555
cg09568556
cg09569868
cg09569990
cg09570855
cg09571514
cg09572067
cg09574369
cg09575733
cg09576231
cg09577320
cg09577928
cg09578065
cg09579413
cg09580147
cg09580474
cg09580601
cg09580920
cg09581201
cg09581588
cg09582822
cg09582952
cg09583654
cg09583921
cg09583939
cg09584006
cg09584532
cg09584691
cg09585608
cg09585688
cg09586796
cg09590303
cg09590812
cg09591497
cg09591533
cg09592224
cg09592456
cg09592846
cg09593727
cg09594046
cg09594751
cg09595356
cg09595511
cg09596962
cg09597119
cg09597666
cg09598512
cg09599259
cg09599586
cg09600406
cg09601319
cg09602529
cg09602795
cg09602820
cg09604307
cg09604762
cg09605111
cg09605845
cg09606491
cg09607043
cg09607178
cg09607489
cg09608028
cg09608073
cg09609314
cg09611690
cg09612473
cg09612573
cg09612765
cg09612875
cg09612912
cg09613747
cg09614531
cg09614727
cg09614762
cg09615580
cg09615915
cg09616333
cg09617896
cg09618387
cg09618640
cg09619446
cg09621423
cg09622007
cg09622330
cg09622514
cg09623024
cg09623130
cg09624528
cg09625499
cg09626061
cg09626606
cg09626926
cg09628321
cg09628773
cg09631192
cg09632152
cg09632727
cg09632976
cg09633101
cg09633140
cg09633443
cg09634135
cg09635009
cg09635533
cg09636024
cg09638003
cg09638834
cg09639264
cg09639771
cg09640135
cg09640356
cg09640718
cg09641576
cg09642233
cg09642777
cg09642925
cg09643241
cg09644244
cg09644620
cg09644944
cg09645180
cg09645581
cg09646492
cg09646655
cg09646718
cg09647037
cg09647375
cg09647797
cg09649382
cg09649438
cg09652097
cg09652614
cg09653199
cg09653535
cg09655234
cg09655459
cg09656371
cg09656723
cg09657136
cg09657341
cg09657744
cg09657936
cg09658760
cg09658772
cg09660501
cg09661437
cg09662457
cg09662862
cg09663059
cg09663323
cg09664152
cg09664455
cg09664554
cg09665844
cg09666835
cg09667001
cg09667205
cg09667214
cg09667987
cg09668244
cg09669075
cg09669104
cg09671131
cg09671906
cg09672161
cg09672286
cg09672737
cg09672912
cg09674162
cg09675134
cg09675538
cg09675895
cg09676575
cg09676860
cg09676939
cg09677082
cg09677823
cg09677938
cg09677976
cg09678093
cg09679014
cg09680307
cg09680643
cg09681750
cg09683381
cg09684106
cg09684637
cg09685060
cg09685420
cg09685630
cg09685904
cg09685961
cg09686729
cg09686800
cg09686907
cg09686964
cg09687813
cg09690048
cg09690561
cg09691093
cg09692122
cg09692125
cg09693961
cg09694328
cg09696515
cg09699726
cg09700327
cg09701144
cg09701880
cg09703571
cg09705217
cg09705264
cg09705623
cg09705748
cg09705759
cg09706152
cg09708454
cg09708560
cg09708666
cg09708741
cg09708901
cg09709641
cg09711279
cg09711946
cg09712857
cg09713269
cg09713549
cg09717198
cg09717526
cg09717610
cg09719594
cg09720033
cg09720271
cg09720544
cg09721008
cg09721041
cg09721094
cg09722404
cg09722408
cg09723770
cg09726123
cg09726125
cg09726804
cg09727084
cg09727546
cg09727641
cg09729955
cg09730640
cg09730926
cg09731073
cg09731798
cg09732637
cg09733789
cg09734347
cg09734912
cg09735337
cg09735578
cg09736019
cg09736404
cg09736440
cg09736526
cg09736774
cg09737242
cg09737911
cg09738190
cg09738906
cg09739745
cg09739912
cg09739932
cg09740255
cg09740542
cg09741670
cg09743847
cg09744243
cg09744732
cg09745083
cg09745812
cg09746391
cg09746604
cg09747670
cg09748881
cg09748946
cg09748952
cg09750183
cg09751842
cg09752021
cg09753647
cg09753648
cg09753839
cg09754031
cg09755032
cg09755589
cg09756509
cg09757134
cg09758761
cg09758767
cg09759040
cg09759063
cg09759619
cg09759808
cg09760018
cg09761134
cg09761155
cg09761478
cg09761793
cg09762209
cg09763060
cg09764506
cg09764916
cg09765074
cg09765906
cg09766212
cg09766327
cg09767616
cg09768178
cg09770389
cg09770583
cg09770647
cg09771512
cg09772384
cg09772816
cg09773058
cg09773573
cg09773647
cg09774142
cg09774287
cg09774565
cg09775780
cg09775918
cg09776277
cg09777617
cg09778629
cg09781729
cg09781876
cg09782691
cg09782993
cg09783353
cg09784372
cg09785091
cg09785516
cg09785872
cg09786303
cg09786335
cg09787044
cg09787394
cg09787429
cg09787820
cg09788161
cg09788778
cg09789991
cg09790134
cg09790459
cg09791009
cg09791665
cg09791867
cg09793796
cg09793809
cg09795137
cg09795550
cg09795614
cg09795688
cg09797376
cg09797837
cg09798387
cg09801859
cg09802186
cg09802192
cg09803951
cg09803972
cg09804015
cg09804964
cg09805323
cg09805507
cg09805871
cg09806597
cg09806629
cg09806656
cg09806948
cg09807481
cg09808028
cg09808075
cg09808196
cg09808319
cg09809246
cg09810059
cg09811166
cg09811926
cg09812836
cg09813075
cg09813493
cg09814895
cg09814912
cg09816143
cg09816349
cg09816366
cg09817102
cg09817503
cg09817526
cg09818023
cg09818055
cg09818081
cg09818912
cg09821234
cg09821651
cg09822191
cg09822791
cg09823452
cg09824202
cg09824406
cg09824849
cg09824926
cg09825346
cg09825839
cg09826047
cg09826692
cg09826784
cg09826911
cg09827122
cg09827673
cg09828632
cg09828968
cg09829303
cg09829573
cg09829580
cg09829842
cg09830040
cg09830678
cg09831869
cg09832694
cg09833624
cg09834467
cg09834770
cg09835320
cg09835601
cg09836361
cg09837755
cg09838962
cg09839321
cg09840563
cg09840850
cg09842125
cg09842735
cg09843155
cg09843754
cg09844358
cg09844471
cg09845145
cg09845429
cg09847626
cg09848080
cg09848259
cg09848409
cg09850581
cg09850969
cg09851120
cg09851814
cg09852158
cg09853350
cg09853486
cg09853646
cg09853793
cg09853839
cg09854683
cg09855248
cg09857651
cg09858655
cg09858929
cg09859866
cg09859944
cg09860530
cg09860935
cg09861472
cg09861824
cg09861838
cg09862122
cg09862948
cg09862990
cg09863175
cg09863706
cg09865026
cg09865095
cg09865963
cg09866510
cg09866659
cg09867531
cg09867905
cg09867945
cg09867948
cg09869112
cg09869130
cg09870004
cg09871257
cg09871380
cg09872009
cg09872233
cg09873959
cg09875053
cg09875176
cg09875543
cg09878200
cg09878905
cg09882074
cg09882461
cg09882526
cg09882550
cg09883676
cg09884279
cg09885320
cg09887804
cg09889135
cg09890269
cg09891288
cg09891682
cg09892027
cg09892357
cg09894096
cg09896007
cg09896345
cg09898271
cg09898573
cg09899541
cg09900169
cg09901136
cg09902786
cg09904079
cg09905031
cg09905047
cg09906575
cg09907183
cg09907521
cg09908764
cg09909284
cg09910353
cg09910674
cg09910909
cg09911086
cg09911092
cg09911188
cg09912803
cg09913314
cg09916286
cg09916886
cg09919901
cg09920855
cg09921143
cg09921291
cg09921459
cg09922188
cg09924173
cg09925166
cg09926260
cg09926669
cg09927022
cg09927198
cg09929345
cg09929382
cg09930155
cg09930192
cg09930257
cg09930325
cg09931146
cg09932312
cg09935195
cg09935517
cg09936561
cg09937382
cg09938469
cg09939303
cg09939823
cg09941393
cg09941453
cg09941542
cg09941905
cg09942837
cg09943035
cg09943179
cg09943288
cg09944171
cg09944821
cg09945103
cg09948030
cg09948955
cg09949146
cg09951136
cg09951588
cg09952475
cg09952674
cg09953997
cg09954161
cg09954197
cg09954592
cg09955298
cg09955928
cg09956268
cg09956782
cg09957715
cg09958668
cg09958830
cg09959525
cg09960306
cg09960435
cg09960454
cg09962984
cg09963134
cg09964566
cg09965264
cg09965267
cg09965363
cg09966089
cg09967219
cg09967514
cg09968036
cg09968542
cg09968565
cg09968682
cg09970578
cg09971388
cg09971994
cg09972454
cg09972884
cg09973381
cg09974579
cg09974839
cg09974965
cg09974995
cg09975659
cg09975852
cg09977062
cg09977572
cg09979168
cg09979356
cg09981611
cg09981877
cg09983532
cg09984674
cg09984882
cg09984898
cg09985260
cg09985845
cg09986680
cg09987243
cg09988129
cg09988752
cg09989996
cg09990137
cg09990563
cg09990998
cg09991092
cg09991095
cg09991426
cg09991951
cg09992494
cg09992952
cg09993713
cg09993799
cg09993843
cg09994022
cg09994928
cg09995011
cg09995095
cg09995631
cg09996211
cg09997372
cg09998451
cg09998597
cg09998941
cg09999130
cg09999443
cg10000492
cg10001363
cg10001546
cg10002360
cg10002567
cg10004174
cg10006235
cg10006252
cg10007036
cg10007405
cg10007938
cg10009207
cg10010249
cg10011015
cg10011199
cg10011855
cg10011963
cg10011978
cg10012396
cg10012448
cg10013287
cg10014005
cg10014293
cg10014648
cg10014874
cg10014881
cg10016122
cg10016348
cg10016575
cg10017787
cg10018203
cg10018615
cg10018644
cg10019095
cg10019176
cg10019528
cg10019798
cg10020029
cg10020592
cg10021724
cg10022139
cg10023469
cg10025396
cg10026583
cg10026966
cg10027400
cg10027879
cg10028983
cg10029411
cg10029427
cg10030810
cg10030999
cg10031648
cg10031873
cg10032306
cg10032945
cg10033761
cg10034184
cg10034578
cg10034990
cg10036001
cg10036421
cg10036564
cg10037448
cg10037654
cg10037915
cg10039047
cg10039093
cg10039444
cg10040225
cg10040266
cg10040836
cg10041051
cg10041376
cg10042288
cg10042352
cg10042755
cg10043313
cg10043526
cg10043709
cg10043718
cg10043804
cg10044071
cg10044516
cg10044900
cg10045669
cg10045903
cg10046270
cg10047572
cg10047694
cg10050487
cg10051312
cg10051480
cg10052017
cg10052190
cg10052389
cg10052602
cg10053473
cg10054297
cg10054630
cg10054948
cg10054980
cg10054984
cg10055252
cg10055505
cg10057085
cg10057098
cg10057657
cg10057685
cg10057801
cg10057879
cg10058538
cg10058597
cg10059036
cg10059171
cg10059542
cg10060487
cg10060903
cg10060918
cg10062503
cg10064814
cg10065081
cg10065977
cg10066481
cg10066871
cg10068158
cg10068301
cg10068877
cg10069644
cg10070016
cg10070728
cg10071036
cg10071277
cg10071848
cg10072162
cg10072547
cg10072611
cg10073693
cg10074864
cg10075390
cg10075641
cg10075923
cg10076968
cg10078100
cg10078143
cg10079132
cg10080807
cg10080855
cg10081074
cg10081761
cg10081980
cg10082973
cg10083391
cg10084803
cg10084960
cg10085927
cg10086643
cg10087060
cg10087910
cg10087939
cg10088331
cg10088985
cg10090044
cg10090058
cg10090256
cg10090432
cg10090521
cg10091148
cg10091335
cg10091891
cg10092524
cg10092774
cg10093308
cg10093328
cg10093438
cg10093475
cg10093769
cg10094846
cg10095114
cg10095508
cg10095517
cg10096008
cg10096351
cg10096579
cg10096796
cg10097316
cg10097360
cg10098729
cg10098787
cg10099709
cg10099778
cg10100698
cg10101143
cg10102037
cg10102302
cg10102736
cg10104027
cg10104420
cg10105015
cg10105110
cg10105244
cg10105294
cg10105797
cg10106289
cg10106823
cg10107140
cg10108196
cg10108252
cg10108539
cg10108661
cg10108994
cg10109590
cg10110271
cg10110998
cg10111524
cg10112420
cg10112754
cg10113197
cg10113618
cg10115022
cg10115148
cg10115894
cg10115918
cg10117171
cg10117562
cg10120264
cg10120818
cg10121058
cg10122800
cg10123193
cg10124011
cg10124704
cg10124807
cg10125193
cg10125522
cg10127479
cg10127610
cg10128037
cg10129404
cg10130155
cg10130537
cg10131227
cg10131604
cg10132867
cg10134307
cg10135213
cg10135427
cg10138057
cg10138249
cg10138919
cg10138977
cg10139648
cg10139889
cg10140277
cg10140383
cg10141332
cg10142128
cg10142141
cg10142179
cg10142210
cg10143809
cg10144275
cg10145297
cg10146692
cg10147207
cg10147329
cg10147634
cg10148441
cg10150205
cg10150902
cg10151314
cg10151829
cg10153214
cg10153373
cg10153892
cg10154311
cg10155261
cg10155838
cg10155929
cg10157862
cg10157972
cg10158133
cg10159922
cg10160125
cg10160890
cg10161423
cg10161675
cg10161913
cg10162227
cg10162696
cg10162747
cg10163022
cg10164790
cg10165276
cg10165474
cg10166077
cg10167065
cg10167508
cg10169323
cg10169449
cg10170763
cg10171307
cg10172695
cg10172967
cg10173001
cg10173724
cg10173883
cg10175278
cg10176389
cg10176587
cg10176672
cg10177080
cg10177295
cg10178062
cg10178127
cg10179045
cg10179227
cg10179518
cg10180409
cg10180411
cg10180583
cg10181555
cg10182060
cg10187727
cg10187764
cg10188253
cg10188284
cg10188698
cg10191100
cg10192038
cg10192170
cg10192572
cg10192949
cg10193420
cg10193727
cg10193743
cg10194854
cg10195200
cg10195773
cg10196752
cg10199040
cg10199763
cg10199913
cg10199929
cg10201813
cg10202544
cg10202675
cg10202688
cg10202922
cg10203223
cg10204214
cg10205431
cg10206370
cg10206440
cg10206627
cg10206830
cg10207138
cg10207152
cg10207460
cg10207631
cg10207799
cg10207917
cg10208132
cg10209300
cg10210086
cg10210150
cg10210354
cg10210605
cg10211061
cg10211500
cg10212184
cg10212685
cg10213633
cg10213649
cg10213782
cg10214896
cg10216832
cg10216884
cg10217767
cg10218519
cg10218673
cg10218759
cg10219004
cg10220850
cg10221644
cg10222701
cg10222850
cg10223155
cg10223561
cg10224939
cg10226029
cg10226218
cg10226952
cg10227750
cg10227863
cg10227934
cg10228006
cg10228398
cg10229748
cg10229899
cg10231500
cg10231902
cg10233336
cg10234069
cg10234377
cg10235863
cg10235977
cg10236528
cg10236921
cg10237362
cg10237451
cg10237814
cg10238640
cg10238675
cg10239071
cg10239257
cg10239545
cg10240496
cg10240587
cg10241005
cg10241552
cg10242032
cg10242476
cg10243196
cg10243227
cg10243301
cg10243549
cg10243591
cg10244368
cg10245488
cg10247162
cg10247252
cg10247978
cg10248617
cg10249011
cg10249904
cg10250204
cg10251364
cg10252181
cg10252249
cg10252344
cg10253474
cg10254512
cg10254578
cg10255535
cg10256234
cg10256304
cg10256519
cg10257171
cg10257308
cg10258659
cg10258767
cg10258860
cg10259719
cg10260115
cg10260440
cg10261003
cg10261819
cg10262188
cg10262357
cg10262441
cg10262955
cg10263737
cg10265911
cg10266099
cg10266336
cg10266904
cg10267698
cg10267809
cg10268290
cg10269063
cg10269301
cg10269487
cg10269560
cg10270436
cg10271315
cg10271831
cg10271915
cg10272131
cg10272336
cg10273152
cg10273538
cg10273899
cg10274682
cg10275180
cg10275183
cg10276333
cg10276461
cg10277548
cg10278506
cg10278931
cg10278962
cg10280325
cg10280423
cg10280535
cg10280683
cg10280806
cg10281502
cg10281852
cg10281911
cg10281936
cg10282899
cg10282945
cg10283364
cg10283879
cg10284144
cg10285798
cg10285873
cg10286579
cg10287829
cg10288030
cg10288118
cg10288214
cg10289838
cg10290908
cg10291138
cg10291823
cg10292510
cg10293230
cg10294960
cg10295126
cg10295683
cg10295955
cg10296027
cg10297088
cg10298381
cg10298491
cg10298507
cg10300464
cg10301644
cg10301660
cg10301801
cg10303749
cg10304375
cg10305454
cg10306028
cg10306210
cg10306757
cg10307051
cg10309425
cg10309454
cg10311680
cg10312101
cg10312190
cg10312566
cg10312875
cg10314857
cg10315120
cg10315962
cg10316662
cg10316742
cg10317162
cg10317301
cg10318359
cg10318871
cg10319493
cg10320211
cg10320410
cg10320659
cg10321714
cg10323962
cg10324329
cg10324365
cg10324630
cg10325624
cg10326073
cg10326224
cg10327250
cg10327424
cg10327881
cg10327976
cg10328297
cg10328377
cg10328513
cg10329699
cg10331989
cg10332715
cg10332723
cg10332934
cg10333051
cg10334648
cg10334659
cg10335217
cg10336578
cg10337668
cg10337925
cg10338829
cg10339067
cg10339593
cg10339665
cg10339717
cg10339911
cg10340263
cg10340413
cg10340681
cg10340872
cg10341310
cg10342590
cg10342663
cg10342841
cg10345007
cg10345499
cg10346077
cg10346147
cg10346475
cg10346740
cg10347290
cg10347555
cg10347635
cg10348178
cg10349318
cg10350008
cg10351349
cg10351815
cg10352025
cg10353737
cg10353789
cg10354369
cg10354811
cg10356284
cg10356429
cg10356657
cg10356706
cg10358630
cg10359235
cg10360292
cg10361060
cg10362685
cg10362692
cg10364153
cg10365889
cg10366647
cg10368834
cg10369313
cg10369444
cg10369955
cg10370650
cg10370729
cg10371057
cg10371677
cg10372473
cg10372701
cg10373524
cg10375870
cg10376904
cg10378054
cg10379653
cg10380165
cg10380289
cg10380674
cg10381055
cg10381451
cg10381880
cg10382653
cg10383018
cg10383396
cg10383549
cg10384538
cg10384788
cg10386096
cg10388349
cg10388456
cg10388667
cg10389584
cg10389789
cg10390329
cg10390696
cg10390926
cg10392614
cg10393227
cg10395920
cg10396673
cg10396927
cg10398502
cg10400944
cg10401027
cg10401311
cg10401541
cg10402023
cg10403441
cg10404764
cg10405333
cg10406470
cg10407637
cg10407847
cg10408731
cg10409327
cg10409443
cg10410239
cg10410904
cg10411062
cg10411658
cg10412384
cg10412408
cg10413161
cg10414717
cg10415122
cg10415664
cg10416225
cg10416727
cg10416958
cg10417217
cg10417456
cg10418139
cg10418237
cg10420044
cg10420063
cg10420113
cg10420532
cg10420783
cg10420989
cg10421808
cg10421844
cg10421990
cg10424442
cg10424752
cg10424795
cg10424892
cg10425513
cg10425970
cg10426017
cg10426105
cg10426482
cg10426778
cg10427295
cg10429096
cg10429580
cg10430189
cg10430362
cg10430428
cg10430444
cg10430776
cg10431365
cg10431842
cg10431857
cg10432423
cg10432933
cg10433390
cg10433438
cg10433831
cg10434733
cg10434797
cg10434814
cg10434824
cg10434881
cg10435092
cg10435184
cg10435376
cg10435816
cg10436286
cg10436546
cg10436833
cg10439283
cg10439742
cg10439896
cg10439914
cg10440956
cg10441094
cg10441192
cg10441640
cg10441789
cg10443068
cg10443315
cg10444058
cg10444215
cg10444717
cg10445527
cg10445708
cg10446746
cg10447247
cg10448687
cg10449561
cg10450005
cg10450108
cg10450887
cg10451200
cg10451941
cg10451977
cg10452282
cg10452588
cg10456168
cg10456345
cg10457005
cg10457119
cg10457409
cg10457622
cg10460024
cg10460284
cg10460554
cg10460838
cg10461282
cg10461292
cg10462048
cg10462585
cg10462593
cg10462970
cg10464748
cg10464800
cg10465285
cg10465579
cg10466221
cg10466351
cg10466938
cg10467926
cg10468761
cg10469659
cg10470359
cg10470697
cg10473022
cg10473581
cg10473780
cg10473787
cg10474284
cg10474631
cg10474637
cg10475056
cg10476539
cg10476682
cg10477193
cg10477313
cg10477409
cg10478236
cg10478237
cg10478321
cg10478740
cg10478863
cg10480169
cg10480718
cg10480950
cg10481328
cg10483333
cg10483393
cg10483475
cg10483817
cg10484848
cg10485638
cg10485687
cg10485774
cg10486098
cg10487306
cg10488260
cg10488267
cg10488777
cg10490473
cg10490742
cg10490880
cg10492650
cg10493162
cg10493548
cg10494770
cg10497951
cg10498391
cg10499577
cg10499879
cg10499910
cg10500581
cg10501020
cg10502655
cg10502823
cg10502924
cg10503008
cg10503203
cg10503283
cg10503649
cg10503842
cg10504120
cg10505902
cg10506070
cg10508022
cg10508780
cg10514510
cg10514593
cg10515439
cg10515465
cg10515630
cg10515720
cg10515950
cg10516204
cg10516386
cg10517050
cg10517176
cg10518366
cg10518593
cg10518816
cg10519310
cg10519631
cg10520591
cg10521510
cg10522326
cg10522785
cg10522818
cg10523411
cg10523757
cg10523807
cg10524895
cg10525945
cg10526795
cg10527302
cg10527606
cg10529762
cg10531372
cg10531521
cg10532219
cg10533493
cg10533739
cg10533907
cg10534007
cg10534425
cg10534638
cg10535426
cg10535725
cg10536081
cg10536554
cg10537017
cg10537247
cg10537532
cg10537820
cg10539670
cg10542223
cg10542672
cg10543195
cg10543308
cg10543376
cg10543953
cg10544839
cg10546542
cg10546603
cg10547482
cg10547487
cg10548292
cg10548669
cg10549641
cg10549789
cg10549974
cg10550182
cg10550471
cg10551016
cg10551556
cg10554639
cg10554825
cg10555000
cg10555519
cg10555985
cg10556772
cg10557139
cg10559517
cg10559778
cg10560052
cg10561091
cg10561556
cg10561600
cg10562414
cg10562442
cg10563561
cg10563643
cg10563971
cg10564285
cg10564301
cg10564356
cg10564826
cg10565256
cg10567325
cg10567975
cg10569112
cg10569471
cg10569694
cg10571627
cg10571993
cg10572125
cg10572624
cg10573136
cg10573450
cg10573731
cg10573839
cg10574132
cg10574944
cg10575686
cg10575940
cg10576459
cg10576878
cg10577586
cg10578897
cg10580549
cg10581188
cg10581227
cg10581503
cg10581631
cg10582804
cg10583893
cg10584427
cg10584563
cg10584610
cg10585733
cg10586837
cg10587047
cg10587621
cg10587959
cg10588829
cg10589137
cg10589146
cg10589782
cg10590095
cg10590549
cg10590844
cg10591111
cg10591322
cg10591408
cg10591605
cg10593256
cg10594743
cg10595298
cg10595913
cg10596252
cg10596977
cg10597133
cg10597337
cg10597558
cg10598776
cg10600242
cg10600851
cg10601270
cg10601548
cg10601749
cg10602757
cg10602908
cg10603719
cg10604746
cg10606059
cg10608333
cg10608731
cg10609241
cg10609300
cg10609310
cg10609677
cg10610244
cg10611221
cg10612060
cg10613894
cg10613962
cg10615585
cg10615662
cg10615711
cg10617192
cg10618450
cg10618578
cg10619129
cg10619344
cg10620305
cg10622068
cg10622684
cg10622741
cg10624203
cg10625750
cg10626623
cg10627006
cg10627076
cg10627913
cg10629793
cg10630893
cg10631074
cg10631225
cg10631453
cg10631854
cg10631902
cg10632031
cg10632439
cg10632656
cg10633576
cg10635055
cg10635686
cg10635719
cg10636054
cg10637337
cg10638993
cg10639394
cg10639497
cg10640049
cg10640830
cg10642295
cg10642644
cg10643608
cg10644424
cg10644878
cg10645317
cg10646115
cg10646653
cg10646950
cg10646962
cg10647105
cg10647117
cg10647513
cg10648125
cg10649697
cg10649865
cg10649903
cg10651695
cg10652558
cg10652780
cg10653221
cg10654280
cg10655046
cg10655847
cg10656359
cg10656643
cg10656811
cg10657465
cg10657612
cg10657866
cg10658205
cg10658627
cg10659495
cg10659748
cg10660913
cg10661464
cg10661558
cg10661817
cg10661844
cg10662172
cg10662242
cg10662295
cg10663140
cg10663180
cg10664780
cg10665390
cg10665490
cg10666140
cg10667394
cg10667489
cg10667969
cg10668452
cg10669449
cg10669878
cg10670246
cg10670396
cg10670869
cg10673248
cg10673328
cg10673544
cg10673915
cg10674575
cg10674889
cg10675006
cg10675049
cg10675515
cg10676438
cg10677245
cg10677688
cg10677787
cg10677828
cg10678908
cg10678937
cg10679226
cg10680164
cg10680488
cg10681811
cg10682576
cg10689441
cg10690082
cg10690677
cg10692693
cg10692869
cg10692878
cg10693062
cg10693635
cg10694761
cg10695761
cg10698327
cg10699986
cg10700126
cg10700270
cg10700459
cg10701000
cg10701253
cg10701607
cg10701847
cg10702283
cg10702450
cg10703475
cg10704137
cg10704457
cg10704966
cg10705784
cg10706082
cg10707794
cg10709331
cg10709378
cg10709708
cg10709785
cg10710425
cg10710468
cg10710993
cg10711022
cg10711255
cg10711475
cg10711974
cg10712044
cg10712263
cg10712742
cg10712902
cg10713580
cg10714111
cg10715161
cg10715820
cg10716768
cg10717480
cg10717907
cg10718697
cg10719746
cg10720418
cg10720652
cg10721997
cg10722175
cg10725048
cg10725943
cg10728179
cg10728822
cg10729852
cg10730425
cg10731478
cg10733323
cg10733677
cg10734114
cg10734448
cg10734604
cg10735116
cg10735211
cg10735792
cg10736786
cg10737406
cg10737663
cg10739791
cg10741379
cg10744268
cg10744588
cg10747139
cg10747256
cg10747758
cg10748891
cg10749409
cg10749607
cg10751385
cg10751605
cg10751726
cg10753343
cg10753398
cg10753423
cg10754670
cg10755884
cg10756856
cg10758057
cg10758267
cg10759572
cg10760023
cg10760508
cg10760651
cg10760823
cg10761028
cg10761368
cg10761412
cg10761807
cg10763048
cg10764809
cg10765144
cg10765147
cg10765922
cg10766127
cg10766172
cg10766226
cg10767295
cg10767312
cg10767579
cg10769313
cg10769570
cg10771048
cg10773928
cg10774155
cg10774181
cg10774367
cg10774586
cg10774802
cg10774808
cg10777178
cg10777388
cg10777407
cg10777678
cg10777881
cg10778415
cg10778931
cg10779777
cg10780313
cg10780525
cg10781752
cg10781942
cg10783645
cg10783948
cg10784548
cg10786880
cg10787614
cg10790704
cg10792227
cg10792544
cg10792548
cg10792935
cg10793683
cg10793705
cg10795119
cg10795676
cg10796141
cg10796889
cg10797550
cg10800261
cg10800519
cg10801192
cg10801238
cg10801418
cg10802593
cg10802894
cg10802977
cg10803296
cg10805220
cg10805856
cg10806217
cg10806459
cg10806562
cg10807461
cg10809193
cg10809498
cg10809872
cg10811509
cg10813891
cg10814202
cg10814364
cg10814415
cg10815343
cg10817408
cg10818901
cg10819484
cg10819684
cg10819992
cg10820191
cg10820262
cg10821128
cg10821132
cg10822391
cg10822421
cg10824697
cg10824722
cg10825189
cg10825481
cg10826786
cg10828060
cg10828253
cg10828910
cg10829024
cg10830344
cg10833829
cg10834597
cg10836082
cg10836120
cg10836250
cg10836402
cg10836477
cg10836661
cg10836768
cg10837251
cg10837488
cg10839128
cg10839488
cg10839684
cg10839997
cg10840615
cg10842008
cg10842341
cg10842775
cg10844190
cg10844272
cg10844279
cg10844422
cg10844766
cg10846922
cg10848318
cg10851568
cg10852160
cg10854807
cg10854974
cg10857489
cg10857729
cg10858195
cg10859317
cg10859726
cg10859844
cg10859897
cg10861033
cg10861313
cg10861426
cg10861667
cg10862612
cg10862981
cg10866034
cg10866461
cg10866833
cg10866856
cg10867417
cg10868394
cg10869210
cg10869691
cg10870033
cg10872075
cg10872107
cg10872967
cg10873781
cg10874392
cg10875261
cg10875627
cg10877106
cg10877442
cg10879769
cg10881170
cg10882379
cg10883258
cg10883735
cg10884614
cg10885050
cg10885309
cg10885471
cg10885572
cg10885772
cg10885940
cg10885988
cg10886293
cg10886493
cg10888138
cg10888523
cg10888877
cg10889447
cg10889999
cg10891008
cg10891259
cg10891951
cg10892251
cg10892585
cg10894232
cg10894690
cg10895931
cg10896230
cg10896746
cg10898058
cg10898367
cg10898421
cg10898452
cg10898856
cg10899814
cg10900642
cg10901099
cg10902359
cg10902977
cg10903254
cg10904250
cg10904773
cg10905206
cg10905877
cg10906102
cg10906108
cg10906261
cg10906530
cg10907356
cg10908411
cg10910682
cg10910775
cg10911063
cg10911276
cg10911328
cg10911898
cg10912036
cg10912439
cg10913755
cg10914422
cg10914699
cg10915099
cg10915263
cg10915445
cg10915628
cg10917426
cg10918327
cg10919660
cg10919919
cg10920240
cg10920722
cg10921277
cg10922802
cg10923219
cg10924293
cg10924806
cg10926512
cg10926754
cg10926857
cg10927068
cg10927614
cg10928044
cg10928348
cg10928724
cg10928931
cg10930513
cg10932815
cg10933625
cg10934546
cg10935253
cg10935898
cg10936153
cg10936233
cg10936578
cg10937024
cg10938135
cg10939621
cg10940203
cg10940251
cg10940789
cg10941102
cg10942059
cg10942847
cg10944401
cg10944465
cg10945028
cg10945881
cg10946252
cg10946864
cg10948220
cg10948652
cg10948671
cg10949413
cg10949430
cg10950028
cg10951976
cg10952205
cg10952801
cg10952925
cg10953225
cg10954665
cg10955633
cg10956543
cg10956636
cg10957584
cg10957733
cg10959344
cg10959649
cg10959673
cg10959847
cg10960122
cg10960147
cg10960148
cg10960198
cg10962295
cg10965669
cg10966582
cg10966661
cg10966768
cg10967101
cg10967176
cg10969465
cg10970272
cg10971632
cg10971928
cg10972351
cg10972451
cg10972625
cg10974038
cg10975873
cg10976135
cg10976870
cg10977320
cg10977833
cg10978002
cg10978401
cg10979474
cg10979846
cg10979903
cg10980542
cg10980952
cg10981770
cg10982280
cg10982913
cg10982935
cg10984525
cg10985228
cg10986104
cg10986220
cg10987801
cg10988027
cg10988124
cg10988561
cg10989862
cg10989879
cg10989981
cg10990184
cg10990665
cg10990685
cg10993465
cg10993503
cg10993840
cg10993893
cg10994343
cg10994639
cg10995363
cg10995637
cg10996336
cg10997175
cg10999122
cg10999780
cg10999896
cg11000027
cg11000586
cg11001828
cg11002430
cg11002741
cg11003117
cg11003426
cg11003984
cg11003994
cg11004508
cg11004670
cg11005571
cg11005628
cg11009353
cg11009400
cg11009520
cg11009587
cg11009635
cg11010652
cg11014382
cg11014854
cg11014875
cg11015470
cg11016293
cg11016411
cg11017947
cg11019069
cg11019308
cg11019629
cg11023989
cg11024416
cg11024964
cg11026443
cg11026874
cg11026954
cg11029010
cg11029642
cg11029811
cg11031564
cg11031660
cg11031669
cg11032064
cg11032157
cg11032994
cg11033609
cg11034168
cg11034708
cg11036359
cg11036546
cg11037327
cg11037416
cg11037749
cg11038081
cg11038491
cg11039289
cg11041042
cg11042402
cg11042620
cg11044010
cg11044085
cg11044575
cg11045033
cg11045293
cg11045417
cg11046393
cg11046578
cg11046917
cg11047457
cg11048722
cg11049961
cg11051318
cg11053666
cg11055649
cg11055967
cg11056757
cg11058087
cg11058512
cg11058707
cg11058939
cg11059246
cg11059934
cg11060379
cg11061251
cg11061559
cg11063324
cg11063819
cg11063970
cg11064915
cg11065064
cg11065408
cg11065418
cg11065694
cg11067885
cg11068258
cg11068401
cg11068523
cg11069106
cg11069798
cg11070000
cg11070301
cg11070353
cg11071084
cg11073394
cg11073407
cg11073684
cg11075273
cg11076663
cg11077457
cg11077562
cg11078773
cg11078990
cg11080642
cg11080915
cg11081068
cg11081390
cg11085454
cg11085771
cg11085971
cg11086883
cg11087295
cg11087438
cg11088227
cg11089493
cg11090176
cg11091383
cg11093538
cg11093872
cg11095383
cg11095632
cg11096033
cg11097433
cg11098548
cg11099901
cg11099918
cg11100258
cg11100341
cg11100351
cg11100804
cg11101032
cg11102122
cg11102218
cg11102395
cg11102844
cg11102858
cg11103147
cg11103258
cg11104440
cg11104471
cg11104619
cg11105143
cg11105212
cg11105884
cg11105927
cg11107524
cg11109684
cg11109800
cg11109859
cg11113688
cg11114487
cg11115005
cg11115097
cg11115253
cg11115267
cg11116364
cg11116776
cg11117122
cg11117183
cg11119575
cg11122456
cg11123049
cg11123942
cg11124142
cg11125104
cg11126247
cg11127704
cg11127886
cg11130031
cg11130097
cg11131508
cg11133161
cg11134322
cg11134425
cg11134532
cg11134850
cg11135168
cg11135347
cg11136406
cg11136987
cg11137761
cg11138318
cg11138823
cg11139628
cg11139763
cg11139864
cg11140287
cg11140393
cg11141368
cg11141692
cg11143507
cg11144701
cg11144986
cg11145162
cg11145273
cg11147317
cg11147497
cg11147511
cg11147888
cg11147953
cg11148381
cg11148697
cg11149390
cg11151176
cg11151345
cg11151395
cg11151665
cg11151725
cg11152012
cg11152223
cg11153808
cg11154559
cg11154608
cg11154970
cg11155547
cg11155673
cg11155811
cg11155992
cg11156817
cg11158198
cg11159141
cg11159299
cg11161208
cg11161226
cg11161264
cg11161550
cg11161881
cg11162942
cg11163362
cg11163677
cg11164269
cg11164980
cg11165316
cg11166258
cg11168432
cg11169340
cg11170573
cg11171224
cg11171259
cg11173261
cg11174476
cg11176656
cg11178321
cg11178371
cg11178666
cg11178975
cg11179570
cg11182645
cg11183253
cg11183418
cg11184057
cg11184905
cg11186155
cg11186406
cg11187525
cg11187612
cg11187903
cg11190240
cg11191744
cg11193416
cg11194443
cg11195163
cg11195650
cg11195909
cg11197088
cg11198869
cg11199437
cg11200070
cg11200437
cg11200462
cg11200963
cg11201371
cg11201584
cg11202254
cg11202620
cg11203287
cg11204664
cg11204953
cg11204987
cg11205296
cg11206824
cg11208147
cg11208853
cg11213235
cg11213757
cg11214259
cg11216823
cg11217108
cg11217542
cg11217676
cg11218049
cg11218154
cg11218642
cg11220245
cg11220623
cg11220811
cg11221741
cg11222383
cg11222482
cg11222596
cg11222626
cg11223286
cg11223892
cg11224153
cg11224188
cg11224271
cg11224334
cg11227172
cg11227941
cg11229476
cg11229571
cg11231156
cg11231240
cg11231342
cg11231454
cg11231715
cg11231864
cg11232276
cg11232309
cg11234875
cg11235218
cg11235583
cg11236244
cg11236795
cg11237272
cg11237495
cg11239335
cg11239506
cg11239558
cg11240431
cg11241059
cg11243185
cg11243634
cg11244051
cg11244648
cg11245084
cg11246482
cg11246563
cg11246579
cg11248320
cg11248828
cg11249173
cg11250207
cg11250817
cg11251170
cg11251200
cg11251827
cg11252339
cg11252574
cg11252600
cg11253526
cg11254234
cg11254893
cg11255010
cg11255427
cg11255565
cg11255872
cg11255913
cg11256253
cg11256760
cg11258485
cg11259152
cg11259446
cg11261211
cg11262744
cg11262874
cg11263997
cg11265843
cg11266667
cg11267019
cg11268053
cg11269212
cg11270387
cg11270633
cg11270977
cg11271430
cg11271685
cg11271713
cg11271925
cg11272074
cg11272475
cg11275015
cg11275862
cg11276044
cg11276382
cg11277087
cg11277105
cg11277190
cg11277260
cg11278016
cg11278110
cg11278311
cg11278494
cg11280984
cg11281224
cg11282100
cg11282782
cg11282846
cg11284489
cg11286294
cg11286653
cg11286901
cg11287885
cg11287886
cg11288663
cg11289023
cg11289591
cg11291379
cg11291456
cg11292332
cg11292604
cg11294123
cg11294312
cg11295385
cg11295469
cg11295718
cg11296268
cg11296405
cg11297271
cg11299304
cg11299873
cg11299892
cg11300126
cg11301208
cg11301493
cg11301695
cg11301795
cg11302065
cg11302633
cg11302733
cg11303486
cg11304015
cg11304264
cg11304639
cg11304742
cg11305792
cg11306007
cg11306361
cg11307134
cg11307360
cg11307562
cg11307679
cg11307741
cg11308746
cg11309866
cg11309891
cg11310087
cg11310341
cg11310954
cg11311049
cg11311843
cg11313014
cg11313429
cg11314757
cg11316048
cg11316751
cg11318476
cg11319512
cg11319724
cg11320438
cg11320553
cg11320568
cg11320701
cg11321392
cg11321839
cg11322124
cg11322924
cg11324041
cg11324748
cg11325127
cg11325989
cg11327318
cg11327366
cg11330075
cg11330501
cg11330843
cg11333241
cg11333436
cg11333454
cg11333681
cg11334694
cg11334709
cg11334728
cg11334772
cg11335679
cg11336249
cg11336389
cg11336827
cg11336837
cg11336938
cg11337629
cg11338917
cg11340941
cg11341215
cg11342925
cg11343464
cg11344530
cg11344921
cg11345438
cg11345718
cg11346962
cg11347531
cg11348757
cg11348905
cg11349594
cg11349761
cg11349969
cg11350972
cg11351333
cg11351835
cg11351841
cg11351958
cg11353380
cg11354479
cg11356004
cg11357221
cg11357385
cg11357507
cg11357608
cg11358720
cg11359737
cg11360299
cg11360768
cg11361409
cg11362080
cg11362434
cg11363090
cg11364420
cg11364621
cg11365261
cg11365298
cg11366829
cg11367038
cg11367055
cg11367927
cg11368699
cg11369485
cg11369615
cg11370299
cg11371122
cg11371566
cg11371619
cg11371953
cg11372704
cg11374778
cg11374834
cg11375145
cg11377056
cg11377279
cg11379028
cg11379972
cg11380281
cg11380499
cg11380503
cg11380811
cg11380908
cg11380914
cg11382324
cg11382976
cg11382979
cg11383148
cg11383165
cg11383798
cg11383944
cg11384481
cg11385338
cg11386034
cg11386276
cg11386360
cg11386746
cg11386866
cg11387248
cg11390628
cg11390933
cg11391793
cg11393297
cg11394820
cg11395044
cg11395062
cg11395488
cg11396122
cg11396746
cg11397033
cg11397143
cg11398308
cg11399576
cg11400391
cg11400401
cg11401699
cg11401929
cg11402396
cg11403261
cg11404203
cg11404420
cg11405631
cg11405695
cg11407198
cg11407373
cg11408303
cg11409295
cg11409308
cg11411203
cg11412164
cg11412582
cg11413071
cg11413496
cg11413862
cg11415548
cg11415653
cg11416080
cg11416552
cg11416843
cg11417319
cg11417547
cg11418308
cg11419217
cg11419646
cg11420644
cg11420780
cg11420782
cg11421025
cg11422233
cg11422335
cg11423280
cg11423443
cg11423822
cg11424472
cg11425754
cg11426313
cg11427377
cg11427900
cg11428279
cg11429177
cg11429746
cg11429969
cg11430105
cg11430362
cg11430719
cg11431055
cg11432574
cg11433081
cg11433344
cg11433672
cg11434282
cg11435354
cg11436222
cg11436767
cg11437836
cg11437923
cg11438555
cg11439050
cg11439390
cg11439699
cg11440764
cg11441245
cg11441416
cg11441966
cg11442071
cg11442110
cg11443506
cg11445902
cg11446038
cg11446433
cg11447162
cg11447187
cg11447319
cg11447854
cg11448030
cg11448348
cg11448547
cg11449341
cg11450766
cg11451281
cg11451367
cg11452455
cg11452537
cg11453289
cg11454270
cg11455169
cg11456303
cg11457478
cg11457643
cg11458585
cg11458799
cg11459603
cg11460563
cg11460778
cg11461568
cg11462840
cg11463280
cg11464377
cg11465404
cg11466309
cg11467262
cg11467335
cg11468003
cg11468233
cg11468348
cg11469349
cg11469529
cg11469691
cg11471354
cg11471638
cg11473001
cg11473034
cg11473856
cg11474093
cg11474182
cg11474468
cg11474553
cg11476878
cg11478766
cg11480068
cg11481089
cg11482935
cg11483845
cg11484543
cg11485463
cg11486094
cg11488101
cg11489821
cg11490076
cg11490961
cg11490963
cg11491436
cg11491652
cg11492102
cg11494091
cg11496209
cg11496236
cg11496364
cg11497169
cg11497864
cg11499689
cg11499807
cg11501236
cg11501413
cg11501438
cg11502075
cg11503287
cg11503599
cg11503966
cg11504176
cg11504245
cg11506157
cg11506843
cg11507713
cg11507793
cg11509822
cg11510523
cg11511035
cg11511120
cg11511278
cg11511702
cg11511869
cg11512014
cg11512333
cg11512407
cg11513856
cg11514055
cg11516613
cg11518507
cg11519321
cg11520194
cg11520614
cg11520938
cg11521453
cg11522804
cg11523381
cg11523499
cg11523905
cg11524260
cg11524309
cg11524576
cg11524593
cg11525120
cg11526367
cg11526455
cg11527034
cg11527344
cg11527367
cg11528029
cg11528448
cg11528572
cg11528594
cg11529787
cg11530582
cg11532182
cg11532921
cg11532971
cg11533628
cg11533851
cg11533881
cg11533926
cg11535343
cg11535419
cg11535445
cg11537399
cg11537447
cg11538389
cg11539066
cg11540001
cg11540053
cg11540707
cg11541124
cg11541404
cg11541678
cg11544115
cg11544377
cg11544953
cg11546632
cg11549020
cg11549265
cg11549871
cg11551019
cg11551296
cg11552072
cg11552079
cg11553654
cg11553721
cg11554331
cg11555228
cg11556408
cg11557382
cg11557415
cg11557922
cg11557959
cg11558106
cg11558453
cg11558576
cg11558633
cg11558654
cg11559852
cg11560119
cg11560593
cg11561630
cg11563127
cg11563264
cg11563321
cg11563434
cg11564005
cg11564652
cg11567012
cg11568799
cg11569008
cg11570582
cg11572977
cg11573123
cg11573197
cg11574174
cg11574248
cg11574645
cg11575123
cg11575784
cg11575922
cg11576274
cg11576302
cg11576367
cg11577174
cg11577661
cg11577765
cg11577942
cg11579907
cg11581271
cg11582998
cg11583100
cg11583211
cg11583907
cg11584613
cg11586216
cg11587748
cg11587839
cg11588423
cg11588975
cg11589532
cg11589664
cg11590807
cg11590993
cg11591148
cg11591331
cg11592135
cg11592149
cg11592242
cg11592938
cg11593123
cg11593895
cg11594566
cg11594733
cg11595993
cg11596075
cg11596845
cg11597080
cg11597969
cg11598492
cg11598736
cg11598897
cg11599269
cg11599457
cg11601545
cg11602798
cg11603406
cg11604024
cg11604182
cg11604715
cg11607474
cg11607603
cg11607737
cg11608241
cg11608447
cg11609895
cg11609940
cg11610140
cg11612140
cg11612727
cg11613425
cg11615464
cg11615495
cg11616177
cg11616547
cg11616592
cg11616732
cg11616919
cg11617965
cg11618788
cg11619264
cg11619707
cg11620204
cg11621897
cg11624085
cg11626396
cg11626882
cg11627894
cg11628584
cg11629355
cg11629919
cg11630939
cg11631579
cg11632499
cg11633126
cg11633204
cg11633473
cg11635100
cg11636631
cg11636702
cg11636960
cg11637566
cg11637792
cg11638015
cg11638921
cg11640146
cg11640979
cg11641738
cg11642250
cg11642615
cg11644717
cg11644909
cg11644973
cg11645198
cg11646366
cg11646485
cg11647478
cg11648383
cg11648402
cg11648996
cg11649288
cg11649641
cg11650805
cg11651106
cg11651238
cg11651569
cg11652095
cg11652329
cg11654133
cg11655556
cg11655995
cg11656405
cg11656748
cg11656920
cg11658054
cg11658955
cg11659320
cg11659391
cg11660569
cg11661134
cg11661534
cg11662187
cg11662452
cg11662714
cg11662871
cg11663554
cg11664379
cg11666438
cg11666731
cg11667031
cg11667117
cg11667643
cg11667823
cg11669319
cg11669400
cg11669538
cg11669539
cg11670321
cg11670713
cg11673505
cg11673833
cg11674508
cg11674953
cg11675359
cg11675917
cg11677597
cg11677891
cg11678250
cg11680055
cg11681219
cg11681259
cg11682263
cg11682881
cg11683050
cg11684679
cg11684734
cg11684857
cg11686069
cg11686204
cg11686427
cg11687341
cg11689605
cg11689744
cg11692452
cg11693019
cg11694026
cg11694968
cg11696173
cg11696685
cg11696823
cg11696829
cg11697695
cg11697861
cg11698529
cg11698918
cg11699845
cg11700349
cg11700735
cg11700985
cg11702513
cg11704667
cg11704818
cg11706213
cg11706835
cg11707296
cg11707556
cg11709413
cg11709905
cg11710256
cg11710656
cg11710764
cg11711062
cg11712105
cg11712459
cg11715424
cg11716884
cg11717315
cg11717743
cg11717881
cg11718312
cg11718739
cg11721026
cg11721084
cg11721740
cg11722850
cg11723055
cg11724671
cg11725009
cg11725718
cg11728826
cg11729241
cg11729481
cg11730374
cg11730547
cg11731031
cg11731309
cg11731337
cg11731746
cg11731845
cg11732197
cg11733222
cg11733408
cg11734164
cg11734324
cg11734492
cg11734682
cg11735371
cg11735864
cg11736557
cg11736774
cg11737062
cg11737433
cg11738634
cg11739512
cg11740619
cg11741432
cg11742383
cg11744777
cg11745084
cg11745357
cg11745481
cg11745795
cg11746498
cg11746806
cg11747247
cg11747876
cg11748881
cg11750165
cg11751231
cg11751233
cg11752118
cg11752817
cg11753004
cg11753328
cg11754117
cg11754652
cg11754914
cg11754921
cg11755020
cg11755395
cg11756336
cg11757672
cg11758022
cg11759283
cg11759359
cg11760361
cg11760389
cg11760700
cg11761954
cg11762838
cg11763293
cg11763643
cg11766676
cg11768021
cg11768612
cg11769420
cg11769841
cg11769925
cg11770325
cg11770355
cg11771692
cg11772310
cg11773920
cg11774232
cg11774545
cg11774633
cg11776325
cg11776336
cg11777290
cg11777390
cg11777978
cg11779605
cg11780005
cg11781154
cg11781306
cg11781535
cg11781723
cg11781854
cg11781977
cg11782409
cg11782634
cg11783003
cg11783367
cg11783520
cg11784147
cg11784319
cg11784667
cg11785465
cg11786283
cg11786428
cg11786476
cg11787062
cg11788010
cg11788447
cg11789062
cg11789281
cg11789992
cg11790580
cg11791725
cg11791847
cg11792281
cg11792888
cg11793499
cg11793581
cg11794151
cg11794877
cg11795459
cg11796746
cg11796856
cg11797099
cg11797265
cg11797398
cg11797573
cg11797803
cg11797994
cg11798685
cg11798864
cg11800251
cg11800577
cg11800635
cg11800888
cg11801317
cg11802188
cg11802274
cg11803278
cg11803635
cg11805027
cg11805252
cg11805548
cg11805852
cg11806305
cg11806559
cg11806680
cg11806813
cg11807261
cg11807329
cg11807492
cg11808099
cg11808237
cg11809269
cg11809449
cg11810888
cg11811184
cg11811632
cg11811859
cg11811873
cg11811959
cg11812439
cg11812525
cg11814107
cg11814219
cg11814421
cg11814956
cg11815388
cg11816852
cg11817611
cg11817910
cg11818241
cg11818631
cg11819497
cg11819646
cg11820828
cg11822208
cg11822772
cg11824301
cg11824771
cg11824823
cg11825524
cg11825564
cg11829528
cg11829841
cg11830433
cg11832308
cg11834064
cg11834744
cg11836119
cg11836587
cg11836817
cg11837275
cg11837451
cg11837744
cg11840525
cg11841331
cg11842425
cg11842791
cg11842944
cg11843516
cg11843753
cg11843814
cg11844172
cg11844927
cg11845410
cg11845486
cg11846151
cg11846226
cg11847115
cg11848060
cg11848496
cg11849384
cg11849420
cg11849493
cg11851257
cg11852073
cg11854217
cg11854356
cg11854664
cg11854740
cg11854877
cg11855615
cg11856111
cg11856308
cg11856489
cg11857452
cg11858880
cg11859176
cg11859345
cg11859426
cg11859641
cg11860840
cg11861206
cg11861308
cg11861845
cg11861940
cg11863339
cg11863573
cg11863819
cg11864592
cg11864993
cg11865834
cg11866789
cg11867295
cg11867393
cg11867420
cg11867459
cg11867651
cg11867858
cg11868553
cg11869186
cg11870702
cg11872086
cg11872186
cg11872443
cg11872478
cg11872645
cg11874630
cg11874762
cg11875155
cg11876524
cg11877232
cg11877424
cg11878182
cg11879378
cg11879998
cg11880023
cg11880701
cg11881003
cg11881141
cg11882405
cg11883221
cg11883358
cg11883538
cg11884217
cg11884248
cg11884316
cg11884689
cg11884957
cg11885100
cg11886286
cg11886777
cg11887774
cg11887827
cg11887864
cg11888420
cg11889098
cg11890744
cg11890793
cg11891431
cg11892071
cg11893399
cg11893547
cg11894273
cg11894324
cg11896012
cg11896111
cg11896623
cg11898129
cg11899239
cg11899622
cg11899772
cg11900465
cg11901271
cg11902296
cg11902406
cg11902554
cg11902995
cg11903210
cg11904204
cg11904385
cg11905131
cg11905824
cg11905915
cg11907532
cg11907810
cg11909526
cg11910105
cg11911305
cg11912513
cg11913137
cg11913695
cg11914256
cg11914812
cg11914967
cg11915635
cg11915671
cg11917288
cg11917734
cg11917755
cg11918051
cg11918057
cg11920576
cg11924380
cg11925066
cg11925631
cg11926425
cg11926928
cg11926971
cg11927260
cg11927738
cg11927995
cg11928962
cg11929604
cg11930700
cg11930746
cg11931697
cg11931798
cg11931804
cg11933047
cg11935282
cg11936277
cg11936304
cg11937681
cg11937778
cg11937892
cg11938051
cg11938395
cg11938958
cg11939992
cg11940136
cg11940920
cg11941300
cg11941878
cg11941967
cg11942780
cg11942910
cg11943372
cg11943545
cg11943753
cg11943817
cg11944024
cg11944219
cg11945472
cg11946583
cg11947310
cg11948328
cg11948339
cg11949115
cg11949172
cg11949699
cg11951844
cg11952263
cg11952858
cg11953079
cg11953868
cg11953885
cg11953974
cg11954725
cg11955508
cg11955727
cg11957128
cg11958221
cg11958792
cg11958933
cg11959954
cg11960212
cg11961834
cg11962291
cg11962649
cg11963854
cg11964099
cg11964474
cg11964613
cg11964823
cg11965331
cg11965372
cg11966215
cg11967057
cg11967648
cg11968166
cg11969064
cg11969334
cg11970085
cg11970804
cg11970982
cg11973167
cg11973587
cg11973623
cg11973716
cg11974937
cg11975999
cg11978022
cg11978387
cg11978435
cg11978700
cg11978784
cg11979055
cg11979129
cg11979591
cg11979759
cg11980781
cg11980898
cg11981372
cg11982718
cg11983277
cg11983867
cg11984269
cg11984911
cg11986221
cg11988531
cg11988985
cg11989931
cg11990281
cg11990305
cg11992333
cg11993253
cg11993991
cg11994584
cg11994864
cg11995638
cg11996397
cg11996527
cg11996618
cg11996791
cg11996829
cg11997223
cg11998916
cg11999044
cg11999665
cg12001709
cg12001723
cg12003026
cg12003318
cg12003496
cg12003990
cg12004762
cg12005122
cg12005599
cg12007584
cg12008080
cg12008991
cg12008996
cg12010373
cg12010754
cg12011596
cg12012058
cg12013590
cg12014145
cg12014726
cg12015264
cg12015355
cg12015748
cg12017321
cg12019814
cg12020954
cg12021641
cg12021843
cg12022142
cg12022824
cg12023844
cg12024190
cg12024236
cg12024968
cg12026538
cg12027076
cg12027365
cg12027376
cg12027401
cg12028326
cg12029507
cg12031103
cg12032347
cg12032821
cg12033031
cg12033679
cg12034086
cg12034199
cg12034227
cg12034745
cg12035144
cg12036389
cg12036829
cg12037916
cg12038352
cg12038583
cg12038788
cg12038958
cg12039314
cg12041245
cg12041338
cg12041456
cg12041841
cg12042055
cg12042787
cg12043473
cg12043793
cg12044250
cg12044338
cg12044749
cg12045237
cg12045430
cg12046183
cg12047721
cg12048339
cg12048345
cg12048375
cg12049322
cg12049367
cg12049769
cg12049961
cg12050288
cg12050706
cg12051096
cg12051203
cg12053105
cg12054177
cg12054698
cg12055075
cg12055940
cg12056733
cg12057368
cg12058539
cg12058781
cg12059804
cg12060132
cg12061113
cg12062492
cg12062843
cg12062886
cg12063218
cg12063583
cg12063821
cg12063918
cg12064507
cg12065562
cg12066583
cg12067024
cg12068411
cg12068737
cg12069991
cg12070304
cg12070351
cg12072677
cg12073208
cg12073326
cg12073828
cg12073910
cg12073911
cg12074035
cg12074375
cg12074655
cg12074915
cg12076546
cg12077331
cg12078397
cg12078937
cg12079020
cg12079923
cg12080757
cg12082065
cg12083655
cg12084073
cg12084407
cg12084602
cg12084866
cg12085321
cg12085619
cg12086384
cg12087615
cg12089350
cg12089827
cg12090654
cg12092392
cg12093005
cg12093443
cg12094029
cg12094917
cg12095067
cg12095132
cg12095324
cg12095533
cg12097243
cg12099505
cg12099785
cg12100116
cg12100614
cg12100965
cg12101572
cg12101665
cg12102432
cg12103052
cg12103792
cg12103802
cg12104496
cg12104661
cg12105374
cg12105920
cg12106346
cg12107367
cg12108337
cg12109221
cg12109482
cg12109747
cg12110333
cg12110929
cg12111164
cg12112110
cg12112521
cg12112691
cg12113101
cg12113231
cg12113395
cg12116524
cg12116697
cg12117384
cg12117860
cg12118088
cg12118972
cg12119068
cg12119383
cg12120491
cg12121085
cg12121446
cg12121634
cg12122961
cg12123692
cg12124032
cg12124368
cg12124409
cg12126936
cg12127356
cg12128206
cg12128330
cg12128869
cg12130523
cg12130852
cg12131939
cg12133498
cg12134994
cg12135548
cg12136274
cg12136632
cg12136731
cg12136906
cg12137247
cg12138150
cg12139156
cg12139329
cg12139479
cg12139533
cg12139873
cg12140178
cg12140391
cg12141319
cg12141744
cg12142888
cg12143648
cg12143651
cg12143767
cg12145015
cg12145456
cg12145472
cg12147643
cg12147799
cg12148574
cg12149851
cg12151850
cg12153292
cg12153529
cg12153593
cg12154749
cg12155443
cg12156301
cg12156990
cg12157194
cg12158546
cg12158912
cg12159028
cg12159330
cg12159836
cg12159987
cg12160317
cg12161625
cg12161970
cg12162195
cg12164975
cg12165613
cg12166782
cg12170219
cg12170560
cg12170644
cg12171360
cg12171394
cg12172295
cg12173216
cg12176110
cg12176815
cg12177058
cg12177562
cg12178088
cg12181798
cg12181832
cg12183124
cg12183355
cg12183549
cg12184120
cg12184168
cg12184445
cg12190125
cg12190841
cg12192813
cg12194033
cg12194929
cg12195289
cg12195444
cg12195620
cg12195624
cg12197557
cg12197573
cg12201142
cg12201380
cg12202469
cg12202772
cg12203416
cg12204727
cg12204875
cg12205645
cg12205742
cg12205929
cg12206290
cg12206403
cg12207494
cg12210618
cg12210824
cg12211957
cg12212060
cg12212101
cg12212365
cg12213494
cg12214083
cg12214695
cg12215675
cg12216213
cg12216318
cg12216838
cg12217897
cg12218542
cg12218732
cg12219123
cg12219332
cg12220622
cg12221682
cg12221710
cg12221729
cg12221927
cg12222398
cg12223562
cg12223801
cg12224834
cg12224855
cg12224879
cg12225710
cg12226265
cg12227063
cg12227105
cg12227410
cg12227411
cg12227611
cg12228534
cg12229018
cg12230293
cg12230668
cg12232866
cg12233160
cg12233283
cg12233991
cg12234059
cg12236368
cg12236505
cg12237060
cg12239326
cg12239672
cg12239870
cg12240051
cg12240828
cg12240975
cg12241997
cg12242204
cg12242502
cg12243034
cg12243909
cg12244002
cg12245252
cg12245637
cg12245770
cg12246165
cg12248480
cg12249976
cg12249987
cg12251021
cg12252256
cg12252326
cg12252776
cg12259923
cg12260840
cg12262460
cg12263024
cg12263794
cg12263828
cg12264032
cg12265609
cg12265892
cg12266722
cg12267732
cg12268519
cg12269905
cg12269972
cg12270140
cg12270717
cg12272236
cg12273939
cg12276001
cg12277888
cg12278653
cg12280796
cg12282124
cg12283218
cg12283695
cg12284736
cg12285627
cg12285804
cg12286403
cg12287055
cg12287372
cg12288947
cg12289001
cg12290400
cg12290875
cg12291208
cg12291348
cg12291380
cg12291957
cg12291982
cg12292084
cg12292953
cg12293026
cg12294208
cg12298312
cg12298598
cg12298619
cg12299303
cg12299886
cg12300500
cg12300729
cg12301275
cg12301794
cg12302407
cg12302560
cg12303413
cg12303470
cg12304053
cg12304903
cg12305805
cg12305853
cg12307032
cg12307722
cg12308102
cg12308665
cg12309596
cg12310395
cg12310562
cg12311600
cg12312819
cg12312863
cg12313476
cg12314121
cg12314361
cg12315011
cg12316181
cg12317458
cg12317505
cg12318175
cg12319281
cg12321046
cg12322549
cg12323192
cg12324318
cg12325640
cg12326308
cg12327827
cg12328289
cg12328582
cg12328831
cg12329407
cg12329476
cg12329672
cg12330727
cg12335047
cg12335997
cg12336591
cg12336935
cg12337053
cg12338114
cg12338731
cg12339904
cg12340381
cg12340596
cg12340868
cg12340891
cg12341314
cg12341343
cg12342402
cg12342626
cg12344104
cg12344300
cg12344600
cg12345156
cg12346284
cg12346317
cg12346592
cg12346619
cg12347674
cg12347721
cg12347727
cg12347945
cg12348862
cg12350094
cg12350288
cg12350783
cg12351290
cg12351554
cg12352059
cg12352460
cg12352549
cg12352622
cg12352912
cg12353452
cg12356787
cg12357396
cg12359492
cg12359503
cg12359511
cg12359739
cg12360245
cg12360637
cg12360690
cg12361190
cg12361425
cg12361546
cg12361987
cg12362508
cg12362980
cg12365603
cg12365667
cg12365792
cg12366648
cg12367962
cg12368066
cg12369063
cg12370657
cg12370933
cg12372008
cg12372503
cg12373195
cg12374519
cg12376350
cg12376824
cg12377408
cg12378321
cg12379764
cg12380458
cg12380683
cg12380743
cg12382229
cg12382363
cg12385553
cg12385981
cg12386752
cg12387434
cg12387604
cg12388838
cg12389786
cg12389888
cg12390237
cg12390269
cg12390332
cg12390588
cg12392475
cg12393411
cg12393795
cg12394879
cg12396023
cg12397357
cg12398314
cg12398752
cg12399301
cg12399393
cg12399600
cg12399860
cg12400459
cg12400556
cg12401158
cg12404182
cg12405121
cg12405371
cg12406683
cg12407979
cg12408100
cg12408911
cg12409297
cg12410570
cg12410615
cg12412775
cg12415060
cg12416290
cg12417590
cg12417729
cg12420107
cg12420383
cg12420723
cg12421097
cg12421513
cg12423311
cg12423947
cg12424762
cg12424965
cg12427303
cg12429788
cg12429884
cg12430264
cg12430335
cg12431453
cg12431879
cg12432010
cg12432145
cg12432496
cg12433408
cg12434526
cg12434544
cg12434591
cg12434616
cg12435575
cg12435824
cg12436427
cg12437012
cg12437380
cg12438318
cg12439259
cg12439695
cg12440350
cg12440391
cg12441246
cg12442242
cg12442980
cg12444081
cg12445028
cg12447066
cg12447329
cg12447346
cg12449876
cg12450230
cg12450907
cg12452265
cg12452512
cg12452792
cg12453585
cg12453675
cg12453901
cg12454156
cg12454658
cg12454778
cg12456446
cg12456552
cg12456573
cg12456681
cg12457043
cg12457640
cg12457721
cg12459603
cg12460133
cg12460322
cg12460661
cg12460766
cg12463089
cg12463913
cg12464148
cg12464395
cg12465516
cg12466950
cg12468496
cg12470551
cg12471120
cg12471549
cg12474013
cg12474117
cg12474452
cg12474939
cg12475495
cg12475603
cg12475994
cg12476044
cg12476298
cg12477347
cg12477454
cg12478330
cg12478440
cg12478793
cg12479019
cg12479516
cg12481433
cg12481610
cg12482011
cg12482213
cg12482231
cg12482432
cg12482983
cg12483682
cg12483946
cg12484688
cg12485185
cg12485793
cg12486756
cg12487005
cg12487062
cg12488100
cg12489675
cg12489964
cg12490927
cg12492157
cg12493439
cg12494166
cg12494277
cg12494301
cg12495676
cg12495991
cg12497171
cg12499259
cg12500774
cg12501274
cg12501523
cg12502155
cg12502826
cg12503090
cg12503971
cg12504030
cg12504098
cg12504284
cg12504641
cg12504828
cg12505124
cg12505483
cg12507167
cg12508426
cg12510108
cg12510110
cg12510271
cg12510723
cg12511579
cg12512039
cg12512196
cg12512286
cg12512953
cg12514547
cg12514620
cg12514654
cg12515684
cg12515942
cg12516164
cg12516501
cg12518259
cg12519178
cg12520065
cg12520727
cg12521634
cg12522049
cg12522874
cg12523109
cg12523675
cg12524776
cg12525104
cg12525317
cg12525774
cg12526084
cg12526287
cg12528485
cg12529161
cg12529917
cg12530080
cg12531065
cg12532028
cg12532393
cg12532477
cg12532653
cg12534902
cg12535579
cg12537386
cg12537613
cg12537913
cg12538282
cg12538597
cg12539194
cg12539711
cg12540042
cg12543337
cg12543748
cg12545097
cg12545252
cg12546660
cg12546981
cg12547681
cg12548043
cg12549079
cg12549201
cg12549480
cg12549571
cg12549595
cg12551330
cg12552209
cg12554272
cg12554430
cg12554654
cg12554775
cg12555084
cg12555380
cg12555652
cg12555752
cg12555816
cg12555879
cg12556924
cg12557508
cg12558269
cg12558855
cg12559170
cg12559181
cg12559223
cg12560809
cg12560849
cg12563008
cg12563818
cg12564526
cg12565055
cg12565821
cg12566536
cg12566626
cg12566762
cg12567282
cg12567482
cg12572077
cg12573158
cg12573674
cg12575762
cg12575954
cg12576321
cg12576523
cg12576739
cg12577482
cg12578116
cg12579640
cg12579644
cg12579844
cg12579995
cg12580248
cg12580503
cg12580892
cg12581241
cg12582896
cg12582905
cg12583336
cg12583367
cg12584442
cg12584510
cg12585162
cg12586707
cg12587234
cg12588279
cg12589143
cg12589274
cg12589961
cg12590063
cg12591125
cg12591381
cg12592455
cg12592683
cg12592815
cg12593421
cg12593611
cg12593714
cg12595439
cg12595460
cg12596645
cg12596665
cg12597233
cg12597422
cg12597462
cg12597878
cg12599235
cg12600069
cg12600631
cg12601062
cg12601355
cg12601520
cg12601682
cg12603650
cg12604368
cg12605273
cg12606007
cg12606193
cg12607967
cg12609546
cg12609665
cg12610098
cg12610440
cg12611007
cg12612277
cg12614458
cg12614667
cg12614708
cg12616421
cg12616701
cg12617125
cg12617549
cg12618044
cg12618988
cg12619326
cg12621141
cg12621966
cg12622027
cg12622271
cg12622938
cg12623145
cg12623456
cg12623605
cg12623918
cg12624051
cg12624235
cg12624580
cg12624825
cg12625263
cg12627983
cg12628606
cg12629250
cg12629698
cg12629783
cg12630336
cg12630401
cg12631085
cg12631464
cg12632398
cg12632549
cg12640186
cg12640389
cg12640746
cg12640856
cg12641021
cg12641135
cg12642155
cg12643502
cg12643732
cg12643778
cg12643877
cg12644017
cg12644484
cg12644564
cg12644927
cg12647098
cg12647302
cg12648482
cg12649695
cg12650985
cg12651293
cg12651851
cg12652144
cg12652826
cg12653133
cg12653789
cg12654140
cg12654190
cg12654655
cg12654770
cg12655061
cg12656006
cg12656374
cg12658802
cg12659254
cg12659446
cg12659672
cg12659692
cg12659754
cg12660146
cg12661256
cg12662017
cg12662374
cg12663357
cg12664291
cg12664806
cg12665724
cg12665787
cg12665877
cg12667595
cg12667818
cg12668411
cg12669137
cg12670123
cg12671018
cg12671627
cg12671895
cg12672980
cg12673840
cg12673860
cg12675387
cg12678274
cg12678329
cg12680424
cg12681771
cg12682458
cg12683036
cg12685995
cg12687463
cg12687990
cg12688265
cg12689235
cg12689996
cg12690496
cg12692557
cg12693959
cg12695360
cg12695819
cg12696860
cg12696903
cg12697337
cg12697393
cg12697650
cg12699187
cg12699200
cg12702165
cg12702920
cg12705263
cg12705408
cg12705449
cg12707353
cg12707402
cg12708689
cg12708864
cg12709207
cg12709266
cg12711699
cg12712729
cg12712730
cg12713223
cg12713835
cg12714121
cg12715741
cg12715759
cg12715811
cg12716603
cg12718339
cg12718832
cg12719417
cg12719661
cg12720083
cg12721145
cg12721186
cg12723258
cg12723904
cg12724108
cg12724498
cg12724942
cg12725782
cg12726568
cg12726604
cg12726663
cg12728240
cg12728516
cg12728543
cg12729006
cg12731126
cg12732673
cg12732715
cg12734537
cg12735489
cg12736830
cg12737574
cg12738399
cg12738610
cg12741001
cg12741170
cg12742799
cg12743110
cg12743359
cg12743556
cg12747007
cg12747167
cg12748616
cg12748850
cg12749087
cg12749280
cg12750800
cg12751899
cg12751966
cg12753165
cg12753220
cg12753413
cg12753482
cg12754609
cg12755035
cg12758422
cg12759597
cg12760580
cg12762708
cg12762733
cg12763038
cg12763118
cg12763546
cg12765138
cg12766229
cg12766242
cg12768018
cg12768463
cg12769333
cg12769994
cg12770471
cg12770696
cg12771670
cg12772203
cg12772435
cg12773217
cg12774854
cg12774971
cg12775110
cg12775354
cg12780133
cg12780819
cg12781248
cg12781734
cg12783320
cg12789010
cg12789833
cg12790061
cg12791136
cg12791476
cg12794109
cg12794168
cg12794269
cg12794474
cg12794781
cg12795015
cg12795310
cg12795731
cg12795959
cg12797492
cg12797816
cg12798257
cg12799170
cg12799906
cg12800069
cg12800145
cg12801469
cg12801552
cg12801862
cg12802246
cg12802442
cg12802915
cg12803811
cg12803845
cg12805160
cg12805190
cg12805629
cg12805984
cg12806149
cg12808270
cg12809883
cg12810701
cg12812382
cg12813011
cg12813805
cg12814147
cg12814224
cg12814244
cg12815381
cg12816978
cg12817298
cg12818201
cg12819781
cg12819820
cg12820999
cg12821182
cg12821220
cg12821645
cg12821710
cg12822133
cg12823039
cg12824777
cg12826209
cg12827637
cg12828313
cg12829452
cg12830153
cg12830519
cg12830829
cg12831983
cg12832129
cg12832449
cg12833102
cg12834944
cg12836624
cg12837642
cg12837896
cg12838194
cg12838926
cg12839110
cg12839700
cg12839830
cg12843464
cg12844298
cg12845900
cg12846131
cg12846367
cg12847005
cg12847185
cg12847842
cg12848118
cg12848182
cg12849689
cg12850075
cg12850546
cg12852384
cg12852407
cg12855044
cg12856064
cg12856521
cg12857407
cg12857644
cg12858542
cg12858900
cg12859409
cg12860731
cg12860753
cg12861598
cg12862982
cg12863372
cg12865608
cg12866103
cg12866538
cg12866780
cg12867594
cg12867892
cg12868306
cg12868494
cg12869362
cg12869466
cg12870571
cg12872625
cg12872888
cg12873221
cg12874074
cg12874210
cg12874388
cg12874587
cg12875312
cg12876900
cg12877253
cg12877378
cg12878615
cg12878786
cg12878951
cg12879551
cg12879853
cg12879909
cg12880227
cg12880777
cg12880856
cg12881105
cg12881133
cg12881259
cg12882126
cg12882188
cg12882389
cg12882999
cg12884351
cg12884916
cg12887080
cg12888097
cg12888990
cg12890750
cg12890911
cg12893428
cg12894110
cg12894748
cg12895516
cg12896959
cg12897439
cg12897458
cg12897568
cg12898496
cg12899052
cg12900044
cg12900045
cg12901435
cg12903798
cg12904198
cg12904531
cg12904566
cg12904922
cg12905119
cg12905620
cg12905839
cg12906295
cg12906530
cg12906589
cg12906702
cg12906880
cg12907032
cg12907644
cg12908429
cg12909057
cg12910199
cg12910810
cg12910969
cg12911313
cg12911528
cg12911791
cg12911907
cg12912387
cg12912929
cg12913778
cg12913991
cg12915362
cg12915715
cg12916646
cg12917360
cg12918081
cg12918186
cg12919025
cg12920168
cg12920393
cg12921196
cg12921375
cg12922337
cg12923443
cg12923728
cg12924518
cg12925904
cg12927617
cg12927726
cg12928578
cg12929700
cg12929969
cg12931428
cg12931520
cg12931526
cg12932539
cg12934430
cg12934569
cg12935209
cg12937141
cg12937186
cg12937807
cg12937950
cg12941426
cg12941675
cg12941884
cg12943080
cg12943255
cg12943643
cg12944870
cg12946518
cg12946560
cg12946856
cg12947096
cg12947373
cg12947492
cg12947768
cg12947852
cg12948213
cg12948739
cg12949141
cg12949355
cg12949678
cg12949927
cg12950492
cg12952136
cg12952179
cg12952273
cg12952605
cg12952691
cg12953621
cg12953657
cg12953952
cg12954250
cg12954718
cg12955039
cg12955444
cg12956023
cg12958054
cg12959106
cg12959367
cg12959558
cg12961845
cg12963237
cg12963936
cg12964019
cg12965438
cg12965927
cg12966936
cg12966981
cg12967370
cg12970081
cg12970292
cg12970742
cg12970815
cg12970951
cg12972081
cg12973017
cg12973165
cg12973239
cg12974917
cg12975779
cg12976999
cg12977162
cg12977696
cg12977811
cg12977827
cg12977937
cg12977946
cg12978357
cg12978587
cg12979383
cg12980185
cg12980788
cg12980798
cg12981234
cg12982097
cg12982565
cg12982767
cg12983654
cg12984017
cg12984107
cg12984254
cg12984284
cg12984369
cg12985770
cg12986027
cg12986037
cg12988711
cg12989473
cg12989644
cg12990591
cg12990730
cg12991976
cg12992040
cg12992554
cg12994228
cg12994908
cg12996161
cg12998575
cg12999291
cg12999889
cg13000219
cg13000635
cg13000698
cg13001543
cg13001844
cg13002346
cg13002424
cg13003163
cg13003329
cg13004173
cg13004897
cg13005068
cg13005634
cg13005910
cg13006693
cg13007109
cg13007712
cg13007877
cg13008331
cg13008977
cg13009111
cg13009819
cg13011104
cg13011331
cg13011749
cg13012248
cg13013473
cg13015300
cg13017239
cg13018274
cg13018278
cg13018402
cg13019465
cg13019553
cg13019677
cg13019766
cg13021084
cg13021275
cg13021417
cg13022616
cg13022905
cg13023119
cg13024075
cg13024117
cg13025482
cg13025553
cg13027177
cg13027544
cg13027965
cg13028335
cg13028630
cg13029635
cg13030804
cg13031097
cg13031882
cg13033054
cg13033675
cg13035254
cg13035715
cg13036359
cg13036415
cg13036549
cg13036878
cg13036944
cg13038125
cg13039545
cg13041389
cg13041775
cg13043937
cg13044029
cg13044445
cg13044525
cg13045010
cg13046724
cg13046814
cg13047559
cg13048285
cg13048485
cg13049124
cg13049984
cg13050142
cg13050736
cg13051013
cg13051649
cg13051865
cg13053372
cg13054403
cg13054674
cg13054881
cg13055278
cg13055636
cg13056943
cg13057098
cg13057368
cg13058233
cg13059459
cg13059696
cg13059982
cg13060607
cg13061403
cg13061995
cg13062095
cg13062842
cg13064305
cg13064346
cg13066015
cg13066682
cg13067005
cg13068141
cg13068311
cg13069211
cg13070738
cg13070781
cg13071609
cg13072508
cg13074711
cg13075423
cg13076757
cg13076940
cg13077061
cg13077413
cg13077750
cg13079277
cg13079840
cg13080532
cg13080904
cg13081381
cg13082351
cg13082604
cg13082642
cg13083035
cg13083260
cg13083427
cg13085046
cg13086512
cg13087275
cg13087299
cg13087761
cg13087943
cg13087979
cg13089318
cg13089369
cg13089454
cg13089765
cg13091131
cg13092165
cg13093847
cg13094002
cg13094583
cg13095732
cg13095991
cg13096099
cg13096688
cg13096708
cg13097296
cg13098319
cg13098438
cg13099261
cg13100182
cg13101318
cg13101948
cg13101990
cg13102244
cg13102250
cg13102269
cg13103145
cg13104442
cg13104745
cg13105167
cg13105872
cg13105945
cg13106148
cg13107266
cg13107655
cg13107810
cg13108181
cg13108289
cg13108681
cg13108687
cg13109030
cg13109725
cg13110839
cg13111263
cg13114125
cg13114387
cg13114711
cg13115056
cg13115411
cg13115424
cg13115440
cg13115750
cg13115957
cg13116071
cg13116289
cg13116508
cg13117809
cg13117822
cg13118287
cg13118410
cg13118559
cg13119495
cg13120677
cg13120798
cg13121377
cg13125997
cg13126378
cg13126529
cg13126643
cg13127591
cg13127699
cg13127825
cg13128577
cg13128865
cg13128905
cg13129612
cg13130526
cg13130552
cg13130880
cg13131111
cg13132986
cg13134082
cg13134484
cg13134736
cg13134864
cg13135420
cg13135711
cg13136344
cg13138089
cg13138539
cg13138954
cg13139593
cg13139730
cg13140597
cg13140681
cg13142750
cg13142949
cg13145229
cg13145670
cg13145811
cg13146674
cg13146883
cg13146939
cg13147290
cg13147301
cg13147721
cg13148003
cg13149281
cg13149459
cg13149573
cg13149745
cg13150233
cg13150977
cg13151345
cg13151500
cg13152990
cg13153652
cg13153966
cg13154140
cg13154622
cg13155295
cg13155877
cg13155974
cg13156012
cg13156643
cg13157246
cg13157694
cg13157888
cg13160738
cg13160888
cg13161263
cg13162692
cg13162960
cg13163866
cg13164234
cg13165928
cg13166577
cg13168565
cg13168638
cg13169286
cg13170468
cg13171009
cg13171016
cg13171107
cg13171642
cg13172627
cg13173045
cg13173111
cg13173722
cg13174071
cg13174343
cg13174427
cg13174735
cg13174838
cg13175385
cg13176022
cg13176270
cg13177258
cg13177830
cg13178295
cg13178798
cg13179056
cg13179329
cg13180974
cg13181284
cg13181444
cg13182541
cg13182809
cg13183056
cg13183998
cg13184800
cg13185745
cg13185911
cg13186232
cg13186710
cg13188468
cg13188681
cg13188807
cg13189486
cg13191760
cg13192049
cg13195185
cg13195463
cg13196216
cg13196432
cg13197450
cg13197732
cg13197733
cg13199178
cg13199411
cg13199486
cg13199842
cg13200496
cg13200888
cg13200953
cg13201362
cg13202415
cg13202514
cg13202571
cg13203749
cg13204181
cg13206199
cg13206386
cg13208590
cg13208922
cg13209046
cg13211671
cg13212677
cg13214448
cg13215667
cg13216621
cg13217746
cg13218423
cg13219008
cg13219190
cg13219505
cg13219560
cg13219922
cg13222006
cg13223095
cg13223561
cg13223938
cg13224081
cg13224573
cg13224855
cg13225272
cg13226290
cg13226712
cg13227480
cg13228290
cg13228810
cg13230077
cg13231067
cg13231117
cg13231717
cg13232781
cg13234587
cg13234706
cg13234880
cg13235287
cg13237630
cg13240109
cg13242192
cg13242999
cg13243311
cg13243497
cg13243779
cg13243985
cg13244538
cg13244563
cg13244886
cg13245246
cg13246206
cg13246563
cg13247233
cg13248315
cg13250767
cg13250903
cg13252024
cg13252613
cg13253660
cg13253945
cg13254553
cg13256546
cg13257190
cg13258091
cg13258799
cg13259172
cg13259368
cg13260217
cg13260314
cg13261544
cg13263691
cg13264466
cg13265607
cg13265730
cg13266423
cg13266852
cg13267836
cg13268396
cg13268728
cg13272157
cg13272688
cg13273236
cg13273345
cg13273373
cg13273672
cg13274304
cg13275724
cg13276305
cg13276501
cg13276510
cg13277393
cg13278241
cg13278448
cg13278890
cg13279055
cg13279713
cg13279955
cg13279956
cg13280524
cg13282977
cg13284070
cg13284864
cg13284933
cg13285009
cg13285043
cg13285328
cg13285339
cg13287203
cg13289364
cg13290719
cg13292428
cg13292984
cg13294032
cg13294300
cg13295486
cg13295812
cg13296093
cg13296214
cg13296568
cg13298061
cg13298632
cg13299942
cg13300202
cg13300623
cg13301043
cg13301423
cg13301601
cg13302197
cg13302401
cg13302869
cg13303313
cg13304664
cg13304837
cg13305473
cg13305652
cg13306942
cg13307850
cg13309655
cg13311252
cg13313030
cg13313951
cg13314297
cg13315130
cg13318121
cg13318368
cg13318656
cg13318793
cg13319225
cg13320837
cg13321114
cg13322066
cg13322722
cg13322954
cg13323339
cg13323624
cg13323717
cg13323752
cg13324539
cg13324934
cg13325233
cg13325919
cg13328064
cg13330911
cg13331741
cg13331882
cg13331937
cg13332064
cg13332350
cg13332499
cg13333322
cg13333450
cg13334169
cg13334518
cg13336860
cg13337326
cg13337507
cg13337657
cg13337852
cg13338133
cg13338223
cg13338350
cg13340899
cg13341491
cg13341633
cg13342054
cg13345375
cg13345430
cg13346967
cg13347452
cg13347741
cg13348152
cg13349462
cg13351960
cg13352563
cg13352601
cg13353315
cg13353389
cg13355613
cg13356164
cg13357330
cg13357708
cg13358321
cg13358700
cg13360950
cg13362719
cg13363530
cg13363740
cg13363823
cg13364389
cg13365279
cg13365752
cg13365874
cg13366801
cg13367272
cg13367756
cg13368274
cg13368662
cg13369073
cg13369137
cg13369138
cg13369284
cg13369554
cg13370681
cg13371465
cg13371839
cg13372571
cg13372635
cg13372905
cg13373066
cg13373935
cg13374304
cg13375110
cg13375255
cg13375764
cg13375897
cg13376096
cg13376720
cg13376960
cg13377324
cg13377750
cg13382661
cg13382953
cg13382985
cg13383010
cg13383425
cg13383572
cg13383734
cg13383814
cg13384498
cg13384731
cg13385521
cg13385794
cg13386084
cg13386839
cg13387071
cg13388625
cg13390231
cg13391471
cg13391512
cg13391607
cg13391740
cg13392512
cg13392745
cg13392875
cg13393851
cg13394785
cg13396436
cg13397055
cg13397166
cg13397820
cg13398314
cg13398674
cg13399709
cg13399791
cg13400206
cg13400248
cg13400332
cg13400423
cg13401212
cg13401581
cg13402083
cg13402354
cg13402656
cg13403121
cg13403405
cg13404137
cg13404532
cg13404670
cg13405525
cg13407149
cg13407463
cg13407658
cg13407664
cg13407883
cg13408790
cg13409090
cg13409938
cg13409950
cg13411336
cg13411658
cg13411755
cg13411879
cg13412154
cg13412452
cg13415320
cg13416109
cg13417679
cg13419214
cg13419505
cg13420196
cg13420408
cg13420581
cg13420944
cg13421194
cg13421418
cg13421489
cg13421745
cg13421753
cg13422093
cg13422164
cg13422261
cg13422555
cg13422744
cg13424296
cg13424446
cg13425342
cg13425712
cg13425888
cg13425962
cg13426340
cg13426660
cg13428620
cg13428743
cg13429435
cg13429675
cg13430145
cg13430409
cg13430768
cg13430777
cg13430851
cg13431160
cg13431406
cg13431811
cg13432194
cg13432217
cg13432228
cg13432470
cg13432558
cg13434034
cg13434308
cg13435243
cg13435758
cg13435833
cg13436192
cg13436467
cg13436679
cg13436725
cg13436996
cg13437056
cg13437084
cg13437277
cg13437870
cg13437998
cg13439030
cg13439084
cg13439902
cg13441213
cg13441524
cg13442045
cg13442241
cg13443562
cg13444289
cg13445334
cg13445593
cg13445984
cg13446859
cg13449367
cg13451431
cg13451433
cg13451556
cg13451733
cg13452044
cg13452868
cg13453711
cg13458190
cg13459209
cg13459244
cg13459393
cg13460414
cg13460906
cg13461493
cg13461762
cg13461793
cg13461950
cg13462160
cg13462173
cg13462275
cg13462829
cg13462935
cg13462967
cg13463850
cg13464260
cg13464436
cg13464439
cg13465769
cg13466069
cg13467096
cg13468249
cg13469058
cg13469403
cg13469777
cg13470112
cg13470337
cg13470338
cg13471028
cg13471424
cg13472503
cg13472645
cg13472691
cg13473078
cg13473769
cg13474680
cg13474920
cg13475819
cg13475862
cg13475915
cg13476263
cg13476464
cg13476743
cg13476932
cg13478010
cg13480214
cg13480614
cg13480948
cg13481239
cg13481755
cg13482378
cg13482954
cg13483099
cg13483959
cg13484042
cg13486531
cg13487037
cg13487284
cg13487422
cg13488725
cg13488930
cg13490128
cg13490578
cg13491005
cg13491304
cg13491662
cg13493048
cg13493781
cg13494037
cg13494721
cg13494827
cg13494933
cg13494942
cg13495928
cg13496251
cg13496425
cg13496662
cg13496837
cg13497366
cg13497563
cg13497696
cg13498940
cg13499161
cg13499371
cg13500013
cg13500346
cg13501185
cg13501959
cg13503477
cg13504410
cg13505245
cg13505268
cg13505736
cg13506136
cg13506547
cg13507091
cg13507224
cg13507489
cg13509135
cg13509363
cg13509423
cg13510648
cg13511293
cg13511512
cg13511569
cg13511842
cg13512069
cg13512303
cg13513229
cg13514100
cg13515856
cg13515868
cg13516414
cg13517396
cg13517747
cg13517754
cg13517886
cg13518385
cg13520101
cg13520324
cg13520342
cg13520845
cg13521677
cg13521869
cg13521889
cg13522187
cg13523038
cg13523068
cg13523312
cg13524796
cg13525316
cg13525428
cg13526492
cg13527632
cg13528338
cg13529101
cg13529245
cg13530365
cg13530485
cg13531315
cg13532174
cg13532467
cg13532753
cg13532829
cg13533403
cg13534903
cg13535531
cg13536076
cg13537471
cg13537940
cg13538431
cg13538645
cg13540126
cg13540618
cg13541257
cg13541303
cg13541457
cg13542042
cg13542090
cg13543205
cg13543216
cg13543576
cg13544455
cg13545538
cg13546538
cg13547363
cg13547394
cg13547525
cg13548164
cg13550365
cg13552272
cg13552315
cg13552431
cg13552964
cg13553548
cg13553897
cg13554030
cg13555225
cg13555884
cg13556079
cg13556949
cg13557112
cg13557160
cg13558029
cg13558199
cg13559048
cg13559579
cg13560204
cg13560328
cg13561307
cg13561339
cg13561662
cg13562151
cg13562933
cg13563395
cg13564654
cg13565252
cg13565382
cg13565468
cg13567015
cg13568946
cg13569449
cg13570912
cg13571972
cg13572146
cg13573073
cg13573295
cg13573350
cg13573587
cg13574050
cg13574499
cg13576788
cg13577194
cg13578165
cg13578306
cg13579428
cg13579574
cg13579926
cg13580046
cg13580201
cg13580232
cg13580336
cg13580836
cg13582542
cg13584034
cg13584399
cg13584678
cg13585032
cg13585175
cg13587056
cg13587077
cg13587495
cg13587997
cg13588207
cg13588224
cg13589588
cg13589972
cg13590297
cg13592925
cg13594653
cg13594837
cg13595342
cg13596136
cg13596693
cg13597244
cg13597417
cg13597865
cg13598516
cg13598589
cg13599051
cg13600420
cg13601079
cg13602201
cg13602967
cg13603142
cg13604811
cg13605670
cg13606401
cg13606691
cg13606758
cg13608282
cg13610497
cg13610573
cg13611997
cg13612949
cg13613146
cg13614469
cg13614586
cg13614812
cg13614887
cg13616628
cg13617604
cg13617824
cg13618100
cg13619349
cg13619597
cg13619877
cg13621329
cg13622028
cg13622351
cg13622401
cg13622549
cg13622993
cg13624420
cg13624860
cg13625045
cg13628100
cg13628888
cg13629132
cg13630607
cg13630855
cg13630944
cg13630980
cg13631389
cg13632087
cg13632328
cg13632790
cg13633941
cg13634122
cg13635262
cg13635298
cg13635886
cg13636337
cg13636543
cg13637352
cg13638153
cg13638434
cg13638980
cg13639079
cg13639093
cg13639679
cg13639922
cg13640972
cg13642754
cg13642800
cg13642881
cg13643215
cg13643774
cg13644150
cg13644543
cg13644646
cg13645106
cg13645242
cg13647446
cg13647477
cg13647758
cg13648080
cg13648157
cg13648192
cg13649060
cg13649168
cg13650221
cg13650304
cg13650422
cg13650837
cg13651685
cg13651699
cg13652609
cg13653281
cg13654021
cg13654848
cg13655396
cg13657004
cg13657276
cg13657322
cg13657404
cg13657659
cg13657664
cg13658436
cg13659329
cg13659970
cg13660443
cg13660622
cg13660670
cg13660998
cg13661150
cg13661793
cg13661908
cg13662724
cg13662933
cg13663292
cg13663626
cg13663649
cg13664549
cg13665068
cg13665916
cg13666716
cg13666778
cg13667633
cg13668005
cg13668025
cg13668276
cg13672050
cg13672080
cg13672348
cg13672638
cg13673126
cg13674088
cg13674372
cg13674483
cg13675133
cg13675319
cg13675379
cg13675393
cg13675738
cg13676296
cg13676665
cg13677058
cg13677087
cg13677779
cg13678232
cg13678243
cg13678470
cg13678551
cg13679311
cg13680178
cg13680266
cg13681355
cg13682040
cg13684156
cg13684240
cg13684290
cg13684625
cg13686751
cg13686799
cg13686856
cg13687331
cg13687639
cg13687837
cg13688123
cg13688162
cg13688974
cg13689808
cg13690510
cg13690691
cg13690935
cg13691259
cg13691277
cg13691697
cg13692112
cg13692121
cg13695261
cg13696074
cg13696287
cg13696466
cg13697715
cg13698362
cg13698979
cg13699139
cg13699172
cg13700148
cg13700207
cg13700552
cg13701221
cg13701327
cg13702996
cg13703089
cg13703095
cg13703876
cg13704117
cg13704140
cg13704461
cg13704629
cg13705047
cg13705753
cg13705828
cg13706404
cg13706438
cg13706567
cg13706899
cg13707123
cg13707371
cg13707797
cg13707898
cg13709720
cg13710086
cg13710925
cg13711552
cg13711717
cg13712952
cg13713010
cg13713044
cg13713718
cg13713771
cg13714086
cg13714087
cg13714160
cg13714241
cg13715752
cg13715827
cg13716167
cg13717145
cg13717247
cg13717338
cg13717555
cg13718387
cg13718462
cg13718517
cg13719246
cg13720686
cg13720705
cg13721479
cg13721688
cg13722127
cg13724976
cg13725495
cg13726491
cg13726633
cg13727710
cg13728108
cg13728441
cg13730219
cg13730886
cg13731106
cg13731525
cg13731588
cg13731936
cg13733000
cg13733010
cg13734281
cg13734314
cg13736794
cg13736811
cg13738155
cg13738382
cg13739345
cg13740508
cg13741263
cg13742426
cg13743149
cg13743789
cg13744452
cg13745005
cg13745210
cg13745289
cg13745513
cg13746545
cg13747872
cg13748041
cg13748734
cg13748755
cg13748813
cg13749529
cg13750180
cg13750326
cg13751364
cg13751596
cg13751645
cg13751692
cg13751923
cg13752558
cg13752981
cg13753831
cg13753962
cg13754621
cg13754687
cg13755776
cg13756898
cg13757172
cg13757822
cg13758168
cg13758860
cg13761134
cg13761436
cg13761667
cg13762704
cg13763828
cg13763872
cg13765646
cg13766520
cg13766651
cg13766910
cg13767095
cg13767948
cg13768174
cg13768269
cg13768670
cg13768872
cg13769046
cg13769609
cg13770153
cg13771214
cg13771438
cg13771517
cg13772815
cg13772903
cg13774707
cg13776134
cg13776460
cg13776542
cg13777312
cg13777488
cg13778815
cg13780046
cg13780303
cg13781120
cg13781121
cg13781938
cg13782311
cg13785951
cg13786424
cg13787921
cg13788959
cg13789403
cg13789443
cg13790166
cg13790427
cg13790785
cg13790906
cg13791130
cg13791183
cg13791594
cg13791713
cg13791925
cg13792415
cg13792856
cg13793064
cg13793747
cg13794372
cg13794529
cg13794641
cg13794889
cg13795652
cg13795805
cg13796246
cg13796518
cg13796559
cg13797014
cg13797019
cg13797713
cg13799082
cg13799416
cg13801307
cg13801510
cg13801831
cg13802151
cg13802742
cg13802760
cg13802966
cg13803154
cg13804450
cg13805139
cg13805262
cg13805953
cg13806031
cg13806070
cg13807077
cg13808036
cg13808923
cg13809434
cg13809490
cg13809717
cg13810835
cg13810843
cg13810964
cg13812223
cg13812570
cg13812879
cg13813388
cg13814843
cg13815495
cg13815634
cg13815864
cg13815971
cg13816282
cg13817353
cg13817410
cg13818169
cg13819659
cg13820145
cg13820534
cg13821227
cg13823245
cg13823460
cg13825112
cg13825532
cg13826264
cg13826718
cg13827173
cg13827498
cg13828097
cg13828637
cg13831141
cg13832059
cg13832301
cg13833527
cg13833886
cg13835200
cg13836687
cg13836954
cg13838634
cg13838843
cg13838861
cg13839391
cg13840590
cg13841783
cg13843261
cg13844662
cg13845483
cg13845951
cg13846682
cg13848951
cg13848981
cg13849007
cg13849142
cg13849179
cg13849727
cg13849876
cg13850344
cg13852065
cg13852466
cg13854430
cg13854651
cg13855093
cg13855255
cg13855276
cg13855500
cg13855662
cg13856086
cg13857480
cg13858019
cg13858139
cg13859833
cg13860309
cg13860493
cg13861161
cg13861458
cg13862265
cg13862477
cg13862630
cg13862633
cg13863613
cg13864319
cg13864379
cg13864455
cg13865318
cg13866156
cg13866204
cg13867274
cg13869635
cg13870107
cg13870407
cg13870510
cg13871073
cg13871190
cg13871799
cg13873337
cg13873902
cg13874379
cg13874644
cg13875986
cg13876071
cg13876470
cg13876481
cg13877005
cg13877227
cg13877944
cg13878745
cg13879373
cg13879417
cg13879996
cg13880034
cg13880254
cg13880303
cg13880351
cg13880617
cg13881006
cg13881513
cg13882046
cg13882899
cg13883186
cg13883438
cg13883743
cg13884344
cg13884518
cg13884608
cg13885504
cg13885829
cg13886600
cg13887420
cg13887666
cg13890735
cg13891671
cg13891898
cg13892659
cg13893372
cg13893907
cg13894827
cg13895409
cg13896017
cg13896113
cg13896115
cg13897429
cg13898157
cg13898294
cg13899002
cg13900008
cg13901319
cg13902210
cg13904130
cg13905333
cg13906985
cg13908244
cg13908315
cg13909916
cg13910117
cg13910454
cg13910527
cg13910830
cg13910869
cg13910907
cg13911828
cg13912435
cg13912721
cg13913130
cg13914600
cg13915353
cg13916500
cg13916742
cg13918058
cg13918223
cg13918328
cg13918414
cg13918472
cg13918802
cg13919724
cg13920446
cg13921738
cg13922858
cg13922921
cg13922970
cg13925035
cg13925569
cg13925718
cg13926656
cg13926788
cg13927290
cg13927401
cg13927803
cg13930656
cg13930977
cg13931323
cg13932217
cg13932286
cg13933023
cg13933122
cg13934145
cg13934941
cg13935553
cg13935781
cg13935876
cg13935907
cg13936870
cg13936968
cg13937272
cg13937446
cg13938143
cg13938218
cg13939234
cg13939291
cg13940634
cg13940834
cg13941826
cg13942242
cg13942515
cg13942590
cg13942695
cg13943141
cg13944198
cg13944278
cg13944903
cg13945383
cg13945567
cg13946829
cg13946959
cg13947385
cg13947513
cg13947675
cg13948094
cg13948146
cg13948696
cg13949093
cg13949130
cg13949132
cg13950674
cg13951190
cg13951490
cg13951936
cg13953157
cg13953403
cg13953579
cg13953955
cg13954435
cg13955196
cg13955550
cg13955647
cg13956086
cg13957321
cg13957681
cg13957812
cg13959149
cg13959393
cg13960334
cg13960942
cg13961165
cg13961770
cg13962321
cg13963221
cg13964648
cg13965133
cg13965201
cg13966357
cg13966438
cg13966710
cg13967137
cg13967448
cg13969146
cg13969643
cg13970253
cg13971096
cg13971355
cg13971965
cg13972720
cg13972906
cg13973674
cg13973861
cg13973864
cg13973939
cg13974317
cg13974505
cg13974601
cg13974790
cg13975641
cg13975804
cg13975827
cg13975989
cg13976703
cg13976948
cg13977169
cg13977632
cg13977790
cg13978929
cg13978991
cg13979194
cg13979266
cg13980238
cg13980759
cg13981287
cg13982436
cg13982546
cg13982739
cg13983122
cg13983551
cg13983595
cg13983776
cg13983815
cg13983912
cg13983922
cg13984074
cg13984200
cg13984330
cg13984810
cg13984931
cg13984997
cg13985271
cg13986720
cg13987062
cg13987078
cg13987334
cg13987686
cg13987825
cg13989981
cg13990806
cg13992756
cg13993023
cg13994730
cg13996144
cg13996786
cg13997013
cg13997150
cg13997268
cg13998252
cg13999664
cg13999774
cg14000226
cg14001664
cg14001748
cg14003328
cg14003780
cg14004983
cg14007077
cg14007638
cg14008030
cg14008106
cg14008164
cg14008346
cg14008524
cg14008862
cg14009640
cg14009759
cg14011387
cg14011987
cg14012014
cg14012082
cg14012564
cg14012940
cg14013161
cg14013955
cg14015226
cg14017036
cg14018263
cg14018412
cg14018420
cg14018698
cg14019525
cg14019607
cg14021554
cg14021929
cg14022873
cg14023357
cg14024286
cg14024461
cg14026101
cg14027685
cg14027907
cg14028515
cg14029077
cg14030025
cg14031265
cg14032742
cg14033253
cg14033737
cg14033946
cg14033993
cg14035019
cg14035455
cg14035787
cg14036097
cg14036144
cg14036420
cg14038878
cg14039479
cg14041391
cg14041686
cg14041793
cg14042230
cg14042241
cg14042936
cg14043737
cg14044110
cg14044844
cg14044987
cg14045450
cg14045509
cg14046098
cg14046892
cg14047321
cg14048599
cg14048785
cg14049008
cg14050152
cg14050456
cg14050972
cg14051202
cg14052593
cg14052945
cg14053639
cg14053701
cg14053842
cg14054208
cg14054292
cg14054509
cg14054990
cg14057273
cg14057352
cg14057946
cg14058584
cg14058869
cg14059163
cg14059735
cg14059817
cg14060132
cg14060471
cg14061793
cg14061886
cg14063945
cg14065784
cg14066935
cg14067716
cg14068657
cg14068872
cg14069736
cg14069835
cg14069921
cg14070039
cg14071171
cg14071186
cg14071799
cg14072046
cg14072410
cg14073033
cg14074432
cg14075214
cg14075454
cg14076024
cg14076161
cg14076963
cg14077990
cg14078377
cg14078613
cg14078678
cg14079473
cg14079705
cg14080093
cg14080696
cg14080881
cg14081974
cg14082694
cg14082931
cg14082938
cg14083525
cg14083593
cg14084211
cg14085247
cg14085757
cg14085866
cg14086753
cg14087061
cg14087181
cg14087457
cg14088669
cg14089007
cg14089287
cg14089603
cg14089945
cg14090142
cg14090510
cg14090926
cg14092853
cg14093141
cg14093970
cg14094460
cg14094693
cg14095100
cg14097111
cg14097499
cg14097619
cg14099772
cg14100214
cg14100357
cg14100977
cg14101299
cg14102005
cg14102569
cg14102731
cg14102753
cg14104088
cg14105224
cg14105943
cg14106584
cg14107456
cg14108532
cg14108711
cg14108922
cg14109777
cg14110030
cg14110168
cg14111522
cg14112449
cg14113203
cg14113486
cg14113960
cg14114962
cg14115249
cg14115431
cg14115740
cg14115771
cg14116056
cg14116725
cg14118539
cg14118679
cg14120325
cg14121344
cg14121835
cg14123135
cg14124481
cg14125403
cg14127641
cg14128369
cg14128415
cg14128419
cg14128773
cg14128805
cg14129714
cg14130141
cg14131834
cg14133108
cg14133320
cg14133541
cg14133619
cg14133643
cg14134757
cg14135084
cg14135146
cg14136374
cg14138115
cg14138238
cg14138610
cg14139008
cg14139905
cg14140403
cg14140483
cg14141068
cg14141877
cg14142186
cg14142256
cg14142520
cg14143323
cg14144294
cg14144564
cg14145016
cg14145334
cg14145991
cg14146711
cg14147903
cg14149107
cg14149337
cg14149685
cg14150543
cg14150708
cg14150743
cg14151995
cg14152798
cg14152806
cg14153557
cg14153625
cg14153650
cg14154330
cg14155976
cg14156148
cg14156314
cg14156905
cg14157066
cg14157348
cg14157917
cg14159849
cg14160317
cg14160518
cg14161094
cg14161885
cg14162457
cg14163083
cg14163462
cg14164244
cg14164956
cg14165168
cg14165692
cg14165841
cg14166209
cg14166735
cg14168573
cg14168996
cg14170437
cg14170609
cg14171109
cg14172283
cg14172454
cg14173330
cg14174335
cg14174526
cg14175897
cg14175987
cg14176261
cg14177917
cg14178343
cg14178937
cg14179220
cg14180039
cg14180138
cg14180343
cg14180681
cg14181116
cg14182819
cg14183012
cg14183176
cg14183206
cg14184693
cg14185323
cg14185341
cg14185463
cg14185604
cg14186481
cg14186697
cg14187219
cg14188831
cg14189411
cg14189430
cg14189605
cg14190159
cg14190817
cg14190889
cg14191953
cg14192099
cg14192430
cg14192782
cg14192858
cg14193561
cg14193806
cg14195016
cg14195606
cg14196676
cg14197788
cg14198018
cg14198291
cg14199837
cg14199961
cg14200178
cg14200357
cg14201303
cg14202034
cg14204395
cg14206365
cg14206479
cg14207199
cg14207222
cg14207799
cg14208052
cg14208150
cg14209133
cg14209317
cg14209372
cg14209957
cg14209988
cg14210236
cg14210337
cg14211015
cg14211410
cg14211983
cg14212801
cg14212852
cg14213424
cg14214384
cg14214739
cg14215153
cg14215369
cg14217211
cg14217261
cg14218089
cg14219019
cg14220138
cg14220427
cg14220537
cg14221404
cg14221770
cg14221970
cg14222797
cg14222964
cg14223017
cg14223395
cg14223585
cg14223618
cg14223909
cg14226655
cg14227125
cg14227566
cg14227762
cg14227999
cg14229256
cg14230071
cg14230186
cg14230810
cg14230992
cg14234848
cg14235030
cg14235129
cg14235568
cg14236079
cg14237550
cg14238019
cg14238120
cg14238625
cg14238789
cg14239169
cg14239732
cg14240569
cg14240735
cg14242777
cg14244242
cg14244963
cg14245347
cg14245613
cg14245791
cg14246539
cg14248084
cg14248553
cg14248690
cg14250891
cg14251327
cg14251405
cg14251512
cg14252602
cg14253896
cg14255448
cg14255700
cg14256068
cg14256094
cg14256840
cg14257383
cg14257543
cg14258312
cg14258645
cg14258917
cg14258980
cg14260377
cg14260458
cg14261401
cg14261542
cg14261785
cg14262056
cg14262374
cg14263171
cg14264159
cg14264641
cg14264793
cg14265180
cg14265604
cg14265936
cg14266452
cg14266586
cg14266837
cg14267020
cg14267551
cg14268019
cg14268143
cg14268223
cg14268436
cg14268873
cg14270331
cg14272009
cg14272381
cg14272794
cg14273883
cg14274005
cg14274798
cg14276083
cg14276258
cg14277543
cg14277764
cg14279186
cg14279591
cg14279792
cg14279898
cg14280098
cg14280569
cg14281376
cg14281915
cg14282170
cg14283306
cg14283475
cg14283756
cg14284805
cg14287890
cg14287951
cg14289621
cg14289956
cg14290291
cg14290363
cg14290590
cg14291222
cg14291278
cg14291677
cg14293633
cg14293776
cg14293898
cg14294115
cg14294671
cg14295151
cg14296767
cg14297066
cg14297546
cg14298792
cg14298830
cg14299369
cg14299539
cg14299696
cg14300418
cg14301118
cg14302969
cg14304738
cg14305657
cg14307134
cg14307895
cg14308265
cg14308624
cg14308831
cg14309691
cg14311116
cg14311187
cg14311225
cg14312893
cg14313275
cg14313350
cg14313398
cg14313789
cg14313916
cg14314026
cg14314324
cg14315332
cg14316117
cg14316583
cg14316660
cg14316668
cg14317457
cg14319700
cg14319849
cg14319934
cg14321038
cg14322233
cg14322746
cg14324749
cg14325184
cg14327068
cg14327235
cg14328093
cg14328497
cg14328920
cg14330022
cg14330675
cg14331875
cg14332376
cg14332824
cg14333403
cg14333483
cg14334109
cg14334147
cg14334810
cg14334878
cg14336033
cg14336674
cg14337036
cg14338160
cg14338551
cg14339048
cg14340840
cg14341057
cg14343924
cg14344864
cg14345215
cg14346048
cg14346555
cg14347328
cg14347516
cg14347999
cg14348252
cg14348441
cg14348849
cg14349378
cg14349843
cg14349871
cg14350294
cg14351451
cg14352009
cg14352021
cg14352208
cg14352508
cg14353001
cg14353853
cg14355069
cg14356187
cg14356272
cg14356870
cg14357455
cg14357676
cg14358474
cg14359591
cg14359800
cg14359804
cg14360421
cg14361883
cg14362416
cg14362697
cg14362791
cg14363174
cg14364255
cg14365153
cg14366983
cg14367829
cg14368656
cg14368691
cg14369648
cg14370072
cg14372177
cg14372255
cg14372265
cg14373718
cg14375543
cg14375944
cg14377342
cg14377568
cg14377693
cg14378364
cg14378743
cg14378860
cg14379865
cg14380045
cg14380061
cg14381313
cg14381371
cg14381540
cg14381568
cg14382564
cg14382923
cg14383710
cg14384823
cg14384940
cg14385804
cg14386548
cg14386806
cg14387005
cg14387414
cg14387634
cg14388629
cg14388724
cg14390143
cg14390764
cg14390884
cg14391023
cg14392163
cg14392755
cg14393609
cg14393649
cg14394011
cg14394692
cg14395520
cg14397205
cg14397416
cg14397901
cg14398295
cg14398449
cg14399784
cg14400090
cg14400179
cg14400763
cg14400821
cg14403099
cg14403516
cg14403583
cg14404146
cg14405343
cg14405553
cg14405773
cg14406224
cg14406256
cg14407179
cg14407184
cg14407666
cg14407883
cg14408679
cg14409823
cg14410148
cg14410306
cg14411046
cg14411347
cg14411612
cg14412369
cg14412831
cg14413526
cg14415800
cg14415959
cg14416014
cg14416547
cg14417458
cg14417662
cg14418808
cg14419051
cg14419674
cg14419869
cg14422322
cg14422496
cg14424582
cg14424737
cg14427437
cg14427809
cg14429426
cg14430410
cg14431791
cg14432454
cg14432665
cg14432716
cg14433248
cg14433251
cg14434632
cg14435059
cg14435275
cg14435659
cg14436491
cg14436792
cg14437002
cg14437448
cg14437797
cg14438695
cg14439119
cg14442015
cg14442769
cg14443230
cg14443396
cg14443467
cg14443664
cg14444562
cg14445229
cg14445341
cg14445851
cg14447733
cg14448091
cg14448248
cg14448451
cg14449317
cg14449633
cg14450620
cg14450725
cg14452204
cg14452549
cg14453012
cg14453751
cg14455170
cg14455613
cg14456396
cg14457499
cg14457725
cg14457998
cg14458654
cg14460663
cg14460758
cg14460847
cg14461571
cg14463346
cg14464802
cg14464893
cg14465410
cg14465801
cg14467015
cg14467354
cg14468646
cg14469008
cg14469191
cg14469280
cg14469422
cg14469728
cg14470104
cg14470762
cg14471054
cg14471124
cg14471455
cg14471799
cg14472328
cg14472680
cg14474302
cg14474387
cg14475036
cg14475947
cg14476300
cg14476948
cg14477673
cg14478194
cg14478316
cg14479329
cg14480943
cg14481079
cg14481384
cg14482455
cg14482952
cg14483033
cg14486291
cg14486794
cg14487798
cg14487855
cg14488913
cg14488974
cg14490735
cg14491776
cg14492530
cg14493055
cg14493440
cg14495458
cg14495732
cg14496048
cg14496423
cg14497172
cg14498455
cg14499426
cg14500050
cg14500258
cg14500389
cg14502651
cg14502726
cg14502901
cg14503024
cg14503272
cg14503521
cg14503844
cg14503987
cg14504298
cg14505256
cg14505434
cg14505585
cg14505667
cg14506646
cg14506722
cg14506888
cg14508306
cg14508911
cg14510638
cg14511068
cg14511089
cg14511322
cg14511665
cg14512217
cg14512309
cg14513059
cg14513298
cg14514393
cg14514703
cg14514813
cg14515078
cg14515254
cg14516156
cg14516632
cg14516690
cg14516793
cg14517073
cg14517323
cg14517340
cg14517756
cg14517863
cg14517917
cg14518803
cg14519534
cg14519695
cg14519880
cg14519963
cg14520014
cg14520079
cg14520135
cg14520573
cg14520944
cg14522441
cg14523405
cg14523476
cg14523706
cg14524476
cg14526688
cg14527145
cg14528034
cg14528339
cg14529610
cg14529754
cg14530338
cg14530513
cg14530541
cg14530679
cg14530833
cg14530856
cg14530937
cg14531840
cg14533605
cg14533609
cg14534021
cg14535019
cg14535167
cg14536746
cg14537194
cg14538532
cg14539130
cg14539480
cg14540397
cg14541460
cg14541930
cg14542004
cg14542156
cg14543404
cg14544505
cg14544620
cg14544632
cg14544999
cg14545354
cg14545834
cg14546076
cg14546455
cg14546574
cg14549176
cg14549295
cg14549425
cg14550212
cg14550611
cg14550828
cg14551186
cg14552179
cg14552354
cg14554488
cg14554813
cg14555253
cg14555733
cg14556349
cg14556450
cg14558153
cg14558204
cg14558728
cg14559160
cg14559234
cg14559409
cg14559733
cg14560131
cg14561079
cg14561880
cg14562211
cg14562786
cg14565164
cg14565279
cg14565714
cg14565914
cg14566437
cg14567203
cg14567424
cg14567758
cg14568552
cg14569263
cg14569722
cg14569778
cg14570440
cg14571574
cg14573270
cg14573767
cg14573897
cg14574118
cg14574508
cg14574871
cg14576802
cg14577676
cg14577974
cg14579678
cg14580349
cg14581717
cg14581928
cg14582025
cg14582108
cg14583152
cg14583369
cg14583721
cg14586576
cg14587210
cg14588087
cg14589911
cg14590237
cg14591531
cg14591564
cg14592064
cg14592586
cg14592768
cg14592805
cg14592989
cg14593183
cg14593273
cg14595013
cg14595915
cg14596086
cg14596140
cg14596450
cg14596593
cg14597066
cg14597280
cg14597726
cg14597791
cg14598211
cg14599127
cg14599315
cg14599714
cg14599871
cg14600090
cg14600384
cg14600420
cg14600600
cg14602341
cg14602512
cg14603040
cg14604260
cg14605812
cg14606290
cg14606856
cg14607208
cg14608394
cg14608722
cg14610121
cg14611398
cg14611628
cg14614166
cg14614975
cg14615268
cg14615609
cg14616667
cg14616761
cg14616819
cg14618186
cg14618516
cg14618664
cg14618737
cg14619201
cg14619203
cg14619432
cg14621843
cg14621868
cg14622069
cg14622152
cg14623630
cg14625172
cg14628070
cg14628604
cg14628803
cg14630369
cg14633078
cg14633297
cg14634156
cg14634585
cg14635199
cg14635635
cg14636433
cg14637660
cg14638044
cg14639753
cg14639859
cg14640310
cg14641231
cg14641909
cg14642327
cg14642381
cg14642878
cg14643686
cg14644008
cg14644219
cg14644886
cg14645605
cg14645856
cg14646194
cg14646548
cg14646780
cg14646974
cg14647125
cg14647494
cg14647866
cg14647877
cg14649241
cg14649652
cg14649997
cg14650244
cg14650677
cg14651305
cg14651778
cg14652434
cg14655345
cg14655485
cg14656533
cg14657341
cg14658607
cg14660024
cg14661028
cg14661056
cg14661210
cg14661431
cg14663533
cg14664030
cg14664302
cg14665022
cg14666457
cg14668026
cg14668513
cg14669139
cg14669939
cg14670842
cg14675109
cg14675427
cg14675896
cg14677013
cg14677510
cg14678021
cg14679497
cg14680067
cg14680303
cg14683055
cg14683317
cg14686191
cg14686207
cg14688078
cg14688113
cg14688418
cg14689365
cg14689542
cg14690181
cg14690458
cg14690580
cg14691167
cg14691356
cg14691729
cg14695054
cg14695316
cg14696445
cg14696820
cg14697577
cg14698257
cg14698794
cg14698917
cg14699782
cg14700647
cg14701008
cg14701212
cg14701978
cg14702372
cg14703102
cg14704483
cg14704564
cg14705883
cg14706107
cg14706153
cg14706226
cg14706807
cg14707878
cg14708045
cg14708603
cg14708663
cg14710025
cg14711302
cg14711745
cg14715030
cg14715098
cg14715136
cg14715667
cg14716020
cg14716966
cg14717759
cg14718065
cg14720354
cg14722037
cg14722273
cg14722975
cg14723373
cg14723800
cg14724469
cg14724590
cg14724699
cg14724719
cg14724791
cg14724809
cg14725804
cg14726249
cg14726755
cg14727106
cg14727178
cg14727192
cg14727650
cg14728017
cg14728864
cg14730676
cg14732376
cg14732729
cg14732789
cg14733834
cg14734916
cg14737263
cg14737659
cg14738290
cg14740814
cg14741626
cg14741653
cg14741792
cg14741795
cg14742523
cg14742524
cg14742715
cg14742851
cg14743087
cg14743520
cg14746207
cg14747273
cg14747518
cg14748636
cg14749368
cg14751087
cg14752069
cg14752990
cg14754827
cg14755417
cg14755992
cg14756307
cg14756640
cg14756932
cg14757545
cg14757759
cg14760221
cg14761772
cg14762316
cg14763422
cg14764876
cg14765183
cg14766219
cg14766646
cg14766654
cg14768386
cg14768747
cg14768765
cg14768848
cg14768866
cg14769461
cg14769475
cg14770633
cg14771233
cg14771301
cg14771714
cg14772439
cg14772760
cg14773441
cg14773466
cg14773480
cg14774061
cg14774438
cg14774895
cg14775126
cg14775487
cg14775690
cg14777161
cg14778021
cg14778437
cg14778531
cg14779106
cg14779627
cg14780572
cg14780883
cg14781967
cg14782152
cg14782883
cg14783439
cg14783943
cg14784631
cg14784823
cg14785064
cg14787112
cg14789287
cg14789960
cg14791089
cg14793286
cg14795069
cg14795253
cg14795328
cg14796474
cg14796755
cg14798158
cg14798160
cg14798566
cg14798656
cg14800026
cg14800792
cg14801012
cg14801692
cg14802000
cg14805060
cg14805451
cg14805882
cg14806418
cg14809311
cg14811551
cg14812046
cg14812330
cg14813762
cg14814488
cg14814714
cg14817997
cg14819838
cg14819942
cg14820191
cg14820441
cg14821382
cg14824978
cg14826366
cg14826394
cg14827083
cg14827198
cg14827249
cg14828206
cg14829048
cg14829155
cg14829303
cg14829740
cg14830118
cg14830644
cg14830815
cg14832183
cg14833410
cg14834721
cg14834865
cg14835575
cg14835746
cg14836643
cg14837792
cg14838427
cg14838782
cg14839087
cg14839256
cg14840163
cg14840792
cg14840863
cg14841222
cg14842030
cg14843402
cg14843831
cg14844812
cg14846244
cg14846372
cg14846398
cg14848124
cg14848321
cg14848469
cg14848951
cg14849412
cg14849422
cg14850342
cg14851317
cg14851325
cg14851468
cg14851578
cg14853443
cg14853981
cg14854329
cg14854474
cg14854689
cg14856052
cg14856082
cg14856803
cg14857615
cg14859090
cg14859464
cg14859691
cg14860255
cg14861298
cg14861518
cg14861803
cg14862075
cg14862612
cg14863101
cg14863940
cg14866097
cg14866174
cg14867395
cg14868641
cg14871593
cg14873300
cg14873473
cg14873885
cg14875394
cg14876463
cg14876603
cg14878327
cg14878969
cg14879314
cg14879843
cg14880205
cg14881054
cg14882211
cg14882700
cg14882797
cg14883930
cg14884183
cg14884984
cg14885090
cg14885105
cg14885993
cg14886300
cg14886405
cg14890161
cg14891543
cg14892067
cg14892262
cg14893980
cg14894369
cg14894801
cg14895113
cg14895302
cg14895559
cg14896087
cg14896905
cg14896990
cg14897569
cg14898114
cg14898229
cg14898433
cg14898547
cg14898822
cg14899131
cg14899563
cg14899735
cg14901121
cg14903680
cg14906734
cg14907381
cg14907489
cg14908964
cg14910038
cg14910374
cg14910790
cg14911101
cg14911314
cg14912033
cg14912488
cg14913984
cg14914254
cg14915290
cg14916192
cg14916288
cg14917512
cg14917610
cg14918358
cg14918442
cg14918782
cg14918914
cg14919252
cg14920808
cg14921533
cg14923259
cg14924510
cg14926216
cg14927405
cg14928320
cg14929153
cg14929421
cg14930167
cg14930907
cg14931803
cg14933365
cg14933403
cg14934400
cg14934722
cg14935932
cg14936158
cg14936601
cg14936946
cg14937409
cg14937607
cg14938040
cg14938452
cg14938741
cg14941036
cg14941073
cg14941172
cg14941559
cg14941654
cg14942464
cg14944043
cg14944171
cg14945415
cg14945433
cg14945501
cg14945850
cg14946503
cg14947133
cg14947510
cg14949102
cg14949694
cg14950303
cg14950428
cg14952077
cg14952802
cg14952920
cg14954430
cg14954944
cg14956267
cg14957685
cg14958242
cg14959695
cg14959820
cg14960489
cg14960827
cg14961511
cg14962120
cg14962197
cg14962447
cg14962548
cg14962943
cg14963217
cg14963884
cg14964217
cg14964564
cg14964771
cg14965634
cg14966402
cg14966661
cg14966941
cg14968719
cg14968743
cg14968758
cg14969100
cg14969194
cg14969317
cg14969811
cg14972241
cg14972875
cg14973240
cg14973798
cg14974384
cg14976969
cg14977059
cg14977726
cg14977769
cg14978131
cg14978345
cg14981055
cg14983244
cg14983306
cg14983684
cg14985107
cg14985830
cg14987283
cg14987625
cg14988092
cg14990545
cg14990681
cg14990857
cg14990970
cg14992138
cg14992964
cg14992972
cg14993502
cg14993663
cg14994327
cg14994935
cg14995492
cg14995783
cg14995803
cg14996661
cg14996918
cg14997702
cg14998329
cg14998582
cg14999036
cg15000759
cg15002172
cg15002580
cg15002810
cg15003465
cg15003468
cg15005172
cg15005248
cg15006346
cg15006748
cg15007104
cg15007120
cg15007326
cg15010243
cg15011775
cg15012740
cg15013954
cg15014811
cg15014977
cg15015380
cg15015397
cg15015416
cg15017156
cg15019005
cg15020993
cg15021707
cg15021882
cg15022308
cg15022313
cg15023313
cg15024277
cg15024841
cg15027295
cg15027358
cg15028479
cg15030397
cg15030631
cg15031013
cg15031253
cg15032025
cg15032346
cg15032844
cg15033600
cg15033695
cg15034976
cg15035709
cg15036098
cg15037358
cg15037596
cg15039355
cg15039510
cg15040188
cg15040616
cg15040835
cg15041829
cg15041949
cg15042490
cg15042801
cg15042970
cg15043638
cg15044188
cg15045174
cg15046299
cg15046304
cg15047484
cg15048461
cg15049370
cg15050398
cg15050672
cg15051148
cg15051221
cg15051795
cg15052642
cg15052802
cg15053468
cg15053575
cg15054275
cg15054288
cg15055128
cg15055582
cg15056139
cg15056727
cg15057554
cg15057581
cg15057621
cg15057818
cg15057829
cg15058253
cg15059743
cg15060081
cg15060599
cg15061647
cg15061940
cg15062749
cg15063753
cg15064466
cg15064615
cg15064691
cg15064753
cg15066179
cg15066416
cg15066656
cg15066772
cg15066820
cg15066881
cg15066992
cg15067764
cg15068357
cg15068401
cg15069291
cg15069587
cg15069929
cg15070238
cg15073142
cg15074092
cg15074217
cg15074221
cg15074424
cg15075076
cg15075293
cg15076631
cg15077416
cg15078985
cg15079108
cg15080613
cg15082040
cg15082435
cg15083166
cg15083783
cg15084766
cg15085128
cg15086499
cg15086653
cg15086851
cg15087151
cg15087369
cg15088012
cg15088325
cg15088597
cg15088880
cg15089950
cg15092368
cg15092823
cg15095335
cg15095581
cg15095771
cg15096432
cg15096958
cg15097007
cg15097774
cg15099490
cg15100535
cg15100936
cg15101089
cg15101535
cg15102473
cg15102638
cg15102655
cg15103705
cg15104592
cg15105252
cg15105932
cg15106699
cg15107350
cg15108011
cg15109950
cg15112407
cg15113140
cg15113743
cg15113922
cg15115413
cg15116120
cg15117895
cg15118105
cg15118204
cg15118514
cg15118745
cg15118835
cg15119076
cg15120315
cg15123180
cg15123663
cg15123819
cg15123925
cg15124629
cg15124878
cg15125549
cg15125770
cg15126211
cg15127853
cg15128208
cg15128347
cg15130204
cg15131187
cg15132372
cg15132841
cg15133265
cg15133963
cg15134409
cg15134553
cg15135264
cg15135595
cg15135617
cg15138289
cg15138702
cg15141171
cg15141863
cg15141985
cg15144517
cg15144817
cg15144928
cg15145250
cg15145775
cg15146033
cg15149275
cg15150215
cg15151052
cg15151238
cg15152789
cg15153068
cg15153347
cg15153800
cg15153928
cg15154206
cg15154635
cg15155394
cg15155568
cg15155990
cg15156610
cg15157335
cg15157455
cg15157856
cg15157978
cg15158310
cg15158977
cg15159291
cg15160081
cg15162219
cg15162320
cg15164008
cg15164048
cg15165019
cg15165114
cg15165211
cg15165720
cg15166246
cg15166504
cg15168892
cg15169469
cg15169471
cg15169745
cg15170272
cg15172011
cg15172514
cg15172814
cg15174205
cg15174294
cg15174445
cg15174812
cg15174961
cg15175091
cg15175104
cg15175351
cg15175648
cg15175954
cg15176125
cg15176311
cg15176461
cg15176874
cg15176895
cg15177055
cg15177169
cg15177410
cg15177551
cg15178040
cg15179872
cg15181003
cg15181153
cg15181688
cg15183654
cg15183689
cg15183843
cg15183961
cg15184797
cg15185774
cg15186488
cg15187536
cg15188084
cg15188252
cg15189170
cg15189233
cg15189797
cg15191126
cg15192120
cg15192242
cg15192750
cg15192779
cg15194130
cg15194799
cg15195367
cg15195927
cg15196058
cg15196213
cg15197881
cg15199748
cg15200796
cg15201115
cg15201911
cg15201918
cg15202397
cg15202609
cg15202876
cg15203096
cg15203333
cg15205382
cg15206500
cg15208247
cg15210234
cg15210622
cg15210787
cg15210833
cg15211033
cg15211894
cg15212137
cg15212895
cg15213026
cg15213488
cg15213782
cg15214379
cg15215200
cg15215251
cg15215369
cg15216812
cg15216960
cg15218033
cg15218509
cg15219029
cg15219167
cg15219878
cg15220486
cg15221579
cg15222421
cg15222662
cg15224304
cg15224505
cg15224955
cg15225364
cg15226464
cg15227051
cg15227633
cg15227771
cg15230074
cg15230460
cg15232319
cg15233204
cg15233514
cg15234263
cg15234609
cg15234883
cg15236063
cg15236717
cg15237945
cg15238664
cg15239694
cg15240092
cg15240651
cg15241786
cg15242048
cg15242465
cg15242910
cg15243597
cg15244360
cg15247031
cg15247093
cg15247806
cg15247974
cg15248672
cg15249911
cg15249961
cg15251140
cg15251385
cg15253738
cg15253816
cg15253913
cg15253964
cg15255291
cg15255329
cg15255537
cg15256972
cg15257539
cg15257565
cg15257783
cg15260431
cg15261069
cg15261270
cg15261750
cg15262047
cg15263024
cg15263682
cg15263875
cg15266021
cg15266610
cg15267532
cg15268238
cg15268826
cg15269721
cg15271029
cg15271132
cg15271813
cg15271926
cg15272312
cg15275309
cg15275758
cg15276196
cg15276331
cg15276956
cg15277213
cg15277535
cg15278957
cg15279413
cg15279766
cg15280245
cg15281020
cg15281032
cg15281145
cg15281406
cg15283287
cg15284935
cg15285112
cg15285801
cg15286601
cg15286945
cg15287641
cg15289658
cg15289833
cg15290081
cg15290857
cg15291295
cg15291591
cg15292688
cg15293759
cg15295597
cg15296154
cg15296535
cg15296538
cg15296766
cg15296941
cg15297235
cg15297727
cg15297854
cg15299366
cg15299512
cg15299947
cg15302819
cg15303841
cg15305732
cg15306140
cg15306779
cg15307830
cg15309053
cg15309232
cg15310722
cg15310797
cg15311083
cg15312496
cg15312497
cg15313325
cg15313838
cg15313859
cg15316090
cg15317356
cg15319335
cg15319412
cg15320948
cg15321244
cg15322174
cg15322605
cg15323066
cg15324580
cg15327477
cg15327726
cg15328060
cg15329163
cg15329483
cg15330178
cg15330419
cg15331301
cg15332812
cg15333058
cg15333674
cg15335046
cg15335686
cg15335860
cg15337017
cg15337281
cg15337731
cg15338041
cg15338149
cg15338917
cg15339616
cg15340334
cg15340640
cg15340709
cg15341512
cg15342711
cg15343992
cg15344180
cg15345847
cg15346242
cg15347484
cg15349304
cg15350099
cg15350618
cg15351061
cg15351697
cg15352421
cg15353418
cg15354540
cg15354697
cg15355089
cg15355680
cg15356370
cg15356647
cg15357070
cg15358035
cg15358235
cg15358350
cg15358633
cg15358846
cg15359166
cg15360378
cg15361237
cg15361626
cg15363638
cg15365536
cg15367121
cg15367253
cg15368868
cg15369419
cg15371418
cg15371497
cg15371623
cg15372009
cg15372814
cg15373403
cg15373576
cg15373590
cg15374582
cg15375704
cg15376677
cg15377733
cg15378119
cg15378445
cg15378913
cg15379458
cg15379511
cg15380178
cg15380715
cg15382095
cg15383635
cg15383739
cg15384301
cg15385352
cg15385397
cg15385589
cg15386372
cg15386877
cg15386899
cg15387278
cg15387567
cg15387954
cg15388264
cg15388641
cg15388900
cg15389519
cg15389629
cg15389676
cg15391307
cg15392147
cg15392988
cg15394130
cg15394630
cg15395345
cg15396462
cg15396686
cg15396734
cg15397231
cg15397624
cg15398260
cg15398272
cg15398512
cg15399122
cg15399720
cg15400159
cg15400282
cg15400593
cg15401523
cg15401620
cg15403616
cg15404043
cg15404276
cg15405002
cg15405153
cg15405453
cg15407528
cg15408418
cg15408512
cg15408839
cg15409616
cg15411755
cg15412228
cg15412250
cg15412393
cg15413009
cg15413034
cg15413793
cg15414657
cg15414982
cg15415545
cg15417549
cg15418297
cg15419012
cg15419054
cg15419157
cg15419863
cg15420515
cg15420615
cg15421324
cg15422439
cg15422776
cg15423092
cg15423197
cg15423688
cg15424593
cg15424856
cg15426697
cg15427793
cg15427939
cg15428154
cg15428310
cg15428436
cg15431408
cg15432135
cg15434886
cg15435391
cg15435485
cg15436451
cg15437561
cg15437676
cg15437692
cg15437748
cg15438384
cg15438774
cg15438956
cg15439033
cg15439119
cg15439326
cg15441864
cg15442155
cg15442166
cg15442259
cg15442389
cg15442567
cg15444576
cg15446613
cg15447238
cg15447360
cg15448780
cg15449035
cg15449560
cg15449914
cg15451956
cg15453204
cg15453396
cg15453725
cg15455979
cg15458055
cg15458741
cg15459605
cg15459913
cg15460135
cg15460964
cg15461550
cg15461748
cg15462221
cg15462332
cg15462530
cg15462837
cg15462844
cg15463044
cg15463628
cg15463964
cg15464273
cg15464645
cg15465107
cg15465525
cg15465535
cg15465581
cg15466030
cg15466862
cg15467307
cg15468246
cg15469184
cg15469704
cg15471661
cg15472282
cg15473066
cg15473395
cg15474372
cg15474859
cg15475132
cg15475977
cg15476267
cg15477035
cg15477097
cg15477570
cg15478157
cg15478550
cg15479572
cg15480485
cg15480737
cg15480962
cg15481189
cg15481565
cg15481819
cg15481846
cg15481850
cg15482082
cg15482213
cg15482285
cg15482861
cg15483228
cg15483273
cg15484375
cg15485056
cg15485215
cg15485820
cg15486124
cg15486184
cg15486197
cg15486285
cg15486846
cg15486854
cg15486870
cg15487208
cg15488636
cg15488986
cg15491047
cg15491967
cg15492306
cg15493018
cg15493803
cg15494379
cg15495240
cg15495580
cg15495901
cg15497048
cg15497527
cg15498563
cg15501219
cg15502164
cg15503766
cg15503862
cg15504104
cg15506126
cg15509149
cg15510118
cg15511232
cg15511367
cg15511893
cg15512101
cg15513156
cg15513719
cg15513957
cg15514399
cg15515224
cg15516283
cg15516537
cg15517450
cg15518979
cg15520941
cg15524239
cg15525002
cg15526569
cg15529290
cg15529407
cg15529766
cg15530658
cg15531099
cg15531814
cg15532522
cg15532568
cg15533214
cg15533646
cg15534507
cg15535412
cg15535638
cg15535835
cg15536034
cg15537158
cg15537305
cg15537834
cg15538177
cg15538222
cg15540558
cg15541008
cg15541890
cg15542011
cg15542144
cg15543174
cg15543237
cg15544184
cg15545293
cg15545617
cg15545685
cg15545827
cg15547241
cg15547657
cg15548006
cg15548284
cg15548446
cg15548711
cg15550136
cg15550260
cg15550654
cg15551646
cg15553474
cg15553710
cg15553761
cg15554214
cg15554631
cg15555416
cg15556090
cg15556446
cg15556518
cg15556689
cg15557557
cg15558102
cg15558527
cg15559534
cg15559560
cg15562947
cg15563854
cg15564246
cg15564405
cg15565228
cg15565897
cg15566393
cg15566570
cg15566833
cg15567045
cg15567091
cg15567717
cg15567848
cg15567929
cg15568225
cg15568701
cg15570021
cg15570966
cg15571814
cg15572094
cg15572325
cg15572557
cg15572951
cg15574089
cg15574137
cg15579058
cg15581029
cg15581032
cg15581360
cg15581794
cg15582315
cg15582544
cg15583564
cg15584497
cg15586314
cg15586779
cg15586842
cg15587018
cg15587683
cg15588997
cg15589620
cg15590056
cg15591426
cg15591636
cg15591699
cg15592863
cg15595522
cg15595599
cg15595701
cg15595910
cg15596301
cg15596724
cg15596816
cg15597147
cg15600751
cg15601232
cg15601719
cg15601859
cg15602182
cg15602764
cg15603614
cg15603766
cg15604170
cg15604389
cg15604530
cg15604999
cg15606473
cg15607311
cg15608151
cg15608351
cg15608820
cg15609812
cg15610374
cg15611131
cg15611243
cg15611600
cg15611832
cg15611936
cg15612739
cg15613374
cg15614438
cg15615365
cg15615443
cg15615706
cg15616524
cg15616609
cg15616641
cg15617351
cg15618450
cg15618871
cg15620404
cg15620533
cg15620694
cg15620752
cg15621393
cg15622155
cg15622800
cg15623339
cg15623444
cg15624716
cg15625393
cg15625697
cg15625791
cg15627251
cg15629893
cg15630162
cg15630633
cg15630841
cg15631964
cg15632208
cg15633052
cg15633609
cg15633618
cg15633893
cg15634744
cg15635882
cg15635890
cg15636955
cg15637420
cg15638483
cg15639838
cg15641340
cg15641789
cg15642329
cg15642840
cg15644308
cg15644764
cg15644837
cg15645254
cg15645344
cg15645524
cg15646411
cg15646544
cg15646936
cg15646967
cg15647532
cg15648444
cg15649111
cg15649194
cg15649204
cg15649208
cg15649333
cg15652381
cg15653614
cg15653715
cg15653807
cg15654027
cg15654151
cg15654251
cg15655154
cg15655431
cg15655442
cg15655885
cg15656181
cg15656347
cg15656470
cg15656782
cg15657154
cg15657330
cg15657641
cg15658028
cg15659358
cg15659599
cg15660352
cg15660431
cg15660573
cg15660981
cg15662822
cg15663265
cg15665215
cg15665326
cg15665497
cg15665970
cg15666326
cg15667081
cg15667219
cg15667735
cg15667995
cg15668074
cg15670034
cg15670221
cg15672234
cg15672543
cg15675532
cg15676466
cg15677023
cg15677271
cg15677389
cg15678169
cg15678286
cg15678678
cg15678724
cg15680717
cg15681738
cg15682099
cg15682111
cg15682760
cg15682806
cg15683479
cg15685562
cg15686402
cg15686762
cg15687746
cg15689582
cg15690511
cg15690985
cg15691596
cg15691702
cg15691976
cg15692007
cg15692837
cg15693625
cg15693898
cg15693944
cg15694580
cg15695323
cg15695371
cg15695952
cg15696905
cg15697201
cg15697453
cg15697698
cg15697793
cg15699052
cg15699347
cg15699853
cg15701122
cg15701956
cg15703165
cg15704280
cg15705732
cg15705885
cg15706994
cg15707332
cg15708011
cg15708298
cg15708382
cg15708909
cg15708997
cg15709410
cg15709503
cg15711616
cg15711772
cg15711973
cg15712192
cg15712289
cg15713058
cg15713106
cg15713719
cg15713739
cg15714611
cg15714741
cg15715505
cg15716373
cg15716479
cg15717258
cg15718106
cg15718827
cg15719326
cg15720267
cg15720491
cg15720498
cg15720516
cg15721293
cg15721439
cg15722265
cg15722395
cg15722679
cg15723066
cg15723451
cg15723951
cg15724941
cg15725883
cg15726141
cg15726387
cg15727009
cg15727157
cg15727171
cg15728549
cg15729687
cg15729977
cg15730546
cg15731494
cg15731991
cg15732221
cg15732422
cg15733611
cg15733632
cg15733658
cg15734094
cg15734825
cg15736254
cg15736306
cg15736378
cg15736767
cg15737048
cg15737324
cg15737365
cg15737458
cg15739206
cg15740548
cg15740891
cg15742622
cg15742751
cg15744026
cg15744869
cg15745329
cg15745973
cg15746003
cg15747110
cg15748407
cg15749141
cg15749260
cg15753593
cg15754558
cg15754755
cg15755092
cg15755876
cg15756407
cg15756570
cg15756630
cg15756839
cg15757342
cg15757802
cg15758255
cg15758403
cg15758480
cg15759112
cg15759937
cg15760052
cg15760952
cg15761173
cg15761251
cg15763252
cg15763627
cg15765160
cg15765345
cg15765459
cg15765885
cg15766011
cg15766041
cg15766324
cg15766897
cg15767947
cg15768526
cg15768650
cg15769069
cg15770687
cg15770862
cg15771511
cg15771579
cg15771659
cg15772361
cg15773148
cg15773338
cg15774040
cg15774124
cg15774437
cg15774489
cg15776028
cg15776915
cg15778059
cg15779295
cg15779702
cg15779865
cg15780140
cg15781156
cg15781794
cg15781823
cg15782267
cg15782561
cg15783441
cg15784166
cg15784521
cg15786022
cg15786439
cg15786732
cg15787090
cg15788580
cg15788639
cg15790214
cg15790457
cg15790692
cg15791349
cg15792688
cg15793774
cg15794453
cg15795819
cg15796926
cg15797011
cg15797175
cg15797180
cg15797683
cg15798221
cg15798321
cg15798516
cg15798862
cg15799813
cg15800528
cg15802091
cg15802569
cg15805933
cg15806271
cg15807288
cg15808082
cg15810027
cg15810474
cg15810754
cg15812046
cg15812177
cg15812494
cg15812873
cg15814092
cg15815117
cg15815206
cg15815767
cg15816012
cg15817406
cg15818208
cg15818604
cg15818905
cg15819955
cg15820138
cg15820610
cg15820868
cg15821230
cg15821620
cg15821730
cg15822010
cg15822015
cg15822117
cg15822157
cg15822259
cg15822321
cg15822622
cg15823729
cg15823956
cg15824080
cg15824108
cg15824696
cg15824707
cg15824873
cg15825417
cg15825617
cg15825928
cg15827606
cg15827622
cg15828044
cg15829073
cg15830449
cg15830572
cg15830792
cg15831722
cg15831820
cg15832180
cg15832905
cg15834952
cg15835091
cg15835988
cg15836505
cg15836599
cg15837508
cg15838332
cg15838555
cg15839376
cg15839482
cg15840018
cg15840758
cg15841511
cg15841606
cg15842359
cg15842431
cg15842559
cg15843278
cg15843496
cg15843977
cg15844647
cg15845214
cg15845998
cg15846440
cg15846771
cg15847431
cg15847525
cg15847775
cg15847936
cg15848236
cg15849038
cg15849943
cg15850023
cg15850557
cg15850684
cg15850739
cg15851531
cg15852028
cg15852312
cg15853023
cg15853350
cg15853942
cg15854242
cg15854662
cg15855401
cg15856195
cg15858440
cg15859320
cg15859350
cg15859995
cg15861357
cg15861885
cg15863751
cg15864074
cg15864317
cg15866416
cg15866584
cg15869396
cg15870739
cg15870894
cg15871156
cg15871531
cg15871544
cg15874144
cg15874657
cg15875806
cg15875875
cg15876735
cg15877124
cg15877431
cg15880498
cg15880501
cg15880945
cg15881503
cg15881848
cg15882280
cg15882418
cg15882762
cg15883249
cg15883417
cg15884139
cg15884874
cg15885337
cg15885495
cg15885775
cg15886060
cg15886294
cg15886896
cg15886919
cg15888496
cg15888849
cg15888936
cg15889156
cg15889649
cg15889771
cg15890734
cg15891076
cg15893396
cg15894707
cg15895124
cg15895329
cg15896056
cg15896182
cg15897435
cg15897600
cg15898026
cg15898604
cg15898904
cg15899043
cg15900868
cg15901261
cg15901455
cg15902089
cg15902329
cg15903280
cg15903595
cg15903767
cg15903953
cg15903974
cg15904396
cg15905820
cg15906515
cg15907146
cg15907867
cg15908093
cg15908853
cg15908909
cg15909393
cg15910614
cg15912014
cg15912113
cg15914485
cg15915427
cg15916107
cg15917722
cg15918701
cg15920202
cg15921012
cg15921076
cg15921436
cg15922080
cg15922368
cg15923484
cg15924397
cg15924457
cg15925143
cg15926221
cg15928086
cg15928459
cg15928956
cg15929241
cg15929556
cg15931564
cg15932122
cg15933514
cg15933869
cg15934100
cg15935736
cg15935877
cg15936544
cg15936731
cg15939182
cg15939255
cg15939408
cg15941164
cg15941465
cg15941800
cg15941945
cg15942579
cg15943093
cg15943645
cg15943866
cg15944727
cg15944785
cg15945262
cg15947007
cg15947283
cg15947367
cg15947466
cg15947658
cg15947866
cg15947977
cg15948012
cg15948245
cg15948567
cg15948859
cg15948916
cg15949910
cg15950487
cg15950861
cg15950936
cg15951041
cg15951280
cg15951798
cg15952933
cg15953393
cg15953616
cg15954245
cg15954333
cg15956162
cg15956716
cg15956890
cg15957461
cg15959642
cg15960535
cg15960967
cg15961473
cg15962031
cg15962715
cg15963237
cg15963484
cg15964159
cg15965155
cg15965241
cg15965422
cg15965675
cg15966701
cg15967111
cg15967326
cg15967592
cg15969606
cg15969890
cg15969902
cg15970415
cg15970593
cg15970860
cg15971335
cg15971499
cg15971800
cg15972822
cg15973171
cg15974579
cg15975122
cg15976589
cg15977280
cg15977424
cg15977813
cg15978191
cg15978461
cg15978815
cg15978928
cg15979097
cg15979146
cg15980277
cg15980334
cg15980363
cg15981052
cg15981554
cg15981671
cg15982613
cg15983005
cg15985253
cg15985284
cg15985338
cg15986429
cg15986787
cg15988605
cg15988795
cg15988897
cg15988917
cg15989267
cg15989433
cg15990008
cg15990456
cg15990679
cg15991174
cg15991478
cg15992710
cg15992711
cg15992843
cg15992975
cg15993871
cg15994267
cg15996051
cg15996647
cg15997204
cg15997770
cg15997880
cg15998547
cg15999609
cg15999899
cg16000253
cg16000406
cg16000666
cg16000682
cg16000749
cg16000954
cg16001236
cg16002248
cg16002523
cg16003712
cg16003857
cg16004059
cg16006296
cg16006396
cg16007189
cg16007669
cg16008273
cg16008457
cg16008512
cg16009677
cg16010111
cg16010427
cg16011594
cg16011904
cg16012489
cg16012528
cg16013142
cg16013630
cg16014492
cg16014551
cg16014901
cg16015139
cg16016710
cg16016766
cg16017492
cg16017681
cg16018455
cg16018664
cg16019005
cg16019477
cg16019652
cg16019856
cg16021165
cg16021498
cg16021903
cg16022266
cg16023106
cg16023107
cg16023244
cg16023283
cg16023355
cg16023400
cg16023693
cg16024981
cg16025149
cg16026005
cg16026035
cg16026647
cg16026862
cg16027728
cg16027949
cg16030694
cg16030999
cg16031136
cg16031973
cg16033274
cg16033857
cg16034336
cg16035002
cg16035024
cg16036450
cg16038219
cg16038590
cg16039113
cg16039374
cg16039724
cg16040094
cg16040385
cg16041511
cg16041602
cg16042178
cg16043230
cg16043879
cg16045340
cg16045911
cg16047405
cg16047670
cg16048001
cg16048251
cg16051154
cg16051363
cg16051742
cg16052068
cg16053224
cg16053674
cg16054253
cg16055719
cg16056753
cg16056849
cg16056900
cg16058452
cg16059092
cg16059755
cg16060557
cg16060593
cg16060721
cg16061177
cg16061777
cg16061953
cg16062733
cg16064586
cg16064679
cg16066221
cg16066505
cg16066661
cg16067453
cg16067536
cg16067752
cg16067879
cg16068096
cg16068199
cg16068514
cg16069936
cg16070110
cg16071319
cg16072374
cg16072655
cg16072780
cg16073309
cg16073549
cg16076569
cg16077042
cg16078685
cg16078938
cg16079268
cg16079698
cg16080015
cg16080333
cg16081737
cg16082566
cg16083082
cg16083149
cg16083334
cg16084090
cg16085667
cg16086098
cg16086286
cg16087328
cg16087684
cg16087947
cg16089242
cg16090541
cg16091055
cg16091652
cg16092135
cg16092285
cg16093951
cg16094155
cg16094815
cg16095922
cg16096569
cg16096836
cg16097355
cg16097834
cg16097850
cg16098227
cg16098344
cg16098874
cg16098957
cg16099023
cg16101742
cg16103941
cg16103996
cg16105080
cg16105258
cg16105309
cg16105754
cg16105870
cg16107025
cg16108090
cg16108237
cg16109297
cg16109647
cg16109682
cg16109994
cg16110087
cg16110821
cg16110924
cg16111247
cg16112904
cg16113483
cg16115015
cg16115249
cg16115418
cg16116239
cg16116663
cg16117938
cg16118817
cg16119448
cg16122106
cg16122682
cg16123195
cg16123319
cg16123503
cg16123876
cg16124981
cg16125889
cg16126058
cg16126312
cg16127868
cg16129977
cg16130508
cg16131044
cg16131578
cg16131866
cg16132580
cg16133033
cg16133341
cg16134183
cg16134501
cg16134678
cg16135093
cg16136096
cg16136467
cg16136800
cg16137792
cg16138163
cg16138787
cg16139002
cg16139006
cg16140528
cg16141378
cg16141740
cg16142484
cg16142761
cg16143559
cg16143654
cg16144334
cg16145235
cg16145294
cg16145428
cg16146186
cg16147305
cg16147544
cg16147838
cg16148532
cg16149129
cg16149247
cg16149574
cg16149827
cg16150713
cg16151671
cg16151733
cg16153232
cg16153267
cg16153388
cg16154511
cg16155807
cg16156238
cg16156283
cg16157055
cg16158045
cg16159481
cg16161715
cg16161956
cg16162018
cg16162883
cg16162899
cg16164594
cg16165170
cg16165967
cg16166262
cg16166745
cg16167088
cg16169544
cg16170270
cg16170561
cg16171213
cg16172031
cg16172249
cg16173517
cg16174071
cg16174601
cg16175577
cg16175737
cg16176120
cg16176437
cg16177314
cg16177714
cg16177738
cg16179740
cg16180663
cg16180848
cg16181043
cg16181447
cg16183081
cg16183495
cg16183572
cg16184346
cg16184750
cg16184818
cg16185344
cg16186135
cg16189537
cg16191050
cg16191477
cg16192575
cg16193066
cg16194563
cg16195157
cg16196559
cg16196850
cg16197202
cg16197388
cg16197772
cg16197948
cg16198129
cg16198417
cg16199850
cg16199859
cg16200068
cg16201044
cg16201095
cg16201596
cg16201634
cg16201899
cg16202017
cg16202774
cg16202996
cg16203210
cg16203549
cg16204151
cg16204476
cg16205163
cg16205214
cg16205225
cg16205367
cg16207305
cg16207408
cg16207593
cg16210621
cg16210706
cg16210833
cg16210953
cg16211873
cg16211959
cg16214245
cg16215770
cg16215983
cg16215995
cg16216570
cg16218221
cg16218302
cg16218337
cg16219122
cg16219815
cg16219879
cg16220844
cg16221240
cg16221704
cg16223220
cg16224337
cg16224796
cg16225917
cg16226300
cg16226310
cg16226546
cg16228554
cg16228858
cg16229626
cg16230384
cg16230787
cg16231670
cg16233450
cg16234298
cg16234890
cg16235057
cg16236328
cg16237207
cg16237409
cg16237635
cg16240550
cg16241684
cg16242238
cg16242530
cg16242629
cg16243240
cg16243652
cg16244944
cg16245553
cg16246422
cg16246836
cg16247017
cg16247391
cg16247555
cg16247957
cg16248045
cg16248182
cg16248785
cg16249801
cg16250200
cg16250425
cg16251107
cg16251128
cg16251255
cg16251342
cg16251369
cg16251399
cg16252726
cg16253840
cg16254033
cg16254069
cg16254330
cg16254477
cg16254662
cg16255438
cg16256592
cg16256933
cg16256955
cg16257860
cg16258209
cg16260301
cg16260727
cg16262365
cg16262553
cg16263182
cg16263367
cg16263627
cg16263775
cg16263863
cg16264466
cg16264520
cg16264886
cg16264980
cg16265610
cg16266453
cg16267012
cg16267121
cg16267304
cg16267327
cg16267374
cg16268133
cg16268157
cg16269447
cg16269488
cg16270493
cg16270500
cg16270571
cg16271221
cg16271359
cg16272639
cg16273724
cg16274115
cg16275722
cg16275734
cg16275825
cg16275894
cg16276999
cg16278956
cg16279237
cg16279576
cg16279691
cg16279748
cg16280098
cg16280499
cg16280946
cg16281322
cg16282102
cg16282910
cg16282982
cg16284396
cg16286157
cg16288220
cg16288845
cg16291580
cg16292276
cg16292912
cg16292933
cg16293332
cg16293758
cg16293817
cg16294031
cg16294038
cg16295302
cg16296017
cg16296061
cg16297530
cg16298011
cg16298797
cg16299063
cg16299131
cg16300329
cg16300707
cg16300745
cg16301989
cg16302021
cg16302982
cg16303082
cg16303478
cg16305303
cg16306253
cg16306500
cg16308101
cg16308778
cg16308857
cg16309127
cg16309424
cg16310215
cg16310755
cg16311072
cg16311364
cg16311803
cg16311808
cg16314283
cg16315155
cg16315980
cg16316271
cg16316519
cg16316944
cg16316996
cg16317295
cg16318235
cg16318405
cg16318479
cg16318728
cg16319080
cg16319310
cg16319859
cg16320398
cg16320888
cg16321540
cg16321608
cg16322304
cg16322794
cg16323250
cg16324343
cg16325382
cg16325421
cg16326358
cg16326814
cg16327041
cg16327140
cg16327974
cg16328462
cg16329085
cg16329424
cg16331117
cg16331147
cg16332256
cg16335442
cg16335482
cg16335566
cg16335841
cg16338278
cg16338877
cg16340208
cg16341939
cg16343374
cg16344195
cg16345272
cg16345653
cg16345899
cg16347798
cg16348947
cg16349138
cg16349834
cg16350652
cg16351010
cg16351335
cg16351957
cg16352220
cg16352384
cg16353022
cg16353738
cg16354004
cg16354522
cg16354677
cg16354756
cg16355191
cg16355654
cg16355771
cg16356630
cg16357344
cg16357703
cg16357719
cg16358154
cg16359169
cg16359316
cg16359517
cg16360003
cg16360322
cg16360717
cg16360831
cg16361876
cg16361977
cg16362055
cg16362458
cg16362574
cg16362899
cg16363074
cg16363415
cg16363673
cg16363738
cg16363807
cg16363970
cg16364132
cg16364564
cg16364803
cg16365077
cg16365157
cg16365973
cg16366238
cg16366945
cg16367394
cg16367522
cg16367685
cg16368004
cg16368054
cg16368579
cg16369705
cg16370863
cg16372751
cg16373765
cg16374647
cg16376048
cg16376229
cg16376447
cg16377819
cg16378003
cg16378133
cg16380389
cg16380414
cg16381253
cg16382250
cg16382482
cg16382495
cg16383898
cg16383910
cg16383987
cg16384170
cg16384373
cg16384552
cg16384642
cg16384723
cg16384797
cg16385728
cg16385939
cg16386641
cg16387021
cg16387380
cg16387401
cg16387759
cg16388896
cg16389560
cg16390715
cg16390778
cg16392193
cg16393125
cg16393156
cg16393713
cg16393727
cg16393749
cg16393880
cg16395120
cg16395183
cg16395336
cg16395679
cg16396153
cg16396414
cg16396561
cg16398832
cg16398965
cg16399360
cg16399922
cg16400226
cg16400843
cg16401578
cg16401915
cg16402142
cg16402443
cg16403567
cg16404371
cg16404754
cg16405663
cg16406316
cg16406836
cg16407017
cg16407044
cg16408232
cg16408735
cg16408815
cg16409109
cg16409323
cg16409456
cg16410579
cg16411111
cg16411244
cg16411730
cg16412995
cg16413193
cg16413752
cg16414143
cg16414659
cg16415336
cg16415411
cg16415489
cg16415748
cg16416548
cg16416939
cg16417206
cg16417436
cg16417588
cg16418793
cg16418971
cg16419034
cg16420200
cg16423285
cg16424519
cg16425574
cg16426482
cg16428365
cg16429105
cg16429305
cg16429819
cg16431154
cg16434764
cg16435005
cg16435373
cg16435601
cg16435686
cg16435923
cg16436004
cg16436232
cg16436235
cg16436421
cg16436473
cg16437629
cg16437896
cg16438066
cg16438674
cg16439298
cg16439324
cg16440283
cg16440806
cg16441248
cg16444015
cg16444115
cg16444464
cg16445317
cg16446484
cg16447312
cg16447950
cg16448062
cg16448982
cg16451323
cg16451391
cg16451475
cg16451625
cg16452272
cg16452817
cg16453343
cg16453630
cg16453930
cg16455024
cg16457837
cg16458868
cg16459346
cg16459646
cg16460164
cg16460670
cg16460994
cg16461549
cg16462291
cg16463150
cg16463564
cg16463880
cg16465369
cg16467162
cg16467625
cg16467854
cg16468183
cg16468444
cg16468754
cg16469871
cg16470655
cg16470772
cg16470902
cg16470905
cg16470963
cg16471239
cg16471481
cg16471635
cg16471678
cg16472002
cg16472933
cg16472945
cg16475255
cg16475667
cg16476317
cg16476382
cg16476386
cg16477196
cg16477959
cg16480634
cg16481352
cg16481465
cg16481584
cg16483251
cg16483473
cg16483832
cg16483846
cg16484450
cg16485315
cg16486132
cg16486298
cg16486754
cg16488174
cg16489602
cg16490739
cg16491050
cg16492395
cg16492440
cg16492577
cg16492828
cg16492960
cg16493124
cg16493874
cg16494033
cg16494597
cg16494843
cg16494896
cg16496592
cg16496973
cg16497076
cg16498359
cg16498681
cg16500097
cg16500150
cg16500769
cg16501560
cg16501885
cg16501959
cg16502364
cg16502438
cg16503713
cg16503714
cg16504939
cg16504944
cg16505427
cg16505548
cg16505657
cg16506887
cg16507274
cg16508426
cg16508904
cg16510409
cg16511392
cg16511454
cg16511983
cg16512924
cg16513149
cg16513681
cg16514059
cg16515087
cg16516856
cg16517186
cg16517543
cg16517561
cg16518291
cg16518990
cg16519842
cg16520886
cg16520898
cg16520955
cg16521110
cg16521309
cg16521629
cg16521643
cg16522344
cg16522370
cg16522835
cg16522960
cg16523680
cg16524869
cg16525244
cg16525258
cg16525287
cg16526390
cg16526477
cg16526636
cg16527107
cg16527260
cg16527761
cg16527939
cg16528088
cg16528186
cg16528497
cg16528596
cg16529795
cg16530208
cg16531718
cg16532100
cg16532362
cg16533315
cg16535653
cg16535779
cg16537132
cg16537150
cg16537859
cg16538507
cg16538680
cg16539218
cg16539488
cg16541353
cg16541653
cg16542426
cg16542484
cg16543129
cg16543876
cg16544429
cg16545218
cg16546340
cg16546841
cg16547673
cg16547691
cg16547862
cg16548916
cg16549633
cg16550505
cg16550555
cg16551039
cg16551054
cg16551171
cg16551963
cg16552042
cg16552500
cg16553026
cg16553126
cg16553574
cg16554959
cg16555088
cg16555411
cg16555544
cg16556656
cg16556921
cg16558177
cg16558450
cg16558462
cg16558465
cg16560173
cg16561237
cg16562257
cg16562778
cg16564230
cg16564302
cg16564327
cg16565638
cg16565902
cg16566222
cg16566605
cg16567836
cg16568000
cg16568131
cg16568132
cg16569160
cg16569687
cg16570980
cg16571694
cg16572020
cg16572079
cg16572603
cg16573282
cg16573708
cg16575261
cg16575544
cg16576160
cg16578802
cg16578944
cg16579369
cg16579400
cg16580556
cg16580681
cg16580985
cg16581647
cg16582077
cg16582459
cg16583381
cg16583917
cg16584092
cg16584392
cg16584525
cg16586559
cg16586563
cg16586749
cg16587567
cg16587635
cg16588159
cg16588509
cg16589802
cg16590086
cg16590151
cg16591002
cg16591003
cg16591272
cg16591450
cg16592391
cg16593027
cg16593864
cg16594220
cg16594581
cg16595269
cg16595541
cg16595953
cg16595974
cg16596250
cg16596411
cg16597537
cg16597863
cg16598513
cg16600020
cg16601146
cg16601461
cg16602117
cg16604554
cg16604837
cg16605431
cg16607364
cg16607773
cg16609139
cg16609966
cg16611858
cg16611911
cg16613176
cg16613707
cg16613750
cg16614114
cg16615339
cg16615900
cg16617316
cg16617996
cg16618141
cg16618507
cg16619805
cg16620160
cg16620804
cg16621364
cg16622085
cg16622511
cg16624177
cg16624787
cg16625908
cg16626452
cg16626580
cg16627086
cg16627470
cg16629452
cg16630453
cg16630770
cg16630773
cg16631682
cg16631698
cg16631827
cg16631992
cg16632575
cg16632707
cg16635480
cg16636682
cg16636777
cg16636935
cg16637899
cg16638580
cg16638931
cg16639745
cg16640135
cg16640496
cg16642003
cg16642717
cg16643033
cg16643169
cg16643669
cg16643851
cg16643997
cg16644513
cg16644647
cg16644803
cg16645560
cg16645752
cg16645977
cg16646024
cg16646879
cg16647410
cg16647868
cg16648426
cg16648494
cg16648579
cg16649915
cg16650002
cg16650151
cg16650245
cg16650443
cg16650896
cg16650929
cg16652462
cg16652617
cg16652705
cg16652841
cg16652931
cg16654802
cg16655175
cg16656630
cg16656939
cg16657479
cg16659202
cg16659657
cg16660306
cg16661939
cg16662829
cg16663808
cg16664876
cg16665598
cg16666405
cg16666458
cg16667192
cg16667687
cg16668293
cg16668315
cg16668534
cg16669468
cg16669957
cg16671160
cg16671370
cg16671988
cg16672108
cg16672535
cg16672830
cg16673286
cg16673508
cg16673712
cg16675810
cg16678686
cg16679718
cg16681355
cg16681520
cg16681934
cg16682657
cg16683647
cg16684211
cg16684846
cg16685662
cg16685798
cg16685990
cg16686848
cg16687321
cg16688318
cg16689564
cg16690972
cg16691023
cg16691152
cg16691254
cg16691557
cg16691568
cg16691681
cg16691831
cg16692604
cg16692788
cg16694311
cg16694397
cg16695599
cg16696019
cg16696781
cg16696815
cg16697004
cg16699528
cg16699635
cg16699736
cg16699956
cg16700226
cg16700399
cg16700426
cg16700716
cg16700904
cg16701003
cg16701121
cg16701655
cg16702191
cg16704344
cg16704464
cg16704720
cg16706593
cg16706690
cg16706813
cg16707236
cg16707391
cg16707536
cg16707690
cg16708162
cg16708281
cg16708835
cg16710183
cg16710828
cg16711165
cg16712639
cg16712679
cg16713069
cg16713490
cg16714755
cg16714933
cg16715528
cg16716209
cg16717773
cg16718537
cg16718902
cg16719825
cg16721879
cg16723182
cg16724416
cg16724585
cg16726374
cg16727776
cg16729686
cg16730596
cg16731428
cg16732139
cg16732626
cg16732884
cg16733589
cg16733598
cg16734191
cg16734258
cg16734683
cg16735072
cg16735130
cg16735473
cg16735901
cg16736181
cg16736799
cg16737422
cg16739054
cg16739385
cg16740746
cg16741245
cg16741463
cg16742075
cg16742960
cg16743048
cg16743143
cg16744250
cg16744883
cg16744892
cg16744913
cg16745078
cg16746007
cg16747427
cg16747643
cg16747885
cg16748632
cg16749589
cg16750112
cg16750946
cg16752008
cg16752985
cg16753180
cg16753494
cg16754099
cg16754747
cg16755848
cg16756330
cg16757485
cg16757592
cg16757780
cg16757992
cg16758325
cg16758462
cg16758820
cg16759615
cg16760291
cg16762794
cg16764616
cg16764637
cg16765129
cg16766459
cg16767192
cg16767274
cg16767307
cg16767916
cg16768592
cg16769135
cg16769658
cg16769772
cg16770309
cg16770759
cg16771033
cg16771862
cg16773563
cg16773813
cg16775198
cg16776717
cg16777317
cg16777369
cg16777910
cg16778382
cg16778714
cg16779295
cg16780032
cg16780259
cg16780401
cg16780784
cg16782170
cg16782848
cg16783668
cg16783781
cg16784100
cg16784654
cg16786388
cg16786678
cg16786721
cg16787652
cg16788179
cg16789862
cg16789863
cg16789902
cg16790144
cg16790645
cg16790676
cg16790794
cg16790843
cg16790895
cg16791636
cg16791686
cg16791781
cg16792363
cg16792875
cg16794576
cg16794708
cg16795480
cg16795759
cg16796247
cg16796381
cg16796951
cg16797296
cg16798345
cg16798844
cg16799087
cg16800015
cg16800343
cg16803085
cg16803232
cg16803643
cg16803840
cg16806279
cg16806519
cg16807086
cg16807273
cg16808387
cg16809217
cg16809962
cg16810276
cg16810399
cg16810457
cg16811756
cg16812288
cg16812678
cg16813087
cg16813176
cg16813360
cg16814483
cg16814522
cg16817413
cg16817496
cg16817502
cg16818658
cg16818787
cg16819573
cg16821414
cg16821528
cg16821904
cg16822841
cg16823143
cg16823665
cg16824035
cg16824822
cg16827186
cg16830248
cg16830328
cg16830994
cg16831050
cg16832693
cg16834787
cg16834845
cg16835141
cg16835357
cg16836040
cg16836995
cg16837181
cg16837571
cg16838359
cg16838729
cg16839655
cg16840574
cg16840744
cg16840889
cg16841079
cg16841676
cg16842528
cg16842832
cg16843437
cg16843799
cg16843862
cg16844471
cg16844720
cg16845136
cg16845367
cg16845778
cg16845953
cg16846728
cg16847401
cg16847604
cg16848261
cg16849020
cg16850578
cg16851485
cg16851699
cg16851858
cg16852215
cg16852253
cg16853787
cg16855331
cg16855584
cg16855970
cg16856342
cg16856720
cg16856734
cg16856766
cg16857700
cg16857801
cg16858025
cg16858236
cg16858871
cg16861598
cg16861845
cg16861959
cg16862729
cg16864359
cg16864700
cg16864781
cg16864836
cg16864938
cg16868202
cg16870073
cg16870526
cg16871667
cg16872328
cg16872756
cg16873648
cg16875960
cg16876348
cg16876527
cg16876703
cg16877946
cg16879233
cg16879806
cg16880688
cg16881209
cg16881730
cg16884081
cg16884295
cg16884555
cg16885061
cg16885498
cg16885511
cg16885805
cg16886403
cg16888038
cg16889057
cg16889350
cg16889895
cg16890362
cg16890606
cg16890752
cg16891080
cg16891165
cg16891561
cg16891632
cg16893455
cg16893618
cg16893861
cg16894009
cg16896708
cg16897306
cg16898066
cg16899358
cg16899395
cg16900013
cg16900091
cg16901092
cg16901465
cg16903269
cg16903283
cg16903605
cg16903887
cg16905211
cg16905984
cg16906105
cg16906995
cg16908978
cg16909370
cg16909526
cg16910047
cg16911594
cg16912134
cg16913560
cg16913998
cg16914123
cg16914617
cg16917215
cg16917406
cg16919567
cg16919579
cg16919808
cg16921529
cg16922384
cg16922400
cg16922506
cg16922981
cg16923710
cg16925999
cg16926147
cg16926298
cg16927481
cg16927664
cg16927796
cg16928808
cg16929318
cg16929636
cg16929726
cg16929959
cg16930407
cg16930733
cg16930947
cg16933967
cg16934357
cg16935370
cg16935913
cg16936273
cg16936867
cg16937266
cg16937468
cg16940316
cg16940803
cg16943087
cg16943505
cg16944208
cg16944496
cg16945378
cg16946997
cg16947555
cg16950616
cg16951163
cg16951730
cg16951815
cg16952109
cg16953114
cg16953753
cg16953845
cg16954629
cg16955823
cg16957126
cg16957514
cg16957902
cg16959941
cg16960213
cg16960797
cg16961048
cg16961080
cg16961168
cg16962838
cg16963656
cg16964102
cg16964533
cg16966246
cg16966958
cg16967722
cg16968130
cg16969772
cg16971126
cg16971885
cg16972057
cg16972833
cg16973203
cg16973650
cg16974915
cg16976419
cg16977304
cg16978449
cg16978673
cg16980321
cg16981006
cg16982658
cg16984019
cg16984151
cg16985363
cg16985752
cg16986096
cg16986499
cg16986846
cg16987848
cg16988185
cg16989332
cg16989646
cg16989680
cg16989714
cg16990083
cg16992268
cg16993797
cg16994330
cg16994872
cg16996343
cg16996746
cg16997188
cg16999568
cg17000343
cg17000363
cg17001531
cg17002126
cg17002216
cg17002713
cg17002771
cg17003221
cg17004212
cg17004975
cg17005068
cg17005446
cg17006026
cg17006143
cg17006199
cg17006667
cg17007647
cg17007677
cg17008031
cg17008454
cg17009073
cg17009574
cg17009836
cg17011276
cg17012346
cg17012465
cg17013002
cg17013870
cg17014035
cg17014718
cg17014927
cg17015234
cg17016136
cg17016258
cg17016483
cg17017539
cg17018505
cg17019032
cg17020464
cg17020497
cg17022953
cg17023122
cg17023631
cg17023679
cg17025087
cg17026245
cg17026542
cg17027033
cg17027952
cg17028450
cg17029089
cg17029207
cg17029374
cg17029786
cg17030721
cg17031457
cg17032037
cg17032383
cg17033185
cg17035513
cg17035591
cg17036492
cg17036978
cg17038096
cg17038417
cg17038764
cg17038857
cg17039011
cg17039384
cg17040037
cg17040156
cg17040753
cg17043072
cg17043191
cg17043637
cg17043651
cg17043922
cg17045138
cg17045790
cg17045844
cg17046348
cg17048610
cg17048660
cg17049705
cg17049825
cg17050704
cg17050807
cg17050937
cg17051239
cg17051552
cg17051831
cg17052045
cg17052441
cg17053590
cg17053678
cg17054045
cg17054485
cg17054879
cg17055585
cg17055734
cg17055895
cg17056364
cg17056835
cg17057705
cg17061710
cg17061953
cg17063158
cg17063731
cg17064927
cg17065011
cg17065810
cg17067087
cg17067847
cg17068675
cg17069261
cg17069395
cg17073659
cg17074017
cg17074173
cg17074215
cg17075151
cg17075189
cg17075252
cg17075461
cg17076573
cg17078136
cg17079026
cg17079455
cg17079919
cg17080144
cg17082285
cg17082366
cg17082990
cg17083321
cg17084199
cg17085004
cg17085688
cg17086219
cg17086230
cg17086791
cg17086808
cg17088011
cg17088187
cg17090605
cg17092027
cg17092583
cg17092609
cg17092637
cg17092860
cg17093237
cg17093478
cg17093485
cg17094268
cg17095167
cg17095216
cg17095912
cg17096979
cg17097119
cg17097312
cg17098255
cg17099306
cg17099931
cg17103026
cg17106602
cg17108095
cg17108676
cg17108748
cg17108836
cg17109011
cg17109374
cg17109442
cg17110702
cg17111346
cg17113117
cg17114402
cg17114851
cg17114866
cg17116694
cg17117871
cg17118330
cg17119525
cg17120654
cg17121704
cg17121888
cg17122301
cg17122456
cg17122475
cg17123714
cg17125719
cg17125897
cg17126297
cg17127291
cg17127390
cg17127610
cg17127929
cg17128082
cg17128256
cg17130160
cg17130882
cg17131252
cg17131580
cg17131949
cg17132591
cg17132967
cg17136489
cg17139028
cg17139213
cg17140103
cg17140133
cg17140381
cg17140902
cg17141370
cg17141667
cg17141912
cg17142105
cg17143168
cg17143303
cg17143459
cg17144446
cg17145196
cg17145388
cg17145862
cg17145983
cg17146111
cg17146127
cg17146172
cg17146558
cg17146638
cg17147317
cg17147758
cg17148245
cg17148379
cg17149495
cg17149751
cg17150074
cg17150091
cg17150169
cg17150495
cg17152989
cg17153078
cg17153685
cg17154629
cg17155115
cg17155417
cg17156464
cg17156677
cg17157466
cg17158811
cg17160203
cg17160329
cg17161483
cg17164315
cg17164474
cg17164520
cg17165218
cg17166067
cg17166941
cg17167278
cg17167790
cg17167807
cg17168000
cg17168519
cg17169510
cg17170942
cg17171938
cg17171976
cg17172071
cg17172316
cg17173227
cg17173442
cg17174845
cg17175026
cg17175893
cg17176894
cg17176978
cg17177528
cg17178504
cg17179051
cg17179589
cg17179684
cg17179792
cg17181092
cg17181158
cg17181476
cg17181956
cg17182002
cg17182446
cg17184448
cg17184855
cg17185068
cg17185176
cg17186328
cg17186990
cg17189167
cg17189893
cg17190363
cg17190602
cg17191791
cg17192034
cg17193155
cg17193281
cg17193436
cg17193532
cg17194129
cg17195606
cg17196244
cg17196681
cg17196946
cg17197051
cg17198200
cg17198360
cg17201409
cg17201535
cg17202109
cg17202706
cg17203027
cg17203119
cg17204012
cg17204288
cg17204510
cg17204569
cg17204652
cg17206564
cg17207064
cg17207170
cg17207454
cg17208974
cg17209059
cg17209231
cg17210130
cg17210929
cg17212184
cg17213462
cg17214222
cg17214351
cg17214383
cg17215065
cg17215399
cg17215497
cg17216380
cg17216506
cg17218342
cg17219203
cg17219689
cg17219828
cg17220512
cg17220983
cg17221315
cg17222152
cg17222879
cg17223971
cg17225479
cg17225947
cg17226303
cg17226602
cg17228560
cg17231524
cg17231600
cg17232111
cg17232271
cg17232303
cg17232609
cg17233998
cg17234520
cg17235151
cg17236027
cg17236673
cg17236994
cg17239568
cg17240039
cg17240450
cg17240701
cg17240885
cg17240934
cg17242812
cg17243044
cg17243582
cg17243872
cg17243957
cg17244002
cg17245495
cg17247131
cg17249974
cg17250037
cg17251843
cg17254384
cg17254442
cg17254454
cg17255144
cg17255150
cg17255714
cg17255939
cg17256152
cg17256240
cg17256697
cg17256729
cg17256930
cg17258140
cg17258393
cg17258727
cg17259334
cg17260058
cg17260274
cg17260591
cg17261118
cg17261189
cg17261508
cg17264299
cg17264650
cg17264834
cg17265330
cg17265790
cg17266153
cg17266238
cg17266690
cg17266935
cg17267064
cg17267239
cg17267396
cg17267508
cg17267720
cg17267907
cg17268033
cg17268245
cg17268699
cg17268801
cg17269361
cg17269548
cg17269565
cg17270234
cg17270370
cg17270736
cg17271494
cg17271683
cg17272374
cg17273919
cg17274013
cg17274288
cg17274357
cg17274387
cg17274497
cg17274881
cg17275311
cg17275432
cg17275695
cg17275991
cg17276329
cg17276647
cg17276837
cg17278295
cg17278419
cg17278468
cg17278472
cg17278595
cg17278793
cg17278839
cg17279773
cg17281073
cg17281297
cg17281975
cg17281984
cg17281993
cg17282539
cg17284137
cg17284568
cg17284963
cg17285397
cg17285822
cg17286284
cg17286435
cg17286719
cg17286976
cg17287188
cg17287630
cg17288382
cg17290718
cg17290897
cg17291906
cg17293429
cg17294040
cg17295720
cg17295908
cg17296650
cg17296753
cg17296881
cg17298733
cg17298859
cg17299174
cg17299451
cg17299712
cg17300602
cg17300966
cg17303578
cg17303795
cg17303851
cg17304089
cg17304585
cg17305128
cg17305529
cg17305802
cg17306624
cg17306802
cg17306975
cg17307919
cg17308840
cg17309074
cg17309610
cg17310037
cg17310754
cg17311564
cg17311649
cg17313031
cg17313244
cg17316316
cg17317274
cg17317359
cg17317635
cg17317869
cg17318081
cg17319290
cg17320316
cg17320702
cg17320988
cg17321607
cg17322396
cg17322668
cg17324941
cg17325094
cg17325640
cg17326173
cg17326327
cg17326875
cg17326994
cg17327934
cg17327986
cg17329835
cg17330505
cg17331065
cg17331757
cg17332295
cg17332379
cg17333109
cg17334646
cg17334970
cg17335617
cg17336423
cg17336768
cg17336866
cg17337695
cg17337782
cg17338219
cg17338368
cg17338411
cg17338443
cg17338969
cg17340058
cg17340268
cg17340556
cg17341790
cg17342360
cg17342491
cg17346866
cg17347851
cg17349143
cg17349654
cg17350690
cg17351951
cg17353079
cg17353896
cg17354521
cg17355083
cg17355791
cg17357698
cg17357984
cg17360047
cg17360336
cg17361070
cg17361124
cg17361593
cg17362247
cg17362321
cg17362479
cg17362833
cg17363118
cg17364580
cg17365377
cg17366081
cg17367367
cg17367457
cg17367551
cg17368114
cg17368632
cg17369452
cg17370272
cg17370404
cg17370458
cg17370647
cg17370766
cg17371000
cg17371487
cg17372841
cg17376015
cg17376141
cg17376206
cg17376820
cg17376861
cg17377802
cg17378066
cg17378387
cg17378655
cg17380160
cg17380780
cg17381013
cg17381139
cg17381781
cg17382950
cg17383024
cg17384733
cg17385749
cg17386050
cg17386934
cg17387749
cg17388149
cg17388912
cg17390497
cg17391104
cg17391339
cg17391518
cg17391569
cg17392334
cg17392618
cg17393272
cg17393309
cg17393974
cg17394170
cg17394506
cg17394623
cg17394888
cg17395272
cg17397424
cg17398003
cg17399795
cg17402045
cg17404186
cg17404532
cg17406445
cg17407331
cg17407908
cg17408314
cg17408673
cg17409405
cg17409876
cg17410803
cg17411424
cg17412069
cg17412165
cg17412528
cg17412580
cg17412632
cg17412974
cg17413349
cg17413865
cg17414312
cg17414733
cg17416231
cg17417318
cg17417347
cg17418407
cg17418579
cg17419451
cg17420470
cg17420968
cg17420980
cg17421062
cg17422543
cg17423209
cg17424134
cg17424822
cg17424859
cg17425216
cg17428089
cg17430270
cg17430636
cg17430714
cg17431023
cg17431380
cg17432154
cg17432289
cg17435182
cg17435824
cg17437567
cg17438211
cg17439357
cg17440987
cg17442269
cg17442546
cg17442548
cg17442776
cg17444493
cg17444600
cg17445273
cg17447300
cg17447517
cg17447518
cg17448023
cg17448072
cg17448109
cg17448513
cg17450090
cg17451771
cg17451855
cg17451879
cg17453598
cg17454427
cg17455847
cg17456545
cg17458425
cg17458486
cg17459022
cg17459443
cg17460597
cg17461271
cg17463959
cg17464196
cg17464807
cg17465408
cg17465549
cg17466102
cg17467879
cg17468640
cg17470449
cg17470527
cg17471456
cg17472297
cg17472979
cg17473580
cg17473905
cg17474338
cg17474665
cg17474839
cg17474924
cg17475084
cg17475269
cg17475918
cg17475960
cg17476056
cg17476835
cg17477380
cg17479192
cg17479811
cg17480368
cg17480546
cg17480781
cg17480803
cg17482089
cg17482273
cg17483411
cg17483590
cg17484267
cg17485924
cg17486639
cg17487010
cg17487301
cg17487999
cg17488357
cg17488939
cg17489280
cg17489282
cg17489876
cg17489897
cg17489999
cg17491656
cg17491915
cg17492495
cg17493004
cg17493574
cg17493653
cg17495291
cg17495836
cg17495943
cg17496540
cg17496869
cg17496899
cg17497187
cg17500282
cg17501386
cg17501452
cg17501828
cg17503027
cg17503439
cg17503823
cg17504737
cg17504767
cg17504841
cg17505409
cg17505463
cg17505557
cg17506437
cg17508063
cg17508591
cg17508894
cg17509107
cg17510601
cg17510910
cg17511151
cg17511829
cg17511873
cg17512035
cg17512180
cg17512365
cg17512367
cg17512799
cg17512893
cg17514245
cg17514291
cg17514757
cg17517480
cg17517737
cg17518613
cg17518818
cg17519037
cg17520159
cg17520270
cg17521070
cg17521526
cg17521897
cg17522354
cg17522550
cg17523663
cg17524162
cg17526060
cg17529235
cg17529553
cg17530841
cg17530918
cg17531228
cg17532112
cg17533477
cg17533522
cg17533780
cg17536917
cg17537596
cg17542097
cg17543884
cg17544079
cg17544636
cg17545114
cg17545232
cg17545416
cg17545435
cg17546196
cg17546251
cg17546493
cg17546822
cg17547157
cg17547666
cg17547722
cg17548533
cg17548900
cg17548932
cg17549167
cg17549878
cg17551289
cg17552399
cg17552643
cg17552650
cg17553489
cg17557667
cg17559292
cg17560327
cg17561243
cg17561604
cg17563447
cg17563888
cg17563995
cg17564316
cg17564553
cg17565215
cg17565410
cg17565485
cg17566167
cg17566179
cg17566204
cg17566920
cg17568448
cg17568534
cg17570147
cg17570226
cg17570261
cg17570350
cg17571787
cg17571933
cg17574078
cg17574550
cg17575113
cg17576104
cg17576127
cg17576657
cg17577146
cg17577701
cg17578653
cg17579854
cg17581364
cg17581615
cg17582466
cg17582712
cg17583292
cg17583338
cg17583499
cg17585025
cg17585066
cg17585421
cg17585507
cg17585590
cg17586368
cg17586419
cg17588171
cg17588283
cg17588585
cg17590179
cg17590224
cg17590488
cg17590499
cg17590657
cg17592461
cg17592693
cg17594341
cg17594592
cg17595655
cg17597183
cg17597639
cg17599298
cg17599379
cg17599831
cg17600743
cg17600782
cg17604953
cg17605235
cg17606287
cg17606634
cg17607116
cg17607330
cg17611150
cg17611291
cg17612342
cg17613214
cg17613596
cg17613810
cg17614939
cg17615773
cg17616547
cg17617720
cg17617900
cg17618039
cg17618596
cg17618758
cg17619053
cg17619208
cg17620390
cg17620395
cg17620576
cg17621419
cg17622412
cg17623193
cg17623751
cg17625224
cg17626801
cg17627843
cg17627973
cg17630079
cg17630217
cg17630248
cg17631198
cg17631914
cg17632486
cg17635013
cg17636086
cg17636693
cg17636883
cg17636934
cg17637045
cg17637837
cg17639987
cg17641041
cg17642353
cg17642873
cg17643069
cg17643402
cg17644602
cg17645029
cg17645278
cg17647597
cg17649176
cg17649906
cg17650589
cg17651095
cg17652028
cg17652150
cg17653061
cg17653341
cg17654335
cg17654749
cg17656474
cg17657921
cg17658742
cg17659896
cg17660026
cg17660945
cg17662053
cg17662883
cg17663358
cg17665024
cg17665268
cg17665360
cg17665897
cg17667105
cg17669412
cg17669934
cg17670191
cg17670496
cg17671345
cg17672031
cg17674229
cg17675199
cg17675288
cg17675604
cg17676036
cg17676129
cg17676225
cg17677282
cg17677413
cg17678343
cg17678494
cg17678740
cg17679620
cg17680558
cg17680813
cg17682462
cg17682874
cg17685111
cg17685767
cg17689763
cg17689925
cg17691208
cg17692259
cg17692792
cg17692797
cg17693013
cg17696406
cg17696759
cg17698198
cg17698261
cg17699212
cg17700415
cg17701107
cg17701575
cg17703761
cg17703990
cg17709065
cg17709104
cg17709129
cg17709637
cg17710334
cg17711091
cg17711265
cg17711541
cg17713613
cg17714031
cg17714760
cg17715198
cg17715267
cg17715358
cg17716297
cg17716508
cg17717588
cg17717697
cg17718321
cg17718576
cg17719229
cg17720087
cg17721715
cg17722962
cg17723597
cg17725016
cg17725136
cg17726280
cg17727418
cg17727938
cg17728216
cg17728809
cg17728820
cg17728853
cg17729007
cg17730675
cg17731710
cg17732552
cg17733141
cg17735043
cg17735385
cg17736560
cg17737993
cg17738743
cg17740524
cg17741839
cg17741977
cg17742072
cg17745210
cg17745224
cg17745262
cg17745452
cg17745575
cg17745953
cg17746130
cg17746625
cg17746638
cg17747552
cg17747619
cg17748329
cg17748975
cg17749557
cg17749578
cg17750428
cg17750898
cg17751872
cg17752268
cg17752707
cg17752899
cg17753440
cg17753953
cg17755386
cg17755554
cg17755627
cg17757281
cg17757773
cg17758324
cg17759562
cg17760849
cg17761225
cg17761743
cg17761837
cg17761898
cg17762146
cg17762631
cg17762904
cg17763192
cg17763713
cg17764125
cg17765025
cg17766496
cg17766878
cg17767185
cg17767596
cg17768143
cg17769009
cg17769629
cg17769985
cg17770461
cg17770813
cg17772430
cg17773562
cg17773637
cg17775009
cg17775382
cg17775736
cg17776448
cg17777544
cg17777676
cg17778453
cg17779215
cg17780687
cg17781357
cg17781772
cg17781925
cg17783183
cg17784516
cg17784744
cg17785250
cg17786496
cg17786532
cg17787161
cg17787583
cg17788362
cg17788587
cg17790372
cg17790434
cg17794241
cg17794539
cg17794784
cg17795265
cg17796010
cg17797360
cg17797514
cg17798225
cg17798614
cg17799326
cg17799508
cg17800096
cg17800708
cg17801337
cg17801369
cg17801840
cg17803410
cg17804048
cg17804143
cg17804723
cg17806461
cg17806522
cg17806762
cg17806811
cg17806847
cg17807033
cg17807393
cg17809345
cg17809780
cg17811434
cg17811578
cg17811663
cg17812503
cg17812839
cg17814680
cg17816527
cg17816905
cg17817474
cg17818035
cg17818847
cg17821327
cg17821835
cg17822327
cg17824685
cg17825185
cg17825740
cg17828437
cg17828773
cg17830067
cg17830959
cg17831117
cg17832001
cg17832921
cg17833937
cg17834341
cg17834650
cg17834671
cg17835765
cg17836303
cg17836693
cg17837162
cg17837491
cg17839388
cg17840203
cg17840367
cg17841456
cg17842218
cg17842264
cg17842698
cg17843404
cg17843563
cg17843722
cg17845066
cg17846384
cg17846761
cg17846886
cg17847446
cg17851657
cg17852221
cg17852752
cg17853071
cg17853087
cg17853818
cg17854650
cg17854654
cg17855428
cg17855514
cg17857070
cg17857642
cg17859393
cg17859700
cg17859776
cg17861477
cg17861810
cg17863134
cg17863923
cg17864421
cg17864793
cg17864904
cg17865617
cg17866181
cg17868557
cg17868778
cg17869030
cg17869339
cg17869472
cg17869933
cg17870520
cg17872110
cg17873414
cg17874485
cg17875084
cg17875260
cg17876020
cg17876974
cg17877470
cg17877772
cg17877776
cg17877920
cg17877933
cg17879648
cg17879804
cg17880604
cg17880889
cg17880983
cg17881380
cg17882033
cg17882544
cg17883371
cg17883491
cg17883837
cg17883914
cg17884016
cg17885191
cg17885260
cg17885684
cg17886715
cg17887793
cg17888464
cg17888979
cg17891759
cg17891840
cg17891896
cg17892357
cg17893219
cg17894941
cg17895006
cg17895192
cg17895895
cg17895907
cg17896636
cg17896877
cg17896880
cg17897340
cg17897445
cg17897518
cg17898252
cg17898375
cg17900273
cg17900389
cg17900593
cg17902352
cg17902377
cg17905708
cg17905936
cg17908719
cg17908754
cg17908938
cg17909385
cg17910152
cg17910380
cg17910786
cg17911958
cg17912566
cg17912803
cg17913570
cg17915621
cg17915752
cg17915922
cg17916447
cg17917920
cg17918131
cg17919763
cg17919821
cg17920653
cg17920809
cg17921423
cg17921871
cg17922153
cg17922483
cg17922994
cg17923034
cg17927889
cg17931660
cg17931946
cg17932484
cg17932598
cg17932619
cg17932934
cg17932974
cg17933282
cg17934294
cg17935105
cg17935364
cg17935390
cg17936867
cg17937812
cg17938491
cg17939116
cg17939258
cg17939569
cg17940234
cg17941454
cg17942219
cg17943922
cg17943940
cg17944263
cg17944542
cg17944561
cg17945041
cg17945731
cg17946995
cg17947058
cg17947156
cg17947225
cg17948740
cg17950186
cg17950398
cg17952549
cg17953842
cg17954191
cg17956002
cg17956132
cg17956253
cg17956259
cg17956819
cg17957183
cg17958984
cg17960268
cg17960355
cg17961200
cg17962047
cg17964779
cg17965698
cg17966489
cg17967304
cg17968836
cg17970286
cg17970482
cg17971210
cg17971330
cg17972144
cg17974575
cg17974863
cg17975007
cg17975186
cg17976157
cg17977099
cg17977173
cg17977184
cg17978092
cg17978293
cg17978367
cg17978727
cg17980184
cg17980570
cg17980666
cg17981028
cg17982165
cg17982565
cg17982671
cg17982992
cg17983053
cg17983430
cg17983571
cg17983776
cg17984400
cg17984885
cg17987636
cg17989030
cg17989243
cg17989448
cg17990365
cg17990871
cg17991049
cg17991473
cg17992564
cg17992808
cg17994441
cg17995911
cg17998375
cg17998565
cg18000800
cg18001059
cg18002437
cg18002519
cg18003135
cg18003330
cg18004371
cg18004545
cg18006480
cg18007127
cg18007177
cg18007543
cg18007565
cg18007897
cg18008576
cg18010432
cg18010669
cg18011088
cg18011230
cg18011899
cg18012082
cg18012266
cg18012383
cg18013249
cg18013730
cg18013856
cg18014260
cg18015218
cg18015913
cg18016641
cg18016963
cg18018556
cg18019717
cg18019999
cg18021100
cg18022282
cg18022907
cg18023096
cg18023652
cg18023736
cg18024113
cg18024368
cg18024856
cg18025133
cg18025438
cg18025446
cg18025447
cg18026626
cg18027529
cg18027784
cg18028379
cg18028536
cg18029228
cg18030084
cg18030732
cg18031134
cg18031861
cg18032115
cg18032289
cg18032561
cg18032575
cg18032893
cg18033041
cg18033727
cg18034030
cg18034533
cg18034538
cg18034711
cg18035399
cg18037513
cg18038779
cg18039600
cg18040125
cg18041403
cg18041893
cg18044322
cg18045172
cg18045201
cg18045316
cg18046054
cg18047375
cg18047894
cg18049644
cg18050722
cg18052546
cg18052547
cg18053492
cg18054325
cg18054523
cg18055051
cg18057469
cg18057688
cg18058077
cg18058994
cg18060480
cg18062003
cg18062458
cg18063135
cg18063591
cg18064172
cg18064538
cg18065818
cg18065904
cg18066001
cg18066181
cg18066451
cg18067163
cg18067665
cg18067856
cg18070057
cg18070724
cg18071162
cg18072412
cg18072778
cg18073423
cg18073432
cg18073986
cg18074117
cg18075801
cg18076360
cg18077249
cg18078177
cg18079995
cg18081449
cg18082337
cg18082912
cg18084491
cg18087365
cg18087694
cg18088414
cg18088578
cg18088712
cg18089051
cg18091309
cg18092388
cg18092630
cg18093559
cg18093635
cg18093770
cg18095109
cg18095404
cg18095544
cg18096127
cg18096752
cg18098335
cg18099850
cg18100385
cg18101228
cg18101285
cg18101588
cg18101764
cg18102949
cg18103236
cg18103692
cg18104135
cg18106370
cg18106971
cg18107078
cg18107603
cg18107958
cg18108329
cg18108333
cg18110015
cg18110165
cg18110349
cg18110419
cg18110661
cg18111443
cg18111667
cg18112708
cg18112794
cg18112904
cg18113560
cg18113596
cg18113637
cg18114166
cg18114901
cg18114946
cg18115481
cg18115957
cg18117046
cg18117326
cg18119394
cg18120611
cg18121171
cg18122083
cg18122708
cg18123321
cg18124015
cg18124252
cg18124852
cg18124899
cg18126084
cg18126267
cg18126732
cg18126735
cg18127682
cg18127934
cg18128806
cg18128921
cg18129996
cg18130529
cg18131545
cg18132262
cg18132624
cg18132877
cg18133263
cg18134262
cg18134676
cg18135704
cg18135782
cg18137479
cg18137618
cg18138247
cg18138400
cg18139307
cg18139575
cg18140324
cg18140710
cg18141193
cg18142037
cg18142265
cg18142892
cg18143004
cg18143098
cg18143757
cg18145652
cg18145853
cg18146001
cg18147208
cg18148530
cg18148726
cg18148735
cg18148755
cg18148997
cg18149365
cg18150362
cg18150687
cg18151950
cg18152506
cg18152985
cg18153015
cg18153593
cg18154493
cg18154639
cg18154724
cg18155289
cg18156135
cg18156417
cg18156564
cg18157248
cg18157275
cg18158460
cg18158524
cg18159323
cg18159768
cg18159819
cg18159934
cg18161679
cg18163279
cg18163671
cg18163884
cg18164362
cg18165694
cg18167790
cg18167829
cg18168431
cg18170297
cg18170934
cg18172751
cg18172802
cg18173185
cg18174178
cg18174876
cg18175103
cg18175213
cg18175395
cg18175747
cg18176117
cg18176239
cg18176567
cg18176599
cg18177920
cg18178844
cg18179145
cg18181134
cg18183019
cg18183435
cg18183706
cg18184147
cg18185596
cg18187949
cg18188062
cg18189409
cg18190323
cg18190411
cg18191116
cg18191309
cg18191335
cg18191743
cg18192200
cg18193680
cg18193950
cg18194842
cg18195328
cg18195329
cg18195986
cg18196333
cg18196811
cg18200340
cg18201679
cg18204732
cg18205081
cg18205205
cg18205244
cg18205516
cg18205636
cg18207742
cg18208799
cg18209430
cg18210722
cg18211437
cg18213385
cg18218628
cg18218652
cg18219226
cg18219930
cg18220058
cg18220103
cg18221983
cg18221988
cg18222653
cg18223446
cg18224798
cg18225515
cg18226721
cg18227237
cg18227420
cg18227608
cg18227776
cg18228834
cg18229137
cg18229313
cg18229859
cg18231162
cg18231321
cg18231517
cg18231760
cg18234544
cg18234865
cg18236358
cg18236663
cg18237106
cg18237446
cg18237594
cg18238130
cg18238531
cg18239858
cg18240043
cg18241189
cg18241291
cg18241486
cg18241823
cg18242427
cg18243346
cg18245976
cg18247119
cg18247700
cg18247876
cg18248994
cg18249849
cg18250340
cg18250847
cg18251234
cg18251984
cg18252037
cg18252306
cg18252654
cg18253026
cg18253679
cg18255335
cg18258393
cg18258697
cg18259442
cg18260631
cg18260823
cg18262818
cg18262937
cg18263040
cg18263059
cg18263411
cg18263665
cg18263767
cg18263841
cg18265297
cg18265426
cg18265683
cg18266479
cg18266771
cg18267079
cg18268077
cg18268267
cg18268863
cg18272889
cg18273181
cg18274732
cg18274762
cg18275339
cg18275687
cg18275733
cg18275965
cg18278817
cg18279042
cg18279625
cg18280933
cg18281955
cg18282096
cg18282617
cg18283729
cg18284590
cg18285188
cg18285810
cg18286087
cg18286304
cg18286639
cg18286997
cg18287590
cg18289514
cg18292202
cg18293664
cg18294383
cg18294707
cg18297220
cg18297369
cg18297442
cg18297751
cg18298815
cg18298897
cg18298927
cg18299157
cg18299634
cg18300655
cg18301136
cg18302963
cg18303722
cg18304242
cg18304339
cg18304969
cg18305613
cg18306406
cg18307966
cg18308585
cg18309119
cg18309251
cg18309935
cg18310447
cg18311097
cg18311400
cg18313396
cg18313641
cg18313790
cg18315159
cg18315835
cg18315975
cg18316613
cg18318661
cg18320212
cg18320336
cg18320892
cg18320917
cg18321138
cg18323674
cg18323846
cg18324079
cg18324518
cg18324782
cg18325044
cg18325278
cg18325873
cg18326825
cg18327659
cg18329423
cg18329689
cg18329839
cg18331106
cg18331135
cg18331325
cg18332943
cg18333352
cg18333566
cg18333824
cg18334332
cg18334542
cg18337170
cg18338707
cg18339788
cg18340374
cg18340953
cg18343109
cg18343527
cg18345539
cg18346038
cg18346802
cg18347153
cg18347570
cg18348303
cg18349863
cg18349937
cg18350378
cg18350497
cg18350545
cg18350786
cg18351099
cg18352888
cg18353638
cg18353675
cg18353864
cg18354393
cg18354836
cg18356634
cg18357850
cg18358023
cg18359129
cg18360166
cg18360429
cg18360585
cg18361467
cg18361730
cg18361853
cg18361940
cg18362897
cg18363144
cg18363948
cg18364180
cg18365806
cg18365865
cg18369733
cg18370902
cg18371263
cg18371265
cg18371428
cg18371539
cg18371636
cg18374013
cg18374488
cg18374977
cg18376472
cg18376750
cg18377059
cg18377903
cg18379490
cg18381729
cg18382744
cg18383079
cg18384712
cg18384990
cg18385205
cg18386103
cg18386796
cg18387909
cg18389546
cg18390325
cg18390494
cg18391104
cg18391203
cg18391611
cg18391747
cg18391803
cg18391929
cg18392494
cg18393044
cg18393154
cg18393493
cg18393722
cg18394062
cg18394331
cg18395189
cg18395233
cg18395637
cg18395728
cg18396793
cg18397279
cg18398175
cg18398596
cg18399459
cg18399711
cg18400324
cg18401511
cg18402189
cg18402991
cg18404366
cg18405536
cg18406492
cg18406801
cg18406924
cg18406931
cg18407309
cg18408341
cg18408422
cg18410618
cg18411009
cg18411232
cg18411806
cg18412394
cg18413025
cg18413357
cg18413502
cg18414429
cg18415147
cg18415193
cg18415268
cg18415935
cg18416251
cg18416919
cg18417408
cg18417707
cg18417864
cg18418001
cg18418479
cg18418586
cg18418872
cg18419142
cg18419833
cg18421160
cg18421839
cg18422353
cg18424101
cg18425002
cg18427594
cg18427942
cg18428104
cg18428351
cg18430411
cg18430645
cg18431579
cg18431655
cg18431765
cg18432641
cg18434674
cg18436176
cg18436395
cg18436501
cg18436714
cg18437551
cg18438442
cg18438850
cg18439419
cg18439671
cg18439861
cg18440889
cg18442002
cg18442532
cg18444254
cg18444868
cg18445710
cg18446274
cg18448865
cg18448991
cg18449345
cg18449991
cg18451982
cg18452155
cg18453188
cg18453324
cg18454218
cg18454863
cg18455490
cg18456367
cg18457375
cg18457818
cg18458116
cg18459233
cg18459590
cg18461093
cg18461458
cg18461733
cg18462141
cg18462193
cg18462506
cg18463049
cg18463595
cg18463988
cg18464039
cg18464160
cg18464244
cg18464713
cg18465615
cg18466320
cg18467503
cg18468962
cg18469506
cg18470228
cg18470350
cg18470904
cg18471235
cg18471687
cg18472239
cg18472466
cg18472549
cg18472699
cg18472762
cg18473117
cg18473153
cg18473178
cg18473381
cg18473705
cg18474186
cg18474563
cg18474718
cg18475273
cg18475958
cg18478891
cg18480033
cg18480477
cg18480627
cg18481663
cg18483599
cg18484797
cg18485070
cg18485804
cg18488075
cg18489034
cg18489607
cg18489959
cg18490211
cg18490802
cg18491464
cg18493039
cg18493160
cg18493491
cg18494563
cg18494742
cg18495011
cg18495341
cg18495869
cg18496568
cg18496965
cg18497291
cg18497502
cg18499432
cg18499566
cg18499831
cg18499919
cg18500360
cg18500923
cg18501140
cg18501395
cg18504511
cg18507060
cg18507153
cg18507860
cg18507871
cg18508694
cg18511212
cg18511930
cg18512780
cg18512807
cg18512890
cg18514358
cg18515400
cg18515516
cg18515820
cg18515837
cg18516228
cg18516241
cg18516879
cg18520121
cg18520446
cg18520699
cg18521137
cg18521564
cg18522822
cg18524998
cg18526140
cg18526870
cg18527706
cg18528124
cg18528145
cg18529294
cg18529851
cg18529857
cg18530779
cg18530840
cg18531269
cg18531401
cg18531720
cg18532089
cg18532316
cg18532515
cg18534061
cg18534176
cg18536198
cg18536496
cg18536843
cg18537040
cg18538276
cg18538644
cg18538918
cg18539988
cg18540255
cg18540361
cg18540939
cg18541006
cg18544172
cg18544740
cg18545076
cg18545253
cg18545992
cg18547333
cg18547391
cg18547505
cg18547667
cg18547838
cg18547980
cg18548058
cg18548762
cg18551129
cg18551247
cg18552520
cg18552521
cg18552577
cg18553976
cg18554430
cg18555245
cg18556408
cg18556734
cg18556777
cg18556853
cg18557707
cg18558237
cg18558396
cg18558770
cg18558811
cg18559697
cg18560502
cg18560778
cg18561230
cg18561871
cg18564458
cg18564898
cg18565206
cg18565899
cg18566144
cg18566727
cg18567941
cg18568714
cg18569952
cg18569988
cg18570369
cg18570383
cg18571789
cg18571935
cg18572084
cg18572127
cg18573745
cg18574821
cg18576230
cg18576973
cg18577533
cg18577618
cg18578876
cg18579631
cg18579688
cg18579752
cg18579761
cg18580509
cg18580697
cg18581708
cg18582211
cg18582216
cg18582721
cg18582979
cg18583094
cg18583910
cg18584364
cg18585975
cg18586348
cg18586515
cg18586758
cg18587231
cg18587526
cg18588206
cg18588281
cg18588454
cg18590611
cg18591830
cg18592538
cg18592680
cg18592742
cg18593660
cg18594724
cg18596010
cg18596626
cg18596650
cg18598057
cg18598249
cg18598376
cg18599206
cg18599231
cg18599322
cg18599790
cg18602301
cg18602919
cg18603692
cg18605377
cg18605729
cg18606115
cg18608440
cg18609230
cg18609490
cg18610493
cg18611963
cg18613491
cg18613789
cg18614139
cg18615222
cg18615523
cg18615970
cg18616228
cg18616655
cg18617276
cg18617318
cg18617958
cg18618194
cg18619880
cg18620073
cg18620225
cg18621538
cg18621755
cg18622413
cg18623351
cg18624241
cg18624562
cg18624660
cg18625006
cg18625258
cg18626098
cg18627328
cg18627389
cg18628297
cg18628497
cg18628962
cg18630243
cg18631513
cg18632100
cg18632724
cg18634398
cg18634443
cg18636679
cg18636728
cg18637291
cg18638763
cg18639097
cg18640302
cg18640314
cg18640744
cg18641056
cg18641876
cg18642942
cg18643132
cg18643563
cg18643977
cg18644525
cg18645438
cg18646036
cg18646347
cg18647048
cg18648932
cg18649582
cg18650518
cg18650659
cg18650693
cg18651515
cg18651544
cg18652076
cg18652248
cg18654622
cg18656195
cg18656267
cg18657321
cg18657360
cg18659398
cg18660087
cg18660689
cg18660980
cg18664595
cg18665816
cg18667757
cg18668183
cg18669135
cg18669948
cg18671318
cg18671984
cg18672324
cg18672602
cg18674446
cg18675361
cg18675922
cg18676082
cg18676488
cg18677862
cg18677996
cg18678716
cg18680860
cg18681837
cg18683691
cg18684998
cg18685836
cg18686866
cg18687914
cg18688336
cg18689223
cg18689503
cg18689925
cg18690712
cg18692705
cg18692817
cg18693346
cg18693474
cg18694631
cg18694758
cg18696361
cg18696805
cg18697634
cg18698399
cg18699330
cg18700146
cg18701126
cg18701218
cg18702166
cg18702463
cg18703875
cg18703910
cg18703935
cg18704057
cg18704218
cg18704443
cg18705643
cg18705909
cg18706228
cg18706881
cg18707575
cg18707706
cg18707845
cg18708627
cg18710738
cg18711081
cg18711246
cg18711921
cg18713646
cg18714358
cg18714767
cg18715693
cg18715854
cg18716194
cg18716831
cg18717124
cg18719301
cg18720736
cg18721544
cg18721956
cg18722304
cg18722631
cg18723432
cg18724061
cg18724072
cg18724565
cg18724652
cg18725195
cg18726360
cg18727270
cg18727788
cg18729133
cg18729357
cg18730242
cg18730307
cg18736266
cg18736496
cg18737075
cg18737971
cg18738114
cg18738391
cg18738545
cg18738630
cg18739103
cg18739602
cg18740872
cg18741744
cg18741815
cg18742045
cg18742207
cg18742559
cg18744145
cg18746263
cg18750306
cg18751657
cg18752867
cg18753516
cg18755798
cg18757146
cg18757828
cg18759260
cg18760222
cg18760594
cg18760933
cg18761057
cg18761118
cg18761221
cg18761773
cg18761878
cg18762488
cg18762849
cg18763747
cg18765637
cg18765712
cg18766111
cg18766483
cg18766755
cg18766791
cg18767287
cg18768299
cg18768582
cg18769125
cg18769420
cg18770284
cg18771118
cg18772152
cg18773308
cg18773354
cg18774511
cg18775145
cg18775465
cg18775539
cg18775566
cg18776840
cg18778218
cg18778857
cg18779314
cg18779556
cg18780627
cg18780653
cg18780796
cg18782447
cg18783135
cg18783410
cg18783467
cg18784929
cg18787267
cg18788413
cg18789636
cg18790372
cg18790774
cg18791672
cg18793886
cg18794058
cg18794878
cg18795277
cg18795825
cg18796919
cg18796948
cg18798344
cg18798412
cg18798622
cg18798702
cg18799102
cg18801480
cg18801713
cg18803079
cg18803850
cg18805950
cg18805978
cg18809856
cg18809873
cg18809991
cg18810244
cg18810737
cg18811597
cg18812253
cg18813182
cg18813867
cg18813928
cg18814748
cg18814929
cg18816074
cg18816257
cg18816800
cg18817246
cg18817616
cg18818280
cg18819091
cg18819574
cg18821867
cg18823189
cg18824501
cg18824596
cg18826070
cg18826167
cg18827566
cg18827763
cg18828681
cg18828762
cg18830042
cg18830273
cg18831604
cg18831910
cg18833643
cg18833896
cg18833907
cg18834416
cg18834837
cg18835078
cg18835586
cg18836583
cg18838133
cg18838257
cg18838694
cg18841062
cg18841579
cg18842080
cg18843192
cg18843612
cg18844314
cg18845566
cg18846557
cg18846877
cg18846998
cg18847160
cg18847474
cg18851319
cg18851673
cg18853312
cg18854398
cg18857726
cg18860136
cg18860954
cg18861917
cg18862836
cg18862888
cg18864706
cg18865257
cg18865708
cg18865733
cg18866013
cg18867390
cg18867491
cg18867708
cg18867970
cg18869304
cg18870230
cg18870720
cg18871813
cg18872781
cg18873674
cg18873792
cg18873909
cg18874143
cg18874483
cg18874533
cg18874953
cg18876405
cg18876438
cg18877213
cg18877558
cg18879991
cg18880465
cg18883217
cg18883538
cg18883976
cg18884869
cg18885708
cg18885872
cg18886814
cg18887024
cg18887165
cg18890249
cg18890876
cg18891485
cg18891762
cg18892624
cg18892891
cg18893641
cg18893792
cg18894138
cg18895859
cg18896026
cg18896967
cg18897962
cg18899802
cg18900477
cg18900535
cg18901045
cg18902440
cg18903150
cg18903373
cg18904554
cg18905174
cg18905813
cg18906043
cg18906283
cg18906478
cg18907254
cg18907975
cg18908071
cg18908681
cg18908811
cg18909982
cg18910548
cg18910882
cg18911455
cg18912001
cg18912560
cg18913310
cg18913464
cg18913869
cg18913951
cg18914211
cg18914389
cg18914892
cg18915009
cg18915913
cg18915994
cg18916922
cg18918083
cg18918365
cg18918396
cg18919024
cg18920490
cg18922652
cg18922792
cg18923388
cg18923912
cg18924405
cg18925560
cg18926108
cg18926286
cg18926508
cg18927521
cg18927527
cg18928359
cg18929663
cg18930448
cg18931036
cg18931273
cg18932121
cg18932417
cg18934490
cg18934641
cg18934713
cg18935014
cg18935108
cg18935740
cg18936997
cg18937265
cg18937897
cg18938328
cg18938488
cg18938933
cg18938977
cg18940047
cg18941085
cg18942090
cg18942748
cg18943014
cg18943033
cg18943317
cg18943411
cg18944558
cg18945086
cg18946489
cg18946932
cg18947305
cg18948941
cg18949886
cg18952683
cg18953747
cg18953829
cg18954636
cg18954825
cg18954865
cg18955836
cg18957037
cg18958451
cg18958591
cg18960741
cg18961773
cg18962702
cg18963021
cg18963800
cg18964422
cg18964454
cg18964913
cg18964985
cg18967208
cg18968278
cg18968670
cg18970434
cg18970800
cg18971492
cg18972467
cg18972517
cg18976797
cg18979623
cg18980210
cg18980548
cg18982003
cg18982238
cg18983011
cg18983259
cg18986749
cg18987284
cg18987491
cg18988861
cg18989477
cg18989499
cg18991375
cg18993626
cg18993641
cg18994377
cg18995027
cg18995097
cg18995253
cg18999641
cg19001522
cg19002680
cg19002784
cg19004718
cg19005519
cg19007031
cg19007523
cg19008475
cg19008523
cg19008921
cg19009677
cg19009975
cg19010493
cg19010528
cg19010850
cg19010858
cg19011226
cg19011552
cg19013417
cg19015686
cg19015955
cg19016264
cg19016444
cg19017206
cg19019800
cg19020103
cg19021496
cg19023300
cg19024126
cg19025396
cg19026724
cg19027234
cg19027884
cg19030310
cg19032326
cg19033271
cg19033502
cg19033690
cg19033900
cg19034149
cg19034553
cg19035031
cg19035107
cg19035348
cg19036323
cg19037467
cg19038327
cg19038909
cg19039769
cg19039841
cg19040657
cg19040702
cg19040813
cg19041462
cg19042070
cg19042950
cg19043665
cg19044462
cg19045284
cg19045983
cg19046783
cg19047942
cg19048811
cg19050514
cg19050765
cg19051431
cg19051912
cg19052036
cg19052952
cg19053287
cg19054140
cg19055390
cg19055869
cg19056537
cg19057994
cg19058138
cg19059344
cg19059907
cg19060929
cg19061000
cg19061089
cg19062689
cg19062878
cg19066691
cg19066999
cg19069283
cg19071002
cg19071398
cg19071460
cg19071884
cg19072080
cg19073701
cg19074105
cg19074300
cg19074474
cg19075213
cg19077165
cg19078226
cg19078789
cg19079227
cg19080925
cg19081358
cg19081662
cg19081751
cg19082600
cg19082888
cg19083252
cg19084963
cg19085554
cg19085589
cg19085703
cg19086570
cg19087104
cg19087790
cg19088104
cg19088856
cg19089102
cg19089649
cg19090157
cg19091162
cg19092045
cg19094271
cg19094358
cg19096357
cg19096791
cg19096812
cg19096967
cg19097082
cg19097551
cg19100766
cg19101665
cg19101998
cg19102272
cg19104026
cg19104045
cg19105245
cg19105504
cg19106478
cg19106775
cg19107429
cg19108904
cg19109244
cg19109583
cg19109729
cg19111030
cg19112290
cg19112424
cg19113169
cg19113717
cg19114779
cg19114949
cg19116197
cg19117517
cg19117904
cg19118539
cg19118569
cg19119072
cg19119382
cg19119716
cg19120046
cg19120749
cg19121055
cg19121462
cg19123251
cg19124300
cg19125660
cg19126254
cg19127208
cg19127541
cg19127909
cg19129184
cg19129325
cg19129747
cg19129795
cg19129985
cg19130188
cg19130645
cg19132803
cg19132994
cg19133466
cg19133629
cg19133956
cg19134765
cg19135860
cg19138325
cg19138957
cg19139448
cg19141973
cg19142319
cg19143671
cg19144531
cg19144658
cg19145136
cg19145331
cg19146119
cg19146749
cg19148305
cg19148395
cg19148640
cg19149272
cg19149936
cg19150086
cg19151387
cg19151612
cg19153883
cg19154754
cg19154857
cg19158707
cg19159407
cg19160264
cg19161017
cg19164096
cg19164833
cg19165105
cg19167854
cg19168804
cg19170036
cg19170208
cg19170982
cg19171175
cg19172662
cg19173487
cg19173554
cg19175993
cg19178441
cg19178561
cg19179150
cg19179237
cg19180492
cg19181244
cg19182928
cg19183932
cg19185641
cg19185958
cg19186089
cg19186136
cg19187043
cg19187798
cg19188207
cg19188893
cg19189213
cg19193943
cg19194098
cg19195760
cg19195935
cg19196258
cg19196609
cg19197082
cg19197888
cg19198054
cg19198178
cg19199932
cg19200561
cg19200814
cg19201533
cg19201725
cg19202986
cg19203504
cg19203575
cg19204924
cg19207361
cg19207383
cg19207393
cg19207486
cg19207487
cg19210699
cg19210808
cg19212828
cg19214126
cg19214658
cg19216204
cg19216286
cg19217918
cg19219834
cg19220091
cg19222366
cg19224280
cg19225178
cg19225868
cg19226007
cg19226203
cg19226370
cg19228966
cg19229309
cg19229402
cg19230048
cg19231165
cg19231697
cg19231742
cg19232815
cg19233088
cg19234439
cg19236158
cg19236263
cg19236708
cg19236768
cg19237825
cg19239930
cg19240039
cg19240319
cg19241305
cg19241542
cg19241670
cg19243585
cg19244200
cg19244342
cg19244834
cg19244928
cg19245631
cg19245664
cg19245773
cg19246080
cg19246873
cg19247398
cg19248041
cg19248797
cg19249583
cg19250002
cg19250579
cg19250989
cg19251738
cg19252515
cg19252891
cg19255053
cg19255660
cg19256675
cg19257462
cg19257942
cg19258508
cg19258565
cg19258595
cg19258873
cg19259127
cg19259415
cg19259829
cg19260144
cg19261068
cg19261864
cg19262382
cg19262679
cg19263575
cg19263761
cg19265641
cg19265948
cg19266945
cg19267742
cg19267849
cg19268083
cg19268477
cg19268509
cg19269612
cg19270557
cg19272606
cg19272695
cg19273129
cg19273422
cg19273495
cg19274680
cg19275995
cg19275999
cg19276736
cg19277159
cg19277401
cg19278232
cg19278827
cg19278884
cg19279464
cg19280196
cg19282068
cg19282219
cg19282411
cg19283110
cg19283595
cg19284548
cg19287121
cg19287220
cg19287961
cg19291303
cg19292611
cg19293784
cg19294953
cg19296958
cg19296997
cg19297065
cg19297164
cg19299965
cg19300489
cg19302210
cg19303076
cg19303103
cg19304273
cg19304346
cg19304600
cg19305604
cg19305879
cg19306761
cg19306990
cg19307090
cg19308316
cg19309043
cg19309149
cg19309507
cg19310612
cg19312971
cg19313143
cg19315730
cg19316489
cg19316897
cg19317433
cg19317869
cg19318364
cg19318695
cg19318722
cg19318815
cg19319389
cg19320776
cg19321016
cg19321603
cg19323121
cg19323813
cg19323830
cg19325508
cg19326179
cg19327781
cg19328630
cg19328814
cg19329696
cg19331876
cg19333255
cg19333614
cg19333739
cg19334224
cg19334619
cg19337732
cg19338721
cg19339580
cg19339916
cg19341945
cg19342764
cg19343072
cg19343600
cg19343630
cg19343842
cg19346729
cg19348216
cg19349217
cg19349555
cg19350479
cg19352507
cg19354886
cg19355186
cg19356105
cg19356324
cg19359313
cg19359316
cg19361456
cg19362130
cg19362210
cg19363097
cg19364276
cg19364880
cg19367047
cg19367392
cg19367951
cg19369616
cg19371097
cg19371555
cg19372327
cg19373635
cg19374379
cg19375114
cg19375933
cg19376379
cg19376664
cg19376858
cg19377234
cg19377363
cg19378593
cg19379541
cg19380371
cg19381810
cg19382404
cg19382572
cg19384373
cg19386219
cg19387750
cg19389077
cg19389162
cg19389308
cg19389356
cg19390357
cg19390724
cg19391974
cg19392805
cg19393160
cg19393233
cg19393314
cg19394390
cg19394510
cg19394756
cg19394782
cg19395388
cg19395776
cg19397969
cg19398748
cg19399817
cg19402413
cg19402455
cg19403429
cg19404184
cg19404813
cg19405779
cg19405941
cg19406956
cg19407236
cg19407545
cg19408263
cg19409217
cg19410265
cg19411459
cg19411919
cg19411932
cg19411989
cg19413705
cg19413766
cg19414481
cg19415003
cg19415091
cg19415130
cg19416073
cg19416911
cg19417180
cg19417482
cg19417549
cg19418123
cg19418648
cg19419051
cg19420415
cg19420465
cg19421346
cg19421794
cg19422218
cg19422253
cg19422294
cg19427472
cg19427589
cg19428582
cg19428976
cg19429325
cg19431360
cg19433902
cg19434065
cg19434247
cg19434640
cg19435453
cg19435761
cg19437156
cg19438261
cg19438583
cg19439835
cg19439894
cg19440205
cg19440928
cg19441028
cg19441872
cg19442004
cg19442659
cg19443198
cg19444153
cg19445072
cg19445207
cg19445457
cg19445651
cg19445664
cg19446264
cg19446621
cg19446886
cg19447593
cg19447629
cg19450025
cg19452916
cg19453353
cg19453498
cg19453665
cg19453726
cg19454999
cg19457121
cg19457908
cg19458088
cg19458608
cg19459349
cg19462118
cg19462712
cg19462976
cg19463619
cg19463703
cg19463892
cg19465033
cg19466922
cg19470692
cg19470840
cg19471334
cg19472098
cg19472772
cg19473834
cg19474983
cg19475067
cg19476021
cg19476573
cg19477192
cg19477408
cg19479140
cg19479330
cg19479722
cg19480682
cg19481811
cg19481964
cg19483003
cg19484093
cg19484299
cg19485028
cg19486433
cg19487414
cg19487455
cg19488431
cg19491207
cg19493034
cg19493134
cg19493162
cg19493323
cg19493665
cg19493980
cg19494453
cg19494760
cg19494806
cg19494946
cg19496566
cg19497259
cg19497424
cg19497646
cg19497890
cg19497939
cg19498156
cg19498600
cg19498752
cg19498946
cg19499343
cg19499804
cg19501368
cg19501543
cg19503030
cg19503341
cg19503359
cg19503780
cg19504089
cg19504308
cg19504781
cg19505032
cg19505194
cg19505760
cg19506309
cg19506407
cg19507078
cg19507893
cg19508555
cg19509889
cg19510820
cg19513514
cg19513591
cg19513890
cg19513903
cg19515468
cg19515510
cg19515605
cg19515612
cg19515760
cg19517623
cg19518186
cg19518503
cg19519899
cg19520119
cg19521075
cg19521438
cg19521511
cg19521572
cg19521912
cg19524497
cg19524681
cg19525912
cg19527409
cg19528621
cg19528770
cg19529155
cg19529333
cg19530924
cg19532028
cg19532617
cg19532731
cg19533658
cg19533990
cg19534347
cg19535375
cg19535719
cg19535872
cg19536104
cg19536227
cg19536713
cg19537741
cg19538917
cg19539224
cg19540430
cg19540895
cg19541697
cg19542548
cg19543348
cg19544510
cg19545490
cg19546108
cg19546536
cg19546583
cg19546613
cg19547547
cg19548119
cg19548277
cg19548427
cg19548667
cg19548669
cg19548973
cg19549232
cg19549465
cg19549593
cg19550126
cg19550439
cg19551037
cg19552414
cg19553002
cg19553041
cg19553459
cg19553698
cg19553721
cg19554083
cg19554868
cg19554917
cg19555833
cg19556073
cg19556341
cg19556774
cg19557025
cg19557444
cg19557860
cg19558214
cg19558721
cg19560503
cg19561726
cg19563346
cg19563410
cg19563686
cg19563796
cg19565241
cg19565920
cg19566506
cg19566962
cg19567623
cg19569013
cg19569340
cg19570775
cg19571052
cg19572264
cg19572849
cg19572890
cg19573198
cg19573644
cg19573802
cg19574017
cg19574188
cg19574193
cg19575208
cg19575329
cg19575883
cg19576125
cg19576313
cg19578030
cg19578113
cg19578541
cg19580944
cg19581275
cg19582069
cg19583722
cg19585676
cg19585882
cg19586027
cg19586889
cg19587654
cg19587779
cg19588022
cg19588234
cg19588570
cg19589795
cg19590470
cg19590892
cg19591612
cg19592350
cg19592671
cg19592732
cg19592942
cg19592945
cg19593229
cg19593285
cg19593809
cg19597960
cg19598605
cg19599002
cg19600442
cg19600586
cg19601016
cg19601126
cg19604133
cg19605915
cg19606290
cg19608824
cg19610253
cg19610848
cg19611612
cg19611968
cg19612285
cg19612827
cg19613858
cg19613925
cg19614694
cg19615102
cg19616121
cg19616554
cg19617396
cg19617504
cg19618570
cg19618978
cg19619036
cg19620016
cg19620975
cg19621710
cg19622253
cg19622940
cg19623050
cg19623429
cg19624304
cg19625507
cg19625802
cg19625866
cg19626044
cg19626158
cg19628012
cg19628277
cg19629216
cg19629289
cg19629543
cg19629891
cg19630376
cg19630878
cg19631585
cg19631845
cg19632366
cg19632427
cg19633822
cg19634693
cg19635188
cg19635902
cg19635926
cg19636411
cg19637372
cg19637686
cg19637814
cg19638510
cg19638556
cg19638630
cg19638881
cg19639135
cg19639831
cg19639898
cg19639919
cg19640250
cg19641369
cg19641768
cg19641958
cg19642920
cg19643901
cg19644525
cg19645066
cg19647114
cg19648192
cg19648694
cg19650706
cg19651115
cg19651268
cg19652433
cg19653951
cg19654591
cg19654781
cg19654905
cg19655583
cg19656799
cg19656808
cg19658444
cg19658487
cg19659432
cg19660591
cg19660720
cg19661819
cg19663008
cg19663224
cg19664550
cg19665365
cg19665535
cg19665882
cg19666523
cg19667082
cg19667559
cg19668538
cg19671247
cg19672384
cg19674345
cg19674688
cg19675976
cg19676333
cg19677008
cg19677184
cg19677326
cg19677720
cg19678315
cg19678538
cg19679210
cg19680131
cg19680413
cg19681027
cg19681029
cg19682024
cg19682559
cg19683188
cg19683578
cg19684990
cg19685053
cg19685601
cg19685916
cg19686192
cg19688222
cg19689672
cg19689800
cg19689876
cg19689922
cg19690846
cg19690918
cg19691809
cg19693127
cg19693446
cg19694398
cg19694460
cg19694781
cg19694798
cg19697109
cg19697359
cg19697439
cg19698416
cg19699291
cg19700006
cg19700328
cg19700465
cg19700958
cg19701205
cg19701691
cg19702937
cg19702979
cg19703259
cg19703511
cg19705215
cg19706175
cg19707358
cg19707638
cg19708213
cg19708541
cg19709670
cg19709928
cg19710691
cg19710814
cg19711013
cg19712082
cg19712370
cg19712444
cg19712499
cg19713303
cg19713851
cg19714436
cg19715314
cg19716004
cg19716414
cg19717943
cg19719049
cg19720414
cg19720712
cg19721534
cg19721730
cg19723208
cg19723275
cg19723402
cg19723998
cg19724043
cg19724485
cg19725516
cg19726460
cg19727059
cg19727175
cg19727492
cg19728601
cg19729338
cg19729479
cg19729503
cg19731233
cg19731845
cg19732599
cg19732831
cg19733309
cg19733514
cg19733894
cg19734257
cg19734465
cg19734937
cg19735097
cg19735238
cg19735637
cg19735739
cg19736968
cg19737036
cg19737334
cg19739139
cg19741077
cg19742064
cg19742462
cg19743153
cg19745314
cg19745934
cg19747968
cg19748516
cg19749445
cg19751124
cg19751754
cg19751869
cg19752270
cg19752602
cg19753783
cg19754246
cg19755038
cg19755382
cg19755583
cg19756068
cg19757330
cg19757526
cg19759398
cg19761060
cg19761271
cg19762666
cg19762811
cg19763287
cg19764326
cg19764421
cg19764769
cg19765038
cg19766065
cg19766820
cg19768036
cg19768162
cg19770024
cg19770852
cg19771031
cg19771575
cg19772160
cg19772356
cg19772620
cg19772651
cg19773370
cg19773587
cg19774732
cg19775086
cg19775431
cg19775442
cg19775763
cg19776806
cg19776985
cg19777542
cg19777678
cg19777771
cg19778276
cg19779076
cg19780250
cg19780637
cg19781045
cg19781248
cg19781775
cg19781948
cg19784991
cg19785225
cg19785312
cg19785354
cg19786422
cg19786484
cg19789336
cg19789755
cg19790002
cg19791994
cg19793366
cg19794111
cg19794674
cg19794706
cg19797872
cg19797896
cg19800728
cg19800753
cg19801132
cg19801398
cg19801460
cg19802137
cg19802725
cg19803347
cg19804182
cg19805217
cg19805548
cg19805863
cg19807044
cg19807306
cg19807991
cg19811455
cg19811786
cg19811833
cg19811863
cg19812432
cg19812442
cg19812553
cg19812887
cg19814742
cg19815006
cg19815110
cg19815454
cg19815609
cg19815803
cg19816205
cg19816315
cg19816527
cg19817060
cg19817544
cg19817609
cg19818925
cg19819135
cg19823256
cg19823406
cg19824012
cg19824037
cg19825410
cg19825787
cg19826397
cg19828175
cg19828316
cg19829170
cg19829375
cg19829659
cg19830270
cg19831313
cg19831706
cg19832322
cg19832347
cg19833338
cg19835973
cg19836322
cg19837298
cg19837901
cg19839372
cg19839801
cg19840093
cg19840484
cg19841649
cg19842571
cg19843629
cg19843760
cg19844110
cg19844840
cg19845203
cg19846887
cg19847554
cg19849362
cg19850407
cg19850420
cg19851401
cg19851647
cg19854712
cg19857114
cg19858311
cg19858371
cg19859559
cg19860173
cg19860441
cg19860759
cg19861270
cg19862026
cg19862389
cg19862616
cg19863929
cg19863964
cg19863980
cg19865234
cg19866040
cg19866327
cg19867445
cg19867476
cg19868007
cg19869100
cg19869592
cg19870349
cg19870355
cg19872475
cg19873701
cg19874748
cg19875483
cg19876629
cg19877011
cg19877840
cg19878214
cg19878302
cg19878711
cg19879210
cg19879539
cg19881174
cg19882093
cg19882119
cg19882132
cg19882830
cg19882848
cg19883843
cg19884223
cg19885331
cg19885539
cg19885786
cg19887341
cg19890168
cg19892115
cg19893504
cg19894588
cg19894748
cg19895124
cg19895380
cg19897908
cg19898487
cg19898828
cg19900094
cg19900557
cg19900896
cg19901468
cg19902321
cg19902869
cg19904570
cg19905630
cg19905666
cg19906638
cg19911329
cg19911490
cg19911676
cg19911969
cg19912690
cg19912883
cg19913755
cg19917512
cg19918002
cg19918037
cg19918821
cg19918859
cg19919881
cg19921237
cg19922333
cg19923471
cg19923810
cg19925186
cg19926096
cg19927510
cg19927565
cg19927715
cg19928023
cg19928084
cg19928513
cg19928997
cg19929033
cg19929081
cg19929302
cg19929967
cg19930004
cg19930296
cg19930569
cg19930745
cg19930835
cg19930841
cg19932020
cg19932650
cg19933327
cg19934951
cg19935901
cg19936629
cg19938902
cg19939307
cg19939554
cg19939935
cg19940401
cg19940459
cg19941279
cg19942197
cg19942559
cg19943330
cg19945708
cg19948914
cg19949208
cg19950017
cg19950606
cg19950739
cg19950767
cg19950846
cg19951594
cg19952216
cg19952280
cg19952651
cg19953728
cg19954187
cg19954936
cg19956292
cg19956449
cg19957411
cg19957699
cg19957765
cg19958389
cg19958892
cg19960590
cg19963471
cg19963682
cg19964475
cg19965688
cg19967023
cg19967449
cg19971696
cg19972287
cg19973220
cg19973917
cg19974702
cg19976495
cg19977008
cg19977012
cg19977194
cg19977266
cg19977280
cg19977870
cg19978583
cg19978788
cg19978955
cg19979222
cg19980192
cg19980648
cg19981076
cg19981156
cg19982557
cg19982664
cg19983559
cg19984503
cg19985311
cg19985346
cg19985489
cg19987790
cg19987877
cg19988733
cg19988798
cg19991556
cg19992367
cg19993133
cg19993224
cg19996313
cg19997517
cg19997698
cg19998378
cg19998835
cg20000459
cg20000644
cg20000654
cg20001067
cg20001876
cg20002381
cg20002449
cg20004596
cg20004634
cg20005415
cg20006652
cg20007188
cg20007245
cg20007468
cg20008219
cg20008332
cg20009097
cg20009594
cg20009650
cg20010014
cg20010054
cg20010076
cg20011476
cg20011604
cg20011726
cg20011807
cg20011931
cg20012308
cg20012316
cg20012849
cg20013963
cg20014311
cg20014824
cg20016767
cg20016874
cg20017108
cg20017254
cg20017343
cg20017989
cg20020000
cg20020053
cg20020483
cg20020723
cg20022483
cg20023310
cg20023354
cg20023538
cg20024577
cg20025772
cg20026610
cg20027314
cg20029458
cg20029644
cg20029657
cg20030117
cg20032085
cg20033808
cg20034226
cg20035105
cg20035453
cg20036365
cg20038038
cg20038441
cg20039307
cg20039979
cg20040399
cg20041567
cg20042116
cg20042731
cg20044090
cg20044143
cg20044550
cg20044666
cg20047924
cg20048961
cg20049309
cg20050563
cg20050789
cg20052431
cg20052814
cg20053637
cg20053800
cg20055101
cg20055924
cg20056341
cg20058022
cg20058389
cg20059197
cg20061770
cg20061873
cg20061931
cg20062050
cg20062097
cg20062301
cg20062806
cg20063270
cg20064047
cg20064587
cg20065216
cg20065266
cg20065366
cg20067405
cg20067418
cg20067941
cg20069681
cg20070038
cg20071042
cg20072963
cg20074089
cg20074750
cg20075927
cg20076186
cg20076231
cg20077139
cg20077827
cg20078025
cg20078783
cg20080678
cg20080997
cg20081432
cg20081767
cg20083679
cg20083906
cg20083995
cg20084529
cg20084815
cg20085077
cg20085570
cg20086071
cg20088835
cg20089180
cg20089349
cg20090662
cg20090690
cg20094934
cg20095274
cg20095338
cg20096872
cg20098689
cg20098779
cg20099511
cg20100339
cg20100660
cg20100998
cg20103107
cg20104362
cg20105448
cg20105583
cg20105848
cg20105939
cg20107306
cg20107987
cg20108910
cg20110284
cg20110347
cg20110984
cg20111234
cg20113491
cg20113726
cg20113802
cg20114890
cg20115597
cg20116099
cg20116869
cg20116979
cg20117477
cg20117975
cg20118189
cg20118364
cg20118480
cg20119080
cg20119106
cg20120463
cg20120631
cg20120786
cg20121125
cg20121513
cg20122077
cg20123317
cg20125331
cg20125424
cg20125516
cg20126417
cg20129610
cg20129806
cg20129853
cg20130989
cg20131227
cg20134271
cg20137147
cg20138833
cg20139368
cg20140425
cg20141434
cg20142672
cg20142762
cg20144481
cg20144487
cg20144488
cg20145426
cg20145687
cg20146904
cg20147285
cg20147550
cg20148511
cg20148729
cg20149571
cg20149757
cg20149898
cg20149922
cg20153829
cg20156793
cg20157003
cg20157693
cg20158159
cg20158613
cg20158946
cg20159036
cg20159152
cg20159543
cg20159608
cg20160127
cg20160885
cg20161227
cg20161771
cg20162066
cg20162553
cg20162580
cg20162677
cg20163113
cg20163423
cg20165220
cg20165301
cg20165515
cg20165732
cg20167216
cg20168315
cg20170601
cg20171860
cg20172003
cg20172858
cg20174429
cg20174893
cg20175866
cg20176595
cg20177086
cg20177771
cg20178082
cg20178430
cg20178707
cg20178757
cg20179048
cg20180512
cg20180808
cg20180988
cg20181543
cg20181585
cg20182819
cg20184238
cg20184660
cg20185083
cg20188207
cg20188285
cg20188490
cg20189116
cg20189467
cg20191913
cg20191959
cg20193183
cg20194358
cg20194814
cg20194871
cg20195005
cg20195464
cg20198824
cg20199387
cg20200361
cg20201030
cg20203210
cg20203854
cg20204455
cg20206322
cg20208498
cg20209359
cg20210329
cg20210449
cg20211506
cg20212304
cg20213024
cg20215480
cg20215494
cg20215831
cg20215948
cg20220121
cg20220580
cg20223687
cg20224061
cg20224751
cg20226149
cg20226162
cg20228101
cg20228603
cg20228890
cg20229362
cg20229555
cg20230305
cg20232119
cg20233244
cg20235871
cg20236151
cg20236487
cg20237125
cg20238152
cg20238412
cg20238681
cg20240154
cg20241604
cg20242136
cg20242889
cg20242937
cg20242981
cg20243078
cg20244649
cg20245515
cg20245568
cg20247011
cg20247222
cg20247523
cg20248403
cg20248611
cg20250134
cg20250341
cg20250343
cg20250922
cg20250988
cg20252435
cg20252517
cg20253340
cg20253350
cg20253913
cg20254168
cg20254733
cg20255284
cg20255560
cg20255699
cg20256738
cg20257330
cg20257460
cg20257797
cg20258083
cg20258768
cg20260312
cg20262540
cg20262684
cg20262722
cg20263165
cg20264033
cg20264093
cg20264573
cg20265360
cg20265572
cg20266226
cg20266229
cg20267590
cg20268683
cg20269520
cg20269876
cg20271366
cg20271389
cg20271692
cg20271985
cg20272102
cg20272415
cg20273843
cg20274783
cg20274978
cg20275066
cg20275462
cg20276793
cg20277250
cg20278269
cg20278439
cg20279479
cg20281046
cg20281117
cg20281554
cg20283468
cg20284682
cg20284705
cg20285723
cg20286147
cg20286261
cg20288105
cg20290001
cg20291602
cg20294457
cg20295120
cg20295408
cg20295973
cg20296141
cg20297360
cg20297631
cg20298005
cg20299105
cg20299573
cg20299656
cg20300592
cg20301593
cg20301888
cg20301962
cg20301980
cg20302957
cg20303001
cg20303033
cg20304401
cg20304526
cg20305286
cg20305912
cg20306093
cg20307021
cg20309240
cg20310100
cg20310532
cg20311065
cg20311197
cg20311333
cg20312077
cg20312390
cg20313364
cg20313522
cg20313798
cg20313902
cg20314184
cg20314560
cg20319634
cg20319911
cg20320111
cg20320574
cg20320905
cg20321250
cg20321498
cg20324928
cg20325092
cg20325280
cg20325800
cg20326359
cg20326388
cg20326622
cg20328160
cg20328726
cg20329021
cg20329220
cg20329533
cg20329723
cg20332060
cg20332112
cg20332404
cg20332806
cg20332866
cg20333067
cg20333536
cg20334513
cg20334591
cg20336730
cg20337687
cg20337698
cg20338393
cg20339692
cg20340405
cg20345015
cg20347101
cg20348895
cg20349231
cg20349448
cg20349574
cg20349793
cg20350501
cg20350716
cg20352786
cg20353685
cg20354231
cg20354485
cg20354859
cg20355644
cg20355731
cg20358061
cg20358158
cg20359535
cg20360428
cg20360810
cg20361960
cg20363699
cg20364241
cg20364505
cg20364531
cg20364820
cg20364988
cg20365451
cg20365719
cg20366296
cg20367170
cg20368377
cg20370901
cg20372690
cg20373587
cg20374114
cg20374928
cg20375388
cg20375585
cg20376489
cg20377766
cg20379598
cg20383101
cg20383766
cg20384732
cg20385129
cg20385366
cg20386219
cg20386784
cg20387256
cg20388428
cg20389009
cg20390826
cg20391556
cg20391668
cg20391833
cg20393002
cg20393549
cg20393882
cg20394609
cg20395490
cg20397219
cg20398571
cg20400718
cg20401786
cg20401833
cg20402628
cg20402659
cg20402990
cg20405114
cg20405809
cg20408074
cg20409368
cg20409922
cg20410062
cg20411727
cg20412698
cg20413331
cg20414217
cg20414893
cg20416139
cg20416574
cg20417195
cg20417233
cg20417583
cg20418204
cg20418818
cg20419802
cg20421360
cg20423368
cg20423484
cg20423519
cg20423581
cg20423982
cg20425150
cg20425154
cg20426729
cg20428120
cg20428887
cg20429584
cg20430870
cg20431488
cg20432401
cg20433828
cg20434300
cg20435370
cg20435725
cg20437718
cg20437876
cg20438427
cg20438820
cg20439892
cg20441912
cg20442586
cg20442636
cg20442722
cg20443413
cg20444525
cg20444604
cg20444784
cg20444858
cg20445967
cg20447508
cg20447754
cg20448617
cg20448710
cg20448974
cg20449134
cg20449764
cg20450338
cg20450977
cg20452609
cg20454464
cg20456732
cg20457894
cg20458277
cg20461196
cg20462569
cg20463302
cg20464438
cg20464617
cg20465830
cg20466045
cg20466739
cg20468462
cg20469666
cg20469780
cg20469847
cg20472189
cg20472939
cg20473622
cg20475035
cg20475304
cg20476329
cg20477059
cg20477274
cg20477318
cg20477464
cg20477962
cg20479054
cg20479672
cg20481037
cg20481416
cg20482788
cg20482922
cg20483694
cg20484215
cg20484640
cg20485361
cg20485932
cg20486417
cg20486643
cg20488573
cg20489954
cg20492230
cg20493229
cg20493661
cg20494196
cg20494576
cg20494682
cg20494995
cg20496061
cg20496485
cg20496613
cg20499993
cg20500081
cg20500839
cg20501883
cg20502901
cg20503050
cg20503077
cg20503432
cg20503907
cg20505486
cg20507363
cg20507643
cg20508345
cg20508743
cg20508815
cg20510070
cg20510418
cg20510500
cg20510675
cg20510772
cg20511463
cg20511534
cg20513398
cg20514320
cg20514367
cg20516699
cg20517615
cg20518942
cg20520147
cg20521104
cg20521277
cg20522505
cg20523278
cg20523569
cg20523891
cg20525663
cg20526943
cg20527049
cg20527373
cg20527398
cg20527733
cg20529334
cg20533095
cg20533579
cg20534297
cg20534596
cg20535026
cg20535197
cg20535425
cg20535931
cg20537464
cg20538951
cg20539350
cg20539360
cg20539430
cg20539798
cg20540370
cg20541233
cg20541376
cg20541925
cg20542592
cg20545224
cg20545626
cg20547806
cg20549186
cg20550954
cg20552012
cg20553058
cg20554397
cg20554822
cg20554832
cg20555222
cg20556216
cg20556704
cg20558497
cg20559422
cg20559600
cg20559786
cg20560038
cg20563971
cg20564442
cg20564496
cg20565374
cg20567176
cg20568408
cg20569129
cg20569562
cg20569940
cg20571115
cg20571404
cg20571825
cg20573729
cg20575660
cg20576638
cg20577102
cg20578581
cg20578850
cg20579505
cg20580912
cg20581076
cg20581154
cg20581424
cg20581490
cg20582547
cg20583250
cg20583271
cg20584997
cg20586091
cg20586239
cg20586328
cg20586366
cg20586764
cg20586911
cg20587968
cg20587970
cg20588605
cg20590680
cg20591136
cg20591587
cg20592656
cg20593404
cg20593599
cg20593868
cg20594433
cg20595818
cg20596590
cg20597714
cg20597812
cg20598555
cg20598650
cg20598808
cg20600154
cg20602628
cg20602842
cg20602954
cg20603668
cg20603821
cg20604634
cg20604645
cg20606340
cg20606964
cg20607684
cg20608095
cg20608329
cg20608892
cg20609331
cg20611453
cg20612962
cg20613468
cg20613639
cg20614148
cg20614157
cg20614214
cg20615655
cg20616125
cg20617637
cg20618527
cg20620067
cg20620652
cg20621459
cg20621471
cg20622111
cg20622629
cg20622826
cg20623645
cg20625065
cg20625903
cg20626144
cg20626321
cg20626391
cg20627509
cg20627546
cg20627643
cg20627743
cg20628718
cg20629468
cg20629667
cg20630363
cg20630442
cg20631224
cg20631839
cg20632416
cg20634628
cg20634754
cg20636457
cg20638450
cg20638644
cg20638805
cg20639203
cg20639942
cg20641020
cg20641423
cg20641450
cg20643621
cg20643659
cg20646533
cg20646889
cg20647158
cg20649256
cg20649716
cg20649848
cg20650035
cg20651456
cg20652371
cg20653227
cg20653689
cg20653859
cg20654746
cg20655405
cg20656058
cg20656477
cg20656595
cg20656962
cg20657188
cg20657306
cg20657383
cg20657674
cg20658149
cg20658918
cg20659064
cg20659736
cg20661756
cg20661965
cg20662397
cg20663688
cg20665709
cg20666428
cg20666738
cg20666807
cg20667330
cg20667960
cg20668607
cg20668952
cg20669822
cg20670404
cg20671790
cg20675040
cg20675251
cg20675557
cg20675616
cg20675840
cg20676303
cg20676413
cg20676760
cg20677078
cg20677114
cg20677261
cg20677962
cg20678128
cg20678665
cg20679403
cg20680308
cg20681626
cg20681653
cg20681704
cg20681783
cg20682376
cg20682991
cg20683250
cg20683454
cg20683809
cg20685520
cg20685897
cg20687190
cg20687553
cg20687587
cg20688114
cg20689232
cg20693303
cg20693615
cg20694253
cg20694303
cg20695203
cg20695578
cg20696198
cg20696493
cg20696674
cg20697075
cg20698037
cg20699097
cg20699227
cg20699457
cg20700435
cg20700549
cg20700576
cg20702862
cg20703467
cg20703581
cg20703731
cg20704585
cg20704793
cg20705570
cg20705829
cg20706620
cg20706621
cg20707921
cg20708224
cg20708535
cg20708961
cg20709797
cg20709984
cg20710569
cg20710890
cg20711639
cg20712925
cg20714059
cg20715506
cg20716074
cg20716100
cg20716998
cg20717053
cg20717077
cg20719263
cg20722353
cg20722698
cg20723599
cg20723941
cg20724014
cg20724918
cg20725157
cg20725493
cg20726070
cg20727233
cg20727345
cg20727403
cg20727449
cg20727814
cg20727998
cg20729130
cg20730917
cg20731562
cg20732166
cg20735015
cg20735069
cg20735183
cg20735259
cg20736490
cg20737769
cg20737836
cg20738924
cg20741163
cg20741528
cg20742080
cg20742548
cg20744275
cg20746081
cg20746451
cg20746702
cg20746762
cg20747401
cg20747565
cg20747789
cg20748131
cg20748558
cg20750953
cg20753979
cg20754394
cg20754430
cg20754582
cg20755309
cg20756175
cg20756454
cg20756702
cg20757966
cg20758932
cg20760467
cg20761303
cg20762182
cg20764753
cg20764796
cg20764907
cg20765571
cg20765985
cg20766940
cg20767257
cg20767722
cg20767890
cg20768340
cg20768342
cg20768669
cg20769256
cg20769683
cg20770075
cg20770498
cg20770572
cg20771687
cg20772373
cg20774413
cg20774646
cg20775222
cg20775712
cg20776462
cg20776891
cg20777257
cg20777656
cg20777740
cg20778411
cg20778496
cg20778694
cg20780319
cg20780612
cg20781234
cg20781526
cg20782286
cg20782731
cg20783453
cg20785177
cg20785313
cg20785695
cg20786489
cg20786740
cg20786779
cg20787634
cg20788673
cg20789691
cg20791323
cg20791412
cg20792256
cg20792381
cg20793648
cg20794546
cg20796544
cg20796883
cg20797068
cg20797188
cg20797431
cg20799503
cg20800579
cg20800816
cg20803076
cg20803423
cg20803549
cg20803780
cg20804072
cg20804581
cg20806140
cg20806274
cg20807583
cg20807821
cg20808224
cg20808578
cg20809690
cg20809829
cg20809929
cg20810684
cg20811321
cg20811586
cg20812209
cg20812354
cg20812929
cg20813927
cg20814882
cg20815539
cg20815643
cg20817228
cg20818341
cg20820808
cg20821042
cg20821082
cg20821544
cg20822087
cg20823055
cg20823181
cg20823529
cg20823730
cg20824200
cg20825769
cg20826526
cg20826737
cg20826759
cg20826792
cg20827346
cg20827882
cg20828969
cg20829176
cg20829256
cg20829789
cg20830565
cg20831236
cg20833774
cg20834643
cg20834966
cg20836156
cg20836817
cg20836993
cg20837803
cg20837938
cg20838623
cg20839522
cg20840639
cg20840800
cg20841362
cg20842340
cg20842435
cg20842969
cg20843080
cg20843984
cg20845262
cg20845305
cg20845336
cg20845342
cg20845684
cg20848710
cg20848924
cg20849062
cg20849935
cg20850055
cg20850981
cg20851265
cg20852653
cg20852738
cg20853229
cg20854570
cg20855042
cg20856750
cg20857301
cg20858284
cg20858577
cg20858611
cg20859451
cg20861053
cg20861237
cg20863160
cg20864028
cg20864859
cg20865782
cg20866409
cg20866592
cg20867157
cg20867475
cg20868058
cg20868359
cg20868463
cg20868868
cg20869310
cg20869999
cg20870372
cg20873579
cg20874987
cg20875182
cg20876428
cg20877162
cg20877230
cg20877507
cg20879279
cg20879959
cg20880339
cg20882459
cg20883882
cg20884109
cg20884330
cg20884589
cg20885342
cg20885910
cg20888184
cg20889631
cg20889774
cg20889841
cg20891060
cg20891225
cg20891817
cg20892606
cg20892674
cg20892743
cg20893291
cg20894936
cg20896063
cg20896293
cg20897026
cg20898922
cg20899329
cg20899581
cg20899713
cg20899718
cg20900557
cg20902850
cg20904024
cg20906217
cg20907137
cg20908200
cg20908297
cg20908894
cg20910562
cg20914792
cg20915150
cg20915907
cg20916804
cg20918220
cg20921874
cg20922957
cg20923676
cg20924269
cg20924972
cg20925400
cg20925763
cg20926353
cg20929132
cg20930299
cg20930329
cg20930685
cg20931662
cg20932644
cg20934323
cg20934481
cg20934697
cg20935057
cg20937317
cg20938689
cg20938846
cg20939736
cg20942625
cg20943076
cg20944651
cg20944928
cg20945463
cg20945764
cg20947127
cg20947553
cg20948347
cg20948604
cg20949223
cg20949320
cg20950092
cg20951194
cg20952364
cg20953510
cg20955193
cg20956187
cg20956629
cg20957029
cg20957182
cg20957317
cg20958434
cg20959274
cg20960039
cg20960167
cg20960953
cg20961007
cg20962833
cg20962915
cg20963015
cg20963047
cg20963267
cg20965017
cg20966032
cg20966148
cg20966187
cg20967147
cg20967183
cg20969061
cg20969105
cg20969614
cg20970086
cg20970149
cg20970685
cg20971263
cg20971459
cg20971995
cg20972091
cg20972142
cg20972216
cg20972342
cg20972559
cg20973396
cg20973417
cg20975546
cg20975954
cg20976708
cg20976951
cg20977192
cg20978698
cg20979032
cg20980303
cg20981001
cg20981286
cg20981451
cg20981728
cg20982223
cg20982367
cg20982911
cg20983902
cg20985028
cg20985617
cg20986443
cg20987072
cg20988870
cg20989591
cg20990400
cg20990527
cg20990620
cg20991261
cg20991341
cg20991470
cg20992330
cg20992733
cg20993262
cg20993764
cg20993868
cg20994227
cg20994829
cg20995185
cg20995835
cg20995984
cg20996348
cg20996825
cg20997355
cg20999516
cg20999797
cg21001260
cg21002146
cg21002157
cg21003584
cg21003892
cg21004538
cg21005457
cg21007530
cg21008928
cg21009400
cg21009420
cg21009935
cg21010129
cg21010476
cg21010686
cg21010973
cg21011350
cg21011835
cg21011909
cg21012380
cg21015393
cg21017113
cg21017406
cg21018522
cg21019072
cg21019771
cg21023447
cg21024422
cg21026933
cg21027052
cg21027267
cg21027792
cg21028460
cg21030536
cg21032476
cg21032535
cg21033116
cg21033675
cg21034366
cg21034784
cg21035964
cg21036007
cg21036164
cg21036766
cg21036852
cg21039099
cg21041011
cg21041202
cg21041228
cg21041447
cg21041594
cg21041694
cg21041751
cg21042032
cg21042333
cg21042477
cg21043289
cg21043691
cg21044349
cg21046959
cg21047528
cg21047761
cg21047835
cg21048770
cg21048930
cg21050013
cg21051086
cg21051907
cg21051976
cg21052403
cg21052788
cg21052844
cg21053644
cg21054563
cg21055540
cg21056783
cg21058129
cg21059054
cg21059543
cg21062931
cg21063154
cg21063275
cg21063400
cg21065959
cg21066415
cg21066506
cg21067079
cg21068149
cg21068703
cg21069494
cg21070527
cg21070846
cg21071076
cg21071625
cg21071940
cg21072513
cg21073776
cg21074943
cg21075870
cg21075976
cg21077378
cg21078108
cg21078195
cg21078247
cg21078414
cg21079604
cg21081039
cg21082444
cg21083189
cg21085001
cg21085274
cg21085594
cg21085701
cg21087300
cg21088159
cg21088468
cg21089394
cg21089976
cg21090278
cg21093119
cg21093215
cg21094249
cg21094465
cg21094501
cg21094949
cg21095142
cg21095318
cg21095379
cg21095395
cg21095610
cg21095983
cg21096591
cg21096716
cg21097091
cg21097504
cg21098892
cg21099111
cg21099718
cg21100596
cg21100690
cg21101714
cg21101750
cg21101893
cg21103668
cg21103758
cg21104892
cg21104950
cg21105577
cg21106486
cg21106946
cg21107143
cg21108999
cg21109011
cg21110089
cg21110322
cg21110825
cg21110873
cg21111301
cg21112831
cg21113094
cg21114004
cg21114049
cg21116334
cg21117368
cg21117728
cg21118250
cg21118881
cg21120458
cg21121943
cg21122605
cg21123299
cg21125207
cg21125709
cg21126035
cg21126118
cg21126306
cg21127134
cg21128600
cg21129115
cg21131402
cg21132114
cg21132759
cg21133266
cg21134501
cg21137289
cg21137501
cg21137983
cg21139063
cg21139564
cg21139941
cg21140633
cg21141026
cg21141034
cg21141470
cg21141827
cg21141980
cg21142000
cg21144274
cg21144587
cg21144882
cg21147167
cg21149921
cg21150992
cg21151200
cg21152173
cg21152316
cg21152376
cg21152476
cg21152485
cg21153204
cg21153622
cg21154304
cg21156200
cg21156702
cg21156776
cg21156936
cg21157094
cg21157301
cg21158501
cg21158526
cg21158551
cg21158561
cg21160516
cg21160562
cg21160877
cg21161173
cg21162351
cg21163262
cg21163765
cg21164410
cg21164640
cg21165045
cg21165122
cg21165224
cg21165567
cg21165641
cg21166047
cg21166143
cg21166544
cg21167453
cg21168458
cg21169995
cg21170820
cg21171639
cg21171800
cg21172962
cg21173157
cg21173221
cg21173489
cg21173642
cg21174114
cg21175676
cg21177063
cg21177064
cg21177257
cg21177713
cg21178143
cg21179412
cg21180923
cg21184204
cg21184257
cg21184806
cg21185154
cg21185936
cg21186888
cg21187554
cg21187898
cg21188233
cg21188507
cg21188989
cg21189010
cg21189019
cg21189477
cg21190145
cg21191508
cg21192238
cg21192452
cg21192905
cg21193212
cg21193813
cg21194341
cg21194454
cg21194765
cg21195535
cg21196034
cg21196136
cg21196597
cg21197232
cg21197363
cg21197371
cg21197685
cg21199120
cg21199346
cg21200515
cg21200735
cg21201844
cg21202732
cg21203956
cg21203984
cg21203998
cg21206180
cg21206234
cg21206915
cg21207498
cg21207699
cg21209113
cg21209282
cg21209629
cg21211299
cg21211680
cg21212014
cg21212624
cg21212977
cg21213306
cg21214232
cg21214300
cg21214449
cg21214969
cg21215961
cg21216010
cg21216606
cg21218646
cg21219864
cg21220536
cg21220623
cg21220873
cg21221511
cg21221785
cg21221891
cg21222110
cg21224349
cg21226843
cg21227060
cg21227085
cg21228075
cg21228642
cg21228792
cg21229135
cg21229901
cg21230425
cg21230578
cg21231853
cg21232397
cg21232490
cg21232879
cg21233252
cg21235025
cg21235179
cg21235359
cg21236090
cg21236663
cg21237037
cg21238516
cg21239378
cg21240283
cg21240551
cg21240954
cg21240990
cg21241389
cg21242584
cg21243031
cg21243143
cg21244253
cg21244845
cg21245719
cg21246325
cg21246490
cg21246673
cg21247263
cg21249582
cg21251344
cg21251452
cg21252148
cg21252906
cg21253474
cg21253551
cg21254605
cg21254778
cg21254796
cg21255826
cg21257081
cg21257293
cg21258001
cg21258305
cg21260118
cg21262907
cg21265404
cg21267113
cg21267232
cg21269045
cg21269893
cg21273787
cg21274067
cg21278164
cg21278370
cg21278796
cg21279155
cg21279613
cg21279826
cg21279865
cg21280976
cg21282076
cg21282669
cg21282998
cg21286015
cg21286416
cg21286768
cg21286921
cg21288207
cg21288259
cg21288414
cg21289365
cg21289995
cg21292012
cg21292912
cg21293013
cg21293091
cg21294714
cg21295209
cg21295398
cg21296675
cg21296878
cg21301391
cg21301499
cg21301655
cg21302407
cg21304367
cg21304498
cg21304871
cg21305475
cg21307126
cg21307374
cg21307424
cg21307775
cg21308011
cg21308919
cg21309582
cg21310034
cg21311223
cg21311292
cg21311952
cg21312281
cg21312337
cg21314304
cg21314471
cg21314662
cg21314978
cg21318547
cg21319613
cg21319686
cg21320945
cg21321814
cg21323738
cg21323836
cg21323993
cg21325941
cg21329307
cg21330088
cg21330577
cg21331290
cg21331545
cg21332426
cg21333026
cg21333147
cg21335375
cg21335826
cg21336581
cg21338240
cg21339555
cg21340093
cg21341170
cg21342276
cg21343223
cg21343859
cg21344200
cg21346031
cg21346063
cg21346925
cg21347444
cg21347729
cg21348937
cg21349901
cg21350073
cg21350691
cg21350697
cg21350892
cg21351140
cg21351873
cg21352393
cg21354397
cg21355042
cg21355338
cg21357536
cg21357729
cg21358429
cg21361342
cg21364782
cg21364806
cg21367580
cg21368154
cg21368526
cg21372672
cg21373616
cg21374276
cg21376120
cg21376133
cg21376570
cg21377260
cg21377396
cg21377518
cg21377680
cg21379666
cg21379682
cg21381395
cg21381909
cg21382564
cg21382720
cg21382847
cg21383220
cg21385304
cg21385411
cg21385522
cg21385615
cg21386687
cg21386904
cg21387117
cg21389924
cg21391659
cg21391668
cg21391861
cg21392229
cg21392893
cg21393149
cg21393387
cg21393587
cg21395158
cg21395198
cg21395384
cg21395626
cg21396553
cg21396558
cg21397124
cg21398071
cg21398435
cg21399118
cg21399320
cg21399385
cg21399445
cg21399992
cg21401546
cg21401740
cg21402453
cg21403543
cg21404851
cg21404933
cg21405394
cg21406063
cg21406548
cg21406566
cg21406606
cg21409857
cg21410132
cg21412054
cg21412084
cg21414336
cg21415219
cg21415604
cg21415708
cg21417030
cg21418044
cg21419689
cg21420109
cg21420272
cg21420896
cg21422650
cg21422834
cg21423610
cg21424595
cg21425513
cg21425723
cg21426897
cg21428095
cg21428628
cg21428733
cg21428908
cg21429173
cg21429728
cg21429780
cg21430464
cg21431525
cg21432745
cg21433332
cg21433933
cg21434402
cg21434886
cg21435360
cg21437119
cg21437470
cg21437865
cg21438681
cg21438754
cg21439880
cg21441256
cg21441716
cg21443284
cg21443531
cg21444484
cg21445553
cg21445913
cg21446455
cg21447147
cg21447170
cg21448033
cg21448741
cg21448781
cg21449352
cg21450700
cg21451455
cg21452025
cg21453409
cg21456916
cg21457541
cg21458030
cg21460946
cg21461033
cg21462477
cg21462999
cg21464102
cg21464596
cg21464698
cg21465252
cg21466043
cg21467371
cg21467828
cg21469153
cg21471053
cg21472059
cg21472198
cg21473147
cg21474022
cg21474095
cg21475963
cg21476536
cg21476837
cg21478609
cg21479762
cg21480165
cg21480902
cg21481021
cg21482019
cg21482074
cg21482217
cg21482377
cg21483539
cg21483702
cg21483735
cg21484512
cg21485150
cg21485906
cg21486195
cg21486712
cg21487447
cg21487894
cg21488555
cg21489692
cg21491308
cg21491365
cg21493212
cg21496672
cg21496761
cg21496831
cg21497739
cg21499006
cg21499467
cg21499895
cg21500063
cg21500456
cg21500549
cg21501096
cg21501436
cg21502629
cg21502663
cg21502695
cg21503330
cg21503619
cg21504815
cg21505015
cg21507636
cg21509645
cg21509846
cg21509901
cg21510284
cg21511056
cg21511395
cg21511748
cg21511979
cg21512599
cg21514834
cg21515494
cg21515879
cg21516353
cg21516666
cg21518248
cg21518287
cg21518654
cg21518746
cg21518974
cg21520564
cg21520684
cg21520950
cg21521779
cg21522932
cg21523701
cg21524199
cg21524356
cg21524398
cg21525092
cg21525314
cg21527724
cg21528040
cg21530621
cg21531444
cg21532236
cg21532334
cg21533303
cg21533964
cg21533977
cg21534309
cg21535199
cg21535222
cg21535871
cg21535976
cg21537122
cg21537212
cg21537459
cg21537939
cg21538190
cg21538259
cg21538355
cg21539907
cg21540460
cg21540970
cg21541272
cg21542652
cg21542951
cg21543081
cg21543123
cg21543489
cg21543640
cg21543899
cg21544075
cg21544702
cg21544818
cg21545052
cg21545611
cg21546286
cg21546996
cg21547594
cg21547845
cg21548955
cg21549011
cg21549457
cg21550006
cg21550165
cg21550279
cg21554399
cg21555435
cg21555793
cg21558614
cg21558706
cg21559013
cg21559117
cg21559154
cg21559755
cg21561392
cg21562186
cg21564217
cg21565781
cg21565802
cg21567090
cg21567298
cg21567404
cg21567831
cg21570062
cg21570182
cg21570277
cg21570431
cg21570493
cg21571245
cg21572730
cg21572997
cg21574582
cg21574864
cg21576151
cg21576555
cg21577036
cg21577639
cg21578424
cg21578783
cg21579415
cg21581088
cg21581381
cg21581567
cg21581855
cg21582633
cg21582695
cg21583400
cg21583727
cg21583961
cg21584251
cg21584823
cg21585068
cg21585627
cg21585671
cg21585845
cg21587709
cg21589460
cg21590497
cg21591553
cg21593628
cg21594014
cg21594343
cg21594541
cg21594642
cg21595240
cg21599215
cg21599794
cg21600678
cg21603421
cg21603563
cg21603676
cg21604464
cg21604601
cg21604697
cg21604726
cg21605271
cg21605512
cg21605731
cg21606168
cg21606202
cg21606744
cg21608022
cg21610164
cg21610999
cg21613662
cg21615898
cg21616720
cg21617916
cg21618418
cg21618529
cg21618548
cg21618694
cg21618718
cg21618784
cg21619773
cg21619881
cg21619883
cg21622831
cg21623115
cg21623175
cg21623633
cg21623841
cg21625829
cg21626820
cg21626986
cg21629657
cg21629842
cg21631409
cg21632117
cg21632181
cg21632230
cg21634242
cg21634818
cg21637172
cg21637776
cg21638094
cg21639435
cg21639553
cg21639675
cg21640261
cg21640931
cg21642229
cg21642251
cg21642396
cg21643265
cg21643429
cg21643513
cg21644611
cg21644732
cg21644830
cg21645762
cg21646060
cg21649761
cg21652771
cg21653586
cg21653804
cg21655448
cg21656108
cg21659206
cg21659572
cg21660040
cg21660300
cg21662478
cg21662491
cg21662836
cg21664388
cg21664781
cg21665151
cg21665448
cg21665502
cg21665599
cg21665869
cg21666957
cg21667069
cg21667498
cg21668231
cg21669037
cg21670599
cg21672379
cg21672468
cg21673175
cg21673929
cg21674418
cg21676005
cg21677594
cg21679039
cg21679098
cg21680896
cg21683154
cg21683159
cg21683927
cg21684505
cg21685195
cg21685775
cg21688533
cg21688634
cg21689824
cg21690675
cg21691893
cg21692666
cg21694626
cg21695436
cg21696256
cg21698879
cg21700293
cg21700582
cg21700863
cg21704267
cg21704788
cg21705506
cg21705625
cg21707131
cg21707816
cg21708890
cg21709671
cg21710992
cg21711554
cg21712038
cg21712790
cg21713780
cg21720236
cg21720265
cg21720268
cg21720373
cg21720618
cg21720999
cg21722795
cg21723246
cg21723382
cg21724658
cg21726325
cg21727470
cg21727574
cg21727899
cg21727907
cg21728840
cg21733973
cg21734168
cg21734318
cg21735128
cg21735530
cg21735670
cg21735676
cg21736089
cg21736205
cg21736597
cg21737665
cg21738631
cg21739681
cg21741198
cg21741858
cg21742060
cg21742585
cg21743929
cg21744965
cg21745599
cg21747188
cg21747405
cg21747842
cg21748578
cg21749317
cg21749456
cg21751739
cg21752292
cg21752357
cg21752889
cg21754343
cg21755396
cg21755487
cg21757392
cg21757988
cg21758171
cg21759734
cg21760302
cg21761171
cg21762236
cg21763723
cg21763814
cg21765440
cg21765753
cg21766145
cg21766651
cg21767461
cg21769640
cg21771408
cg21771528
cg21774397
cg21775122
cg21776678
cg21777364
cg21777602
cg21777866
cg21779247
cg21780154
cg21780796
cg21781085
cg21782998
cg21783156
cg21783223
cg21784030
cg21784859
cg21785102
cg21786227
cg21787303
cg21787489
cg21788878
cg21789181
cg21789440
cg21789510
cg21790818
cg21791083
cg21793044
cg21794008
cg21794066
cg21795914
cg21796313
cg21796765
cg21797046
cg21797739
cg21797898
cg21797973
cg21800382
cg21801085
cg21802401
cg21802687
cg21803141
cg21803661
cg21803797
cg21806233
cg21806409
cg21807253
cg21807343
cg21808131
cg21808470
cg21808937
cg21809217
cg21810664
cg21811549
cg21812211
cg21814362
cg21814615
cg21815502
cg21817935
cg21822170
cg21822711
cg21823025
cg21824770
cg21825577
cg21827221
cg21828341
cg21828751
cg21829420
cg21831587
cg21832962
cg21833728
cg21835378
cg21836827
cg21837471
cg21840035
cg21840121
cg21840672
cg21842246
cg21842731
cg21843195
cg21843262
cg21844246
cg21844331
cg21844726
cg21845373
cg21846159
cg21846669
cg21847859
cg21848066
cg21848724
cg21850429
cg21852342
cg21852905
cg21852926
cg21853198
cg21853296
cg21853836
cg21856435
cg21856771
cg21857017
cg21857146
cg21858446
cg21858856
cg21858899
cg21859000
cg21860926
cg21861403
cg21862797
cg21863826
cg21863946
cg21864026
cg21864616
cg21865923
cg21866125
cg21866431
cg21866947
cg21867608
cg21867839
cg21868502
cg21868636
cg21868699
cg21869524
cg21869646
cg21870274
cg21870518
cg21870885
cg21871203
cg21872009
cg21872428
cg21872919
cg21873567
cg21873858
cg21874706
cg21875216
cg21877500
cg21878211
cg21879320
cg21879761
cg21880331
cg21880422
cg21882037
cg21883115
cg21884372
cg21887309
cg21887489
cg21887581
cg21889078
cg21890592
cg21890850
cg21891745
cg21892463
cg21892758
cg21893461
cg21893651
cg21893751
cg21893931
cg21894728
cg21896661
cg21897004
cg21898280
cg21900653
cg21901361
cg21902160
cg21903079
cg21904654
cg21905627
cg21906138
cg21906539
cg21906586
cg21906644
cg21908038
cg21909192
cg21909533
cg21909733
cg21909782
cg21911100
cg21911143
cg21912197
cg21913027
cg21914477
cg21915666
cg21915962
cg21917933
cg21918105
cg21920872
cg21921584
cg21922194
cg21922214
cg21922369
cg21922416
cg21925135
cg21925503
cg21928406
cg21929784
cg21930286
cg21930842
cg21930889
cg21930968
cg21931552
cg21931864
cg21932190
cg21932343
cg21932400
cg21932466
cg21932743
cg21933197
cg21934337
cg21935503
cg21936145
cg21936261
cg21937028
cg21937152
cg21937887
cg21938694
cg21939303
cg21940339
cg21941796
cg21942701
cg21944221
cg21944701
cg21945322
cg21945686
cg21945946
cg21946496
cg21947488
cg21948030
cg21948071
cg21948827
cg21949097
cg21950609
cg21953702
cg21956862
cg21957306
cg21958457
cg21959034
cg21959414
cg21959912
cg21962600
cg21962608
cg21962962
cg21963048
cg21963218
cg21963320
cg21963583
cg21963720
cg21964058
cg21965565
cg21966345
cg21968438
cg21968530
cg21969548
cg21969566
cg21970259
cg21970626
cg21970748
cg21972664
cg21973309
cg21974985
cg21977057
cg21979437
cg21980338
cg21981298
cg21983048
cg21984129
cg21984635
cg21985132
cg21986148
cg21986174
cg21986226
cg21987135
cg21987390
cg21987731
cg21988296
cg21989307
cg21989314
cg21990316
cg21991913
cg21994152
cg21995068
cg21995203
cg21995377
cg21995484
cg21995847
cg21996134
cg21996139
cg21996336
cg21997034
cg21997182
cg21997198
cg21998354
cg21998505
cg21998566
cg21999563
cg22000984
cg22001073
cg22001279
cg22002733
cg22002746
cg22003124
cg22003347
cg22004258
cg22005401
cg22006699
cg22009593
cg22010058
cg22010094
cg22011538
cg22012333
cg22012477
cg22012577
cg22012975
cg22013619
cg22014379
cg22014891
cg22014986
cg22015128
cg22016447
cg22017187
cg22017654
cg22018116
cg22019065
cg22019178
cg22020207
cg22020455
cg22021768
cg22021832
cg22022580
cg22022857
cg22023035
cg22027360
cg22027879
cg22028367
cg22028814
cg22029073
cg22029476
cg22030214
cg22030421
cg22031411
cg22031596
cg22032092
cg22034268
cg22036057
cg22037209
cg22038319
cg22039215
cg22040728
cg22040809
cg22040889
cg22040989
cg22041073
cg22041446
cg22041507
cg22042005
cg22042157
cg22042992
cg22043777
cg22044216
cg22045604
cg22047143
cg22047977
cg22048833
cg22049321
cg22051015
cg22051170
cg22052720
cg22053558
cg22053560
cg22053721
cg22054015
cg22054593
cg22054658
cg22055451
cg22056142
cg22056476
cg22057846
cg22058467
cg22058533
cg22058816
cg22059431
cg22059735
cg22060694
cg22062383
cg22063722
cg22064440
cg22065923
cg22066146
cg22066262
cg22067617
cg22068400
cg22068759
cg22069017
cg22069347
cg22069388
cg22070177
cg22070266
cg22070865
cg22071169
cg22072462
cg22072691
cg22072825
cg22073401
cg22073507
cg22073553
cg22074871
cg22075245
cg22076228
cg22076945
cg22077988
cg22080472
cg22081367
cg22082216
cg22082601
cg22083062
cg22083641
cg22085718
cg22086011
cg22087053
cg22087953
cg22090266
cg22092111
cg22093640
cg22093885
cg22094050
cg22094075
cg22094706
cg22095238
cg22095396
cg22096032
cg22098042
cg22099398
cg22099521
cg22104394
cg22104743
cg22105103
cg22105215
cg22105495
cg22106265
cg22106628
cg22107546
cg22107662
cg22108265
cg22108680
cg22109801
cg22110492
cg22114133
cg22114209
cg22114267
cg22115126
cg22116530
cg22116555
cg22116966
cg22117193
cg22117642
cg22118113
cg22118645
cg22120509
cg22120738
cg22120894
cg22122542
cg22122572
cg22123459
cg22123804
cg22123825
cg22124493
cg22125253
cg22125717
cg22125950
cg22127299
cg22128830
cg22129241
cg22130067
cg22130734
cg22130868
cg22131249
cg22131547
cg22132026
cg22132964
cg22133058
cg22133949
cg22135511
cg22135583
cg22136020
cg22136317
cg22136600
cg22136960
cg22139648
cg22139774
cg22141780
cg22142212
cg22143120
cg22144892
cg22145940
cg22147827
cg22148186
cg22148934
cg22148999
cg22149095
cg22150440
cg22150925
cg22151186
cg22152229
cg22152618
cg22152667
cg22152734
cg22153062
cg22154293
cg22154447
cg22155325
cg22155755
cg22157255
cg22158158
cg22158252
cg22158388
cg22158476
cg22159716
cg22160349
cg22161736
cg22162314
cg22162478
cg22163834
cg22163966
cg22164177
cg22164216
cg22165480
cg22166195
cg22167093
cg22167498
cg22168674
cg22169270
cg22169782
cg22170222
cg22171036
cg22171314
cg22173481
cg22174010
cg22174356
cg22176254
cg22177227
cg22177585
cg22177721
cg22178519
cg22179552
cg22180614
cg22180738
cg22182781
cg22183053
cg22184891
cg22185268
cg22185643
cg22185847
cg22187246
cg22191443
cg22191682
cg22191803
cg22192412
cg22192744
cg22193393
cg22193447
cg22193924
cg22194396
cg22194761
cg22195836
cg22195880
cg22197092
cg22197358
cg22198623
cg22199216
cg22199361
cg22201646
cg22201997
cg22202653
cg22203862
cg22204050
cg22204764
cg22204954
cg22205573
cg22205607
cg22206240
cg22207141
cg22208536
cg22209476
cg22209588
cg22211266
cg22211497
cg22211749
cg22211784
cg22212542
cg22213193
cg22215836
cg22216431
cg22216952
cg22217676
cg22218470
cg22219776
cg22219933
cg22220545
cg22222355
cg22222592
cg22224083
cg22224202
cg22225307
cg22225685
cg22225918
cg22226526
cg22227474
cg22227747
cg22227893
cg22229836
cg22230293
cg22230584
cg22231758
cg22232048
cg22232424
cg22233152
cg22233255
cg22233726
cg22234135
cg22235936
cg22236073
cg22236711
cg22237508
cg22238692
cg22239376
cg22241014
cg22241177
cg22243494
cg22243989
cg22246565
cg22246666
cg22247005
cg22249754
cg22249956
cg22250376
cg22251401
cg22252283
cg22252903
cg22252938
cg22254313
cg22255378
cg22255404
cg22255514
cg22255532
cg22257747
cg22257753
cg22258230
cg22258490
cg22258758
cg22259242
cg22260196
cg22260982
cg22261399
cg22261761
cg22261987
cg22265796
cg22267131
cg22267527
cg22267542
cg22268093
cg22268279
cg22268467
cg22269622
cg22269969
cg22270914
cg22272240
cg22272911
cg22273242
cg22273354
cg22274522
cg22275314
cg22276047
cg22276251
cg22276519
cg22276528
cg22277272
cg22277357
cg22278668
cg22280210
cg22281372
cg22281935
cg22282632
cg22282896
cg22283959
cg22284514
cg22284786
cg22286996
cg22287166
cg22287731
cg22288066
cg22290284
cg22290935
cg22291580
cg22291742
cg22292390
cg22294288
cg22297156
cg22297305
cg22298437
cg22298470
cg22298609
cg22300615
cg22300727
cg22303227
cg22305782
cg22306579
cg22308014
cg22308240
cg22308746
cg22308926
cg22311436
cg22312050
cg22313601
cg22316154
cg22317184
cg22317776
cg22318077
cg22318821
cg22320231
cg22320833
cg22321514
cg22324618
cg22326188
cg22326239
cg22326420
cg22326973
cg22328857
cg22330695
cg22332495
cg22332589
cg22332696
cg22334320
cg22336754
cg22338677
cg22344661
cg22344949
cg22345349
cg22345896
cg22346179
cg22346764
cg22347126
cg22347633
cg22349261
cg22349387
cg22349487
cg22350729
cg22352717
cg22353381
cg22354397
cg22354447
cg22354505
cg22355558
cg22357014
cg22358067
cg22358241
cg22361409
cg22361727
cg22361816
cg22362837
cg22363643
cg22364098
cg22364604
cg22364675
cg22364729
cg22365450
cg22366696
cg22366885
cg22366938
cg22368426
cg22369009
cg22369362
cg22371600
cg22371952
cg22371963
cg22372508
cg22373294
cg22373450
cg22373472
cg22375332
cg22375718
cg22375853
cg22377117
cg22380663
cg22380849
cg22381527
cg22381563
cg22382112
cg22382197
cg22383744
cg22384010
cg22388316
cg22389215
cg22389615
cg22392250
cg22392276
cg22392809
cg22394869
cg22394889
cg22396730
cg22398426
cg22400787
cg22402291
cg22403154
cg22404196
cg22404551
cg22404786
cg22405122
cg22405521
cg22406415
cg22406869
cg22407123
cg22407154
cg22407255
cg22407511
cg22407879
cg22408559
cg22411185
cg22411415
cg22411830
cg22411837
cg22413399
cg22413749
cg22415591
cg22415784
cg22415810
cg22416599
cg22416672
cg22418083
cg22420671
cg22420756
cg22423821
cg22423841
cg22426139
cg22426228
cg22426650
cg22429896
cg22432133
cg22432182
cg22432410
cg22432612
cg22433141
cg22434333
cg22434633
cg22434766
cg22435349
cg22436103
cg22436634
cg22438284
cg22439381
cg22439783
cg22440706
cg22441237
cg22442210
cg22443102
cg22443258
cg22443404
cg22445183
cg22447396
cg22447539
cg22448679
cg22449330
cg22451782
cg22453033
cg22454564
cg22455197
cg22455667
cg22456785
cg22457102
cg22457256
cg22458832
cg22458888
cg22458965
cg22459051
cg22459078
cg22459320
cg22460063
cg22460590
cg22461298
cg22461375
cg22463138
cg22464292
cg22464447
cg22464455
cg22466573
cg22466726
cg22466850
cg22466967
cg22467304
cg22469720
cg22471496
cg22472953
cg22474480
cg22475008
cg22475082
cg22476963
cg22477766
cg22478179
cg22478447
cg22478966
cg22480490
cg22481882
cg22482048
cg22482142
cg22482191
cg22483030
cg22483634
cg22484390
cg22484959
cg22485344
cg22486083
cg22487242
cg22487367
cg22488780
cg22489198
cg22491207
cg22492936
cg22493236
cg22493809
cg22493873
cg22494346
cg22494808
cg22495150
cg22495298
cg22496380
cg22496920
cg22498050
cg22499139
cg22499237
cg22500559
cg22500738
cg22502179
cg22502621
cg22503116
cg22504933
cg22505295
cg22505778
cg22508069
cg22508143
cg22508530
cg22509113
cg22510362
cg22510396
cg22510911
cg22511073
cg22511074
cg22511432
cg22511706
cg22514743
cg22515648
cg22515696
cg22516105
cg22516161
cg22516721
cg22517607
cg22517681
cg22518769
cg22519158
cg22519672
cg22521135
cg22521818
cg22522402
cg22522985
cg22523074
cg22523729
cg22523851
cg22525941
cg22527535
cg22529427
cg22529668
cg22529822
cg22531257
cg22533724
cg22534288
cg22534777
cg22535363
cg22535679
cg22536508
cg22537843
cg22538535
cg22539280
cg22540561
cg22541535
cg22541830
cg22541831
cg22542036
cg22542120
cg22542147
cg22542420
cg22542632
cg22542685
cg22542702
cg22544007
cg22545618
cg22546134
cg22547286
cg22547550
cg22550397
cg22551695
cg22551751
cg22552237
cg22552312
cg22552448
cg22553357
cg22553717
cg22555543
cg22556069
cg22556300
cg22556816
cg22557523
cg22559355
cg22559788
cg22559801
cg22560952
cg22561380
cg22561567
cg22562021
cg22562335
cg22562363
cg22562509
cg22562596
cg22563036
cg22563742
cg22563980
cg22564285
cg22564551
cg22564599
cg22565361
cg22572090
cg22572125
cg22573179
cg22574873
cg22575379
cg22577120
cg22578373
cg22578698
cg22579467
cg22579948
cg22580088
cg22580603
cg22581364
cg22582671
cg22584157
cg22584296
cg22584440
cg22587675
cg22587804
cg22588702
cg22588712
cg22588799
cg22589778
cg22590099
cg22590315
cg22590594
cg22591006
cg22591672
cg22591862
cg22592346
cg22593651
cg22593889
cg22594098
cg22594737
cg22595315
cg22595526
cg22595593
cg22595806
cg22595864
cg22595970
cg22596861
cg22597981
cg22598179
cg22598267
cg22598840
cg22600284
cg22603366
cg22604188
cg22604393
cg22604793
cg22605598
cg22605641
cg22605785
cg22606179
cg22606769
cg22607688
cg22608521
cg22608996
cg22609331
cg22609510
cg22609539
cg22609722
cg22610410
cg22610787
cg22611973
cg22612318
cg22612982
cg22613042
cg22613240
cg22613956
cg22613969
cg22614748
cg22616596
cg22616671
cg22616687
cg22617703
cg22617898
cg22618752
cg22618905
cg22619910
cg22621006
cg22621161
cg22621535
cg22621542
cg22621663
cg22621706
cg22622183
cg22622676
cg22623273
cg22624116
cg22625418
cg22625576
cg22627222
cg22628064
cg22629035
cg22629482
cg22629722
cg22630160
cg22630768
cg22634027
cg22634105
cg22635098
cg22635880
cg22636056
cg22636191
cg22637722
cg22638471
cg22638505
cg22639048
cg22640202
cg22643233
cg22643337
cg22646054
cg22648015
cg22648282
cg22648967
cg22649124
cg22649289
cg22649290
cg22649640
cg22651603
cg22651692
cg22651968
cg22652960
cg22652999
cg22654517
cg22654601
cg22654677
cg22656544
cg22656550
cg22656997
cg22657059
cg22657457
cg22658129
cg22658229
cg22658660
cg22661742
cg22661775
cg22662834
cg22662844
cg22664922
cg22666513
cg22666828
cg22668218
cg22669002
cg22669842
cg22670733
cg22670843
cg22671611
cg22672389
cg22672796
cg22673336
cg22674388
cg22674430
cg22674977
cg22675593
cg22676447
cg22676984
cg22677199
cg22678674
cg22678734
cg22679858
cg22680066
cg22680911
cg22682254
cg22683283
cg22683657
cg22684065
cg22684316
cg22685226
cg22685566
cg22685643
cg22685907
cg22686253
cg22688687
cg22688894
cg22689396
cg22689836
cg22690103
cg22690188
cg22691336
cg22692118
cg22694630
cg22696391
cg22696612
cg22697572
cg22698031
cg22699461
cg22700039
cg22700312
cg22700365
cg22701048
cg22701346
cg22702949
cg22703043
cg22703198
cg22703972
cg22705316
cg22706438
cg22706889
cg22706901
cg22710391
cg22710840
cg22711185
cg22711619
cg22712785
cg22713752
cg22714517
cg22715479
cg22716025
cg22717900
cg22717941
cg22718111
cg22722802
cg22722807
cg22724179
cg22724433
cg22724639
cg22724921
cg22725764
cg22725940
cg22726373
cg22726533
cg22728225
cg22728268
cg22728851
cg22729562
cg22730048
cg22730398
cg22730636
cg22730657
cg22731120
cg22731215
cg22731638
cg22732055
cg22732209
cg22733608
cg22734315
cg22734451
cg22734714
cg22736267
cg22736458
cg22736718
cg22736777
cg22739421
cg22739610
cg22740527
cg22742764
cg22743525
cg22744480
cg22745209
cg22745280
cg22745624
cg22746681
cg22747324
cg22748144
cg22748606
cg22751639
cg22753417
cg22753462
cg22753472
cg22753508
cg22753515
cg22753607
cg22753980
cg22754489
cg22756356
cg22757531
cg22757569
cg22758143
cg22759173
cg22759686
cg22760421
cg22761787
cg22761795
cg22763895
cg22763995
cg22764186
cg22765718
cg22766368
cg22766585
cg22767001
cg22767164
cg22767754
cg22767914
cg22768273
cg22769483
cg22769911
cg22770088
cg22771332
cg22771759
cg22771861
cg22772235
cg22772698
cg22773100
cg22773314
cg22773883
cg22774681
cg22774922
cg22775415
cg22776304
cg22776443
cg22776504
cg22777553
cg22777883
cg22778503
cg22779195
cg22779553
cg22779687
cg22781063
cg22781211
cg22781961
cg22785256
cg22785503
cg22785972
cg22786013
cg22786898
cg22786923
cg22788846
cg22788909
cg22789415
cg22789937
cg22790926
cg22793065
cg22793067
cg22794127
cg22795192
cg22796313
cg22796834
cg22797182
cg22797365
cg22797884
cg22797907
cg22797978
cg22798287
cg22798303
cg22801075
cg22802167
cg22802773
cg22803772
cg22803950
cg22804352
cg22804593
cg22804606
cg22805431
cg22805500
cg22805605
cg22805813
cg22807598
cg22808713
cg22809780
cg22810105
cg22810196
cg22810198
cg22810515
cg22812571
cg22813165
cg22813310
cg22814417
cg22814564
cg22814875
cg22815670
cg22815873
cg22816218
cg22816621
cg22817315
cg22817647
cg22818319
cg22818873
cg22819952
cg22821189
cg22821930
cg22822440
cg22822890
cg22824366
cg22824450
cg22824934
cg22825525
cg22825664
cg22828967
cg22830805
cg22831795
cg22832747
cg22833127
cg22834498
cg22836066
cg22836207
cg22836546
cg22837814
cg22839082
cg22842855
cg22842932
cg22843723
cg22843978
cg22844780
cg22844849
cg22846741
cg22847221
cg22848031
cg22849485
cg22849543
cg22850505
cg22851175
cg22852134
cg22852177
cg22852196
cg22852503
cg22856329
cg22857324
cg22858278
cg22859054
cg22859135
cg22860195
cg22860534
cg22860848
cg22861794
cg22861832
cg22862656
cg22863347
cg22863700
cg22864052
cg22864077
cg22864168
cg22864244
cg22865700
cg22865737
cg22865769
cg22866147
cg22867154
cg22867162
cg22868425
cg22869224
cg22869804
cg22870596
cg22870667
cg22871566
cg22871659
cg22872002
cg22872349
cg22872448
cg22874828
cg22875855
cg22876699
cg22876713
cg22877925
cg22878469
cg22878786
cg22879057
cg22879316
cg22880202
cg22881325
cg22884029
cg22884857
cg22885136
cg22885278
cg22885407
cg22885628
cg22886985
cg22887215
cg22887748
cg22888781
cg22889570
cg22890705
cg22891099
cg22891500
cg22892485
cg22893532
cg22894161
cg22895305
cg22896703
cg22897634
cg22898527
cg22898871
cg22899037
cg22900217
cg22900519
cg22901294
cg22901940
cg22902358
cg22902400
cg22903528
cg22905859
cg22906692
cg22906924
cg22907277
cg22907692
cg22909083
cg22909226
cg22909383
cg22913354
cg22914125
cg22914762
cg22914764
cg22916593
cg22918356
cg22918695
cg22919657
cg22919686
cg22919784
cg22923319
cg22923487
cg22924269
cg22925103
cg22926554
cg22926824
cg22928580
cg22929209
cg22929793
cg22929840
cg22932195
cg22932223
cg22933020
cg22933232
cg22933396
cg22933439
cg22933538
cg22933630
cg22934006
cg22934824
cg22935762
cg22936376
cg22937375
cg22937462
cg22939219
cg22940263
cg22940953
cg22941025
cg22941064
cg22941403
cg22941588
cg22942169
cg22942245
cg22945471
cg22946582
cg22946761
cg22947402
cg22947481
cg22948085
cg22949229
cg22949345
cg22949767
cg22949881
cg22950376
cg22950493
cg22950933
cg22951229
cg22952017
cg22952341
cg22953510
cg22954265
cg22954818
cg22956023
cg22956063
cg22956257
cg22956811
cg22956922
cg22957752
cg22958118
cg22958243
cg22958262
cg22958715
cg22959578
cg22959894
cg22960051
cg22960187
cg22960236
cg22960289
cg22961716
cg22961747
cg22961815
cg22962106
cg22963027
cg22963191
cg22963343
cg22963587
cg22963979
cg22964044
cg22964396
cg22964768
cg22964775
cg22964985
cg22967383
cg22972262
cg22972402
cg22973026
cg22973068
cg22973236
cg22973246
cg22974100
cg22974161
cg22974462
cg22974505
cg22976708
cg22978316
cg22979356
cg22979531
cg22979546
cg22979992
cg22979996
cg22980046
cg22980453
cg22980697
cg22980834
cg22980863
cg22981687
cg22982884
cg22983641
cg22983677
cg22985595
cg22986597
cg22988865
cg22989463
cg22989659
cg22990875
cg22991163
cg22992057
cg22992591
cg22992904
cg22993358
cg22995176
cg22996045
cg22997906
cg22998206
cg22998353
cg22998534
cg22998811
cg22998840
cg23001457
cg23002439
cg23003872
cg23003934
cg23004387
cg23005103
cg23005179
cg23006541
cg23007076
cg23007804
cg23009007
cg23010062
cg23010765
cg23011899
cg23012243
cg23012288
cg23013475
cg23013894
cg23014672
cg23014800
cg23015691
cg23015949
cg23016632
cg23017753
cg23019315
cg23019996
cg23021237
cg23023044
cg23023255
cg23023870
cg23024233
cg23024913
cg23025198
cg23025654
cg23027817
cg23028840
cg23029185
cg23029285
cg23029519
cg23030486
cg23032200
cg23032391
cg23034265
cg23034757
cg23035602
cg23036232
cg23037019
cg23037186
cg23037537
cg23040554
cg23042796
cg23043218
cg23044169
cg23045470
cg23047033
cg23047079
cg23047322
cg23047397
cg23049312
cg23050340
cg23051632
cg23051859
cg23052267
cg23053516
cg23053723
cg23054647
cg23055064
cg23055199
cg23055377
cg23055499
cg23055754
cg23057621
cg23058109
cg23058129
cg23058731
cg23058911
cg23059376
cg23060646
cg23061114
cg23063364
cg23063945
cg23064501
cg23065415
cg23065487
cg23066221
cg23067256
cg23068623
cg23068800
cg23070485
cg23070487
cg23070665
cg23071053
cg23071256
cg23071408
cg23071497
cg23071740
cg23071791
cg23073111
cg23074704
cg23075026
cg23075771
cg23076474
cg23076711
cg23076826
cg23078522
cg23079120
cg23079226
cg23080427
cg23080563
cg23081488
cg23081754
cg23082401
cg23082620
cg23082766
cg23082773
cg23082794
cg23083514
cg23084402
cg23085500
cg23086647
cg23087798
cg23087961
cg23088286
cg23088403
cg23088904
cg23089436
cg23089764
cg23090671
cg23090776
cg23090860
cg23091181
cg23091656
cg23092040
cg23092381
cg23095043
cg23095732
cg23096272
cg23096558
cg23098053
cg23099145
cg23099740
cg23100370
cg23100493
cg23100591
cg23100810
cg23101093
cg23101138
cg23101686
cg23102129
cg23102197
cg23102388
cg23103346
cg23103406
cg23105099
cg23105183
cg23105237
cg23106865
cg23107144
cg23108435
cg23109174
cg23110108
cg23111146
cg23112651
cg23114772
cg23115173
cg23117204
cg23117530
cg23117565
cg23117592
cg23118139
cg23121777
cg23122320
cg23123267
cg23123918
cg23125249
cg23128056
cg23129217
cg23129643
cg23131131
cg23133198
cg23134100
cg23135850
cg23136799
cg23137666
cg23137845
cg23138720
cg23138872
cg23139792
cg23140076
cg23140396
cg23141987
cg23143208
cg23144563
cg23146713
cg23147443
cg23148631
cg23148701
cg23149064
cg23149573
cg23149822
cg23149845
cg23150814
cg23150842
cg23151401
cg23151636
cg23152667
cg23153338
cg23153615
cg23154064
cg23154636
cg23154747
cg23155281
cg23155339
cg23155459
cg23155606
cg23156245
cg23156439
cg23156486
cg23156630
cg23156804
cg23157449
cg23158658
cg23158892
cg23159493
cg23159693
cg23160376
cg23161251
cg23161318
cg23161769
cg23162087
cg23162686
cg23163644
cg23165431
cg23166047
cg23166258
cg23166445
cg23166740
cg23166787
cg23167528
cg23169388
cg23169605
cg23170036
cg23170959
cg23171179
cg23172907
cg23173817
cg23174483
cg23175428
cg23176388
cg23176663
cg23176931
cg23177995
cg23178809
cg23179570
cg23181283
cg23182239
cg23182836
cg23183922
cg23184503
cg23185262
cg23185401
cg23186743
cg23187015
cg23187160
cg23188282
cg23189949
cg23190054
cg23190402
cg23190472
cg23191009
cg23191072
cg23191632
cg23191740
cg23195619
cg23196302
cg23198529
cg23198759
cg23199403
cg23200354
cg23200466
cg23200509
cg23201419
cg23201676
cg23202090
cg23203338
cg23203755
cg23204577
cg23205400
cg23206289
cg23207324
cg23211470
cg23212786
cg23213018
cg23214207
cg23215084
cg23215275
cg23215483
cg23216004
cg23216292
cg23217935
cg23217946
cg23218535
cg23219332
cg23219925
cg23219933
cg23220418
cg23220420
cg23221139
cg23221431
cg23221506
cg23221681
cg23222247
cg23222745
cg23222930
cg23223550
cg23224356
cg23224458
cg23224752
cg23225234
cg23225699
cg23226307
cg23226387
cg23227259
cg23227285
cg23228779
cg23229652
cg23230014
cg23231093
cg23231902
cg23231910
cg23232056
cg23232915
cg23233680
cg23234602
cg23234741
cg23235004
cg23235069
cg23235870
cg23236165
cg23236169
cg23237733
cg23238501
cg23238918
cg23239533
cg23241950
cg23242503
cg23242561
cg23242649
cg23243012
cg23244452
cg23245192
cg23246360
cg23247842
cg23249367
cg23249872
cg23250039
cg23253399
cg23253583
cg23253988
cg23254024
cg23254662
cg23255774
cg23256235
cg23257220
cg23257859
cg23259711
cg23259713
cg23259851
cg23260966
cg23261204
cg23261420
cg23261608
cg23261820
cg23263791
cg23264236
cg23264413
cg23264738
cg23266398
cg23266597
cg23267110
cg23267224
cg23267450
cg23267513
cg23267554
cg23267872
cg23268879
cg23269513
cg23270103
cg23270808
cg23271575
cg23272378
cg23272695
cg23272822
cg23272880
cg23273834
cg23274244
cg23274691
cg23275263
cg23275764
cg23276445
cg23276502
cg23276631
cg23277788
cg23278815
cg23279058
cg23280213
cg23281861
cg23283288
cg23283362
cg23283474
cg23283621
cg23284292
cg23284476
cg23284921
cg23285059
cg23285599
cg23285750
cg23286105
cg23286756
cg23288275
cg23289734
cg23290146
cg23290573
cg23291682
cg23291865
cg23292770
cg23293787
cg23294302
cg23297089
cg23299156
cg23299385
cg23300961
cg23302991
cg23303070
cg23303505
cg23303855
cg23304267
cg23306239
cg23306641
cg23306755
cg23308437
cg23308441
cg23308914
cg23309128
cg23309203
cg23309342
cg23310835
cg23311108
cg23313274
cg23313644
cg23313963
cg23315518
cg23316923
cg23317501
cg23318459
cg23319012
cg23319365
cg23319982
cg23320334
cg23320550
cg23322934
cg23323395
cg23323468
cg23323926
cg23323948
cg23324149
cg23325483
cg23325997
cg23327556
cg23327851
cg23328109
cg23328335
cg23329543
cg23330503
cg23331626
cg23331837
cg23334559
cg23335195
cg23335329
cg23336323
cg23336561
cg23336892
cg23337631
cg23338640
cg23338752
cg23339448
cg23339482
cg23339709
cg23340286
cg23341970
cg23344069
cg23344097
cg23344121
cg23345515
cg23347058
cg23348290
cg23348575
cg23349349
cg23349634
cg23350580
cg23351290
cg23351707
cg23352145
cg23353281
cg23353952
cg23354745
cg23355166
cg23355197
cg23355250
cg23355997
cg23356121
cg23359717
cg23359932
cg23360102
cg23360635
cg23361609
cg23361614
cg23363202
cg23363484
cg23363526
cg23363818
cg23365275
cg23365392
cg23365513
cg23366930
cg23367112
cg23369114
cg23369608
cg23370167
cg23371371
cg23371542
cg23371567
cg23371570
cg23371720
cg23371800
cg23372072
cg23372178
cg23372297
cg23372773
cg23373087
cg23374864
cg23375282
cg23375379
cg23375972
cg23376467
cg23376562
cg23376757
cg23377852
cg23378108
cg23378142
cg23380039
cg23380307
cg23380440
cg23381598
cg23382101
cg23383151
cg23387874
cg23388086
cg23388451
cg23389807
cg23390488
cg23392434
cg23393076
cg23393701
cg23394916
cg23395228
cg23395298
cg23396155
cg23396751
cg23397427
cg23398073
cg23403072
cg23404366
cg23404902
cg23405271
cg23405364
[truncated: 68,146 more chars]
