# Supplementary material for: Identification of polymorphic and off-target probe binding sites on the Illumina Infinium MethylationEPIC BeadChip
Source: Genom Data. 2016 May 26;9:22–4. doi: 10.1016/j.gdata.2016.05.012 (PMC4909830; doi:10.1016/j.gdata.2016.05.012)
Supplement: Supplementary Table 3 — List of potentially cross-hybridising non-CpG-targeting probes [file mmc3.txt]

ch.1.1029351R
ch.1.103396251R
ch.1.1047298R
ch.1.1073856R
ch.1.1078655R
ch.1.113470988R
ch.1.118680314R
ch.1.1187063R
ch.1.1189675R
ch.1.119678825R
ch.1.1224902R
ch.1.1248405R
ch.1.1248481R
ch.1.1254747R
ch.1.1262625R
ch.1.131529R
ch.1.1337107R
ch.1.1363396R
ch.1.1392349R
ch.1.1435098R
ch.1.152821083R
ch.1.155481287R
ch.1.155658901R
ch.1.155695640R
ch.1.156669547F
ch.1.159013533R
ch.1.159606180R
ch.1.1604750R
ch.1.161896946R
ch.1.162023970R
ch.1.162671525R
ch.1.169608016R
ch.1.172034581R
ch.1.173213985R
ch.1.173249385R
ch.1.175985039R
ch.1.1767330R
ch.1.179457656R
ch.1.180997836R
ch.1.183610071R
ch.1.1854513R
ch.1.189720737F
ch.1.193863993R
ch.1.194336624R
ch.1.194404001R
ch.1.194862R
ch.1.196707923R
ch.1.196733536R
ch.1.198498029R
ch.1.198578402R
ch.1.200256956R
ch.1.201279582R
ch.1.207058233R
ch.1.207365939R
ch.1.207470409R
ch.1.2093982R
ch.1.2110356R
ch.1.212120986F
ch.1.213506027F
ch.1.217627000R
ch.1.222606050F
ch.1.224723245R
ch.1.227099949R
ch.1.228006015R
ch.1.228777R
ch.1.230734885R
ch.1.231737468F
ch.1.233191923R
ch.1.2344685R
ch.1.2378509R
ch.1.238173264R
ch.1.242086458R
ch.1.250064R
ch.1.2604911R
ch.1.2648414R
ch.1.2649807R
ch.1.2675516R
ch.1.2707897R
ch.1.2740682R
ch.1.2799699R
ch.1.2840814R
ch.1.2890885R
ch.1.2988325R
ch.1.2988748F
ch.1.30340112R
ch.1.3036304F
ch.1.3042365R
ch.1.315878R
ch.1.3178922R
ch.1.3188690F
ch.1.32283278R
ch.1.3259774R
ch.1.3307476R
ch.1.3319557F
ch.1.3533065R
ch.1.3533603R
ch.1.3571010R
ch.1.3571292R
ch.1.3577855R
ch.1.3651949R
ch.1.3659451R
ch.1.38337696R
ch.1.385573R
ch.1.3875151R
ch.1.3897073R
ch.1.3958639R
ch.1.4018176R
ch.1.4146056R
ch.1.4459276R
ch.1.448124R
ch.1.4511733R
ch.1.4603470R
ch.1.4634054R
ch.1.46653973R
ch.1.471396R
ch.1.4784808F
ch.1.48110560R
ch.1.4812384F
ch.1.4829111R
ch.1.4885626R
ch.1.4947900R
ch.1.505031R
ch.1.5400413R
ch.1.543953R
ch.1.55181547R
ch.1.55746252R
ch.1.56581040R
ch.1.587982R
ch.1.59471444R
ch.1.620704R
ch.1.64660926R
ch.1.653511R
ch.1.658177R
ch.1.659111R
ch.1.659794R
ch.1.69277142F
ch.1.69469992R
ch.1.81827435R
ch.1.822136R
ch.1.839062R
ch.1.85841987R
ch.1.876374R
ch.1.88636103R
ch.1.90405031F
ch.1.91396694R
ch.1.928723R
ch.1.933676F
ch.1.944912R
ch.1.95007378R
ch.1.953398R
ch.1.95642235F
ch.10.1024765R
ch.10.109266902R
ch.10.116792202R
ch.10.118622095R
ch.10.119748781R
ch.10.12001373R
ch.10.1305203R
ch.10.133109453R
ch.10.135292R
ch.10.1361226R
ch.10.1418365R
ch.10.1432102R
ch.10.14508944R
ch.10.15292952R
ch.10.1529706R
ch.10.1562909R
ch.10.1748644R
ch.10.176154R
ch.10.182900R
ch.10.1922786R
ch.10.19309820R
ch.10.1963761R
ch.10.1965163R
ch.10.202299R
ch.10.2027377R
ch.10.20745226R
ch.10.2094808R
ch.10.20960905R
ch.10.20960907R
ch.10.2166669R
ch.10.2186853R
ch.10.2192687R
ch.10.2372731R
ch.10.2404278R
ch.10.2414746R
ch.10.25135601F
ch.10.25361452R
ch.10.2545189R
ch.10.2545310R
ch.10.256977R
ch.10.2595292R
ch.10.2676717R
ch.10.2686225R
ch.10.2734064R
ch.10.2770541R
ch.10.2774258R
ch.10.290763R
ch.10.295680R
ch.10.296387R
ch.10.31807R
ch.10.33269R
ch.10.33343282R
ch.10.47925130F
ch.10.503573F
ch.10.54387284R
ch.10.54425967R
ch.10.58771679R
ch.10.5920188R
ch.10.6019805R
ch.10.622552R
ch.10.645342R
ch.10.69843199R
ch.10.7089384R
ch.10.72059822F
ch.10.7244193R
ch.10.73329320R
ch.10.736188R
ch.10.789016R
ch.10.79767096R
ch.10.80205838R
ch.10.818442R
ch.10.819441R
ch.10.82591910R
ch.10.83255157R
ch.10.84937624R
ch.10.89216809R
ch.10.901771R
ch.10.907315R
ch.10.92313227R
ch.10.96354720R
ch.10.983355R
ch.10.986655R
ch.10.9918151R
ch.11.1000958R
ch.11.101068482R
ch.11.1014025R
ch.11.10300781R
ch.11.104643362R
ch.11.104819605R
ch.11.109687686R
ch.11.110310046R
ch.11.1112034R
ch.11.1147402R
ch.11.1155333R
ch.11.117308167R
ch.11.1215677R
ch.11.1215826R
ch.11.1222898R
ch.11.1222938R
ch.11.125574265R
ch.11.130636222R
ch.11.130657691R
ch.11.1352825R
ch.11.1353882R
ch.11.13809260R
ch.11.1405170R
ch.11.1416715R
ch.11.1434436R
ch.11.1443191R
ch.11.150762R
ch.11.152092R
ch.11.1543446R
ch.11.1613249R
ch.11.1623093R
ch.11.1652751R
ch.11.1684505R
ch.11.17063585R
ch.11.1767550R
ch.11.1772738R
ch.11.1810631R
ch.11.1834293R
ch.11.1854895F
ch.11.1877857R
ch.11.2007778R
ch.11.2015773F
ch.11.2025741R
ch.11.2082292R
ch.11.2134397R
ch.11.2339138R
ch.11.23898073R
ch.11.24196551F
ch.11.2451667R
ch.11.2495959R
ch.11.2510309R
ch.11.2527482R
ch.11.25488742R
ch.11.2590R
ch.11.2683828R
ch.11.2757007R
ch.11.2757508R
ch.11.28744729R
ch.11.29638519R
ch.11.310923R
ch.11.340609R
ch.11.40793829R
ch.11.41140287R
ch.11.41625527F
ch.11.42038R
ch.11.452299R
ch.11.50107818R
ch.11.535384R
ch.11.628455R
ch.11.69043358R
ch.11.71909907R
ch.11.720675R
ch.11.838495R
ch.11.868182R
ch.11.91116131R
ch.11.91717525F
ch.11.930275R
ch.11.942842R
ch.11.94541071R
ch.11.96117892F
ch.11.962980R
ch.11.966717R
ch.11.966965R
ch.11.96774805R
ch.11.975705R
ch.11.97728705F
ch.11.983092R
ch.11.997072R
ch.12.1017720R
ch.12.1038646R
ch.12.104817561R
ch.12.1048628F
ch.12.104929702R
ch.12.105153690R
ch.12.1107853R
ch.12.1121679R
ch.12.113548585R
ch.12.114140863R
ch.12.1174756R
ch.12.1181547R
ch.12.1204902R
ch.12.121680993R
ch.12.12432R
ch.12.1274494R
ch.12.1284972R
ch.12.129703717R
ch.12.131811093R
ch.12.13534453R
ch.12.13976R
ch.12.1441382R
ch.12.1531371R
ch.12.1574978R
ch.12.1596805R
ch.12.1667570F
ch.12.1700408R
ch.12.1878964R
ch.12.1928258R
ch.12.1940337R
ch.12.19627204F
ch.12.1983124R
ch.12.2010372R
ch.12.2081853R
ch.12.2105166R
ch.12.2222572R
ch.12.2471797R
ch.12.2473323R
ch.12.2579909R
ch.12.2586863F
ch.12.2759882R
ch.12.28033R
ch.12.28612808R
ch.12.2884971R
ch.12.2884988R
ch.12.29232229R
ch.12.292758R
ch.12.31424680R
ch.12.45348862R
ch.12.49617489F
ch.12.55659191R
ch.12.570712R
ch.12.57770130R
ch.12.58754139R
ch.12.602695F
ch.12.61764592R
ch.12.66001376R
ch.12.66046708R
ch.12.679484R
ch.12.71364637R
ch.12.71498574F
ch.12.71928151F
ch.12.74378365R
ch.12.76556427R
ch.12.77661295R
ch.12.7819240R
ch.12.78471492F
ch.12.827006R
ch.12.868326R
ch.12.902977F
ch.12.90545295R
ch.12.921239R
ch.12.92153209R
ch.12.9379220R
ch.12.96843545R
ch.12.973812R
ch.13.102612347R
ch.13.106104868R
ch.13.1070180R
ch.13.1081090R
ch.13.1085822R
ch.13.1109452R
ch.13.1320446R
ch.13.1437856R
ch.13.1448446R
ch.13.1455853R
ch.13.1524792R
ch.13.1677809R
ch.13.1744822R
ch.13.21351437R
ch.13.22443791R
ch.13.22912778R
ch.13.233184R
ch.13.26730751R
ch.13.268523R
ch.13.30339786R
ch.13.315182R
ch.13.33087556F
ch.13.34126435R
ch.13.356781R
ch.13.36227054R
ch.13.37580793F
ch.13.39564907R
ch.13.40199926R
ch.13.43576588R
ch.13.45374264R
ch.13.50754963R
ch.13.50757403R
ch.13.53841817R
ch.13.54449778R
ch.13.557053R
ch.13.564317R
ch.13.58256388R
ch.13.58694637R
ch.13.63716R
ch.13.650435R
ch.13.654879R
ch.13.65672232R
ch.13.67938274F
ch.13.721274R
ch.13.76200044F
ch.13.78325399R
ch.13.80601193R
ch.13.81021746R
ch.13.84760847R
ch.13.865492R
ch.13.88042475R
ch.13.88042588R
ch.13.89329433R
ch.13.90643811R
ch.13.90716753R
ch.13.914371F
ch.13.929593F
ch.13.97330936R
ch.14.1097636R
ch.14.1182433R
ch.14.1187653R
ch.14.1251344R
ch.14.1254509R
ch.14.1292508R
ch.14.1387929R
ch.14.1421228R
ch.14.1488981R
ch.14.1499103R
ch.14.1513839R
ch.14.1558261F
ch.14.1755952R
ch.14.220543R
ch.14.25380199R
ch.14.25380211R
ch.14.28343813R
ch.14.40801112R
ch.14.43720575R
ch.14.43986R
ch.14.44741640R
ch.14.50884044F
ch.14.556710R
ch.14.560311R
ch.14.561430R
ch.14.564806R
ch.14.569218R
ch.14.624270R
ch.14.628538R
ch.14.64475309R
ch.14.65485687R
ch.14.68209562R
ch.14.689341R
ch.14.71046539R
ch.14.71061373R
ch.14.769589F
ch.14.782543R
ch.14.809850R
ch.14.81957238R
ch.14.83549112R
ch.14.85271447F
ch.14.91718448R
ch.14.92683308R
ch.14.93511233R
ch.14.955325R
ch.15.1221715R
ch.15.1310449F
ch.15.1428207F
ch.15.1428309R
ch.15.1454355R
ch.15.1458091R
ch.15.1525362R
ch.15.1538350R
ch.15.1556816R
ch.15.1582754F
ch.15.1606867R
ch.15.1614682R
ch.15.1681270R
ch.15.1787851R
ch.15.23362502F
ch.15.23774000R
ch.15.25649867R
ch.15.31224719R
ch.15.327351R
ch.15.32812813R
ch.15.33220631R
ch.15.37208706R
ch.15.374589R
ch.15.38229170R
ch.15.38937523R
ch.15.403279R
ch.15.406975R
ch.15.429642R
ch.15.430474R
ch.15.45894638R
ch.15.46384616R
ch.15.46395492R
ch.15.465126R
ch.15.47805190R
ch.15.481908R
ch.15.50992641R
ch.15.607847R
ch.15.62563063R
ch.15.64945366R
ch.15.663480R
ch.15.67797584R
ch.15.68126615R
ch.15.74293042R
ch.15.75815792R
ch.15.77744308R
ch.15.77890571R
ch.15.79573225R
ch.15.811911R
ch.15.814613R
ch.15.83678010R
ch.15.84103R
ch.15.843512R
ch.15.86030110R
ch.15.865366R
ch.15.90570017R
ch.15.92028544F
ch.15.922567R
ch.15.93744710R
ch.15.95956591R
ch.15.96924465R
ch.16.1230298R
ch.16.1235821R
ch.16.1296828R
ch.16.1297555R
ch.16.13300564R
ch.16.13852091R
ch.16.1427106R
ch.16.1512048R
ch.16.1565572R
ch.16.1602018R
ch.16.1684049R
ch.16.1700675R
ch.16.17742437R
ch.16.1914550R
ch.16.192535R
ch.16.2068605F
ch.16.2072386R
ch.16.2085963R
ch.16.271253R
ch.16.296248R
ch.16.364290R
ch.16.406779R
ch.16.440507F
ch.16.49831971R
ch.16.50203861R
ch.16.50203954R
ch.16.50217098R
ch.16.50988881R
ch.16.51328157R
ch.16.53179517R
ch.16.54217905R
ch.16.55305377R
ch.16.589030R
ch.16.61129843R
ch.16.612655R
ch.16.64748135R
ch.16.64814095R
ch.16.700349R
ch.16.71108803R
ch.16.72302375R
ch.16.723175R
ch.16.723901F
ch.16.725323R
ch.16.726563F
ch.16.74794652R
ch.16.78152474R
ch.16.82416228R
ch.16.82520294R
ch.16.84131625R
ch.16.85413264R
ch.16.85547084R
ch.16.9041202R
ch.17.1008464R
ch.17.10619372R
ch.17.1102270R
ch.17.1132347R
ch.17.1184801R
ch.17.12041704R
ch.17.1212751R
ch.17.1234119R
ch.17.1348129R
ch.17.1364760R
ch.17.1406968R
ch.17.1454035R
ch.17.1457304R
ch.17.1508712R
ch.17.1542746R
ch.17.1575954R
ch.17.1630550R
ch.17.1646506R
ch.17.16529697F
ch.17.1679671R
ch.17.1711350R
ch.17.1730525R
ch.17.1742593R
ch.17.1874959R
ch.17.1996417R
ch.17.21699132R
ch.17.2196713R
ch.17.230463R
ch.17.254251R
ch.17.27159102R
ch.17.29716121R
ch.17.41650897R
ch.17.458890R
ch.17.46186719R
ch.17.48599625R
ch.17.49517645R
ch.17.49865880R
ch.17.49953103R
ch.17.51385210R
ch.17.52148184R
ch.17.53379803R
ch.17.5755931R
ch.17.59059R
ch.17.620779R
ch.17.65853408R
ch.17.66175159R
ch.17.67353124R
ch.17.69555766F
ch.17.72133F
ch.17.74596917R
ch.17.75301806F
ch.17.75722220R
ch.17.79071R
ch.17.828578F
ch.17.839409R
ch.17.849637R
ch.17.968383R
ch.18.1002961R
ch.18.1186861R
ch.18.1546242R
ch.18.164884R
ch.18.18270R
ch.18.189111R
ch.18.310800R
ch.18.311714R
ch.18.316502R
ch.18.400468R
ch.18.458692R
ch.18.544831R
ch.18.546433R
ch.18.672159R
ch.18.773216R
ch.18.844464R
ch.18.925473R
ch.19.1004238R
ch.19.1024848R
ch.19.1033996R
ch.19.1079710R
ch.19.1125306R
ch.19.11524367R
ch.19.11892768R
ch.19.1200890F
ch.19.12242617R
ch.19.1271107R
ch.19.1306964R
ch.19.1349607R
ch.19.1364541R
ch.19.1427912R
ch.19.1528169R
ch.19.1633300R
ch.19.16613897R
ch.19.1716179R
ch.19.1740011R
ch.19.17835377R
ch.19.1892527R
ch.19.1899367R
ch.19.1906967F
ch.19.21460585R
ch.19.21471048R
ch.19.22680R
ch.19.23069863R
ch.19.23069876R
ch.19.233112R
ch.19.239668R
ch.19.24042144R
ch.19.33331025R
ch.19.476355R
ch.19.57789982R
ch.19.702771R
ch.19.714487R
ch.19.732135R
ch.19.746747R
ch.19.777701F
ch.19.841535R
ch.19.848927R
ch.19.889372R
ch.19.931598F
ch.19.931611R
ch.19.931767R
ch.2.101965435R
ch.2.1028977R
ch.2.1030760R
ch.2.107376196R
ch.2.109048761R
ch.2.10906491R
ch.2.1116759R
ch.2.111833563R
ch.2.1123873R
ch.2.113320801R
ch.2.1134293R
ch.2.113772948R
ch.2.114282875R
ch.2.1159565R
ch.2.116320463R
ch.2.11889418R
ch.2.121392984R
ch.2.121457425R
ch.2.1222844F
ch.2.122964391R
ch.2.12307237R
ch.2.123910862R
ch.2.126713632R
ch.2.126989343R
ch.2.128713295R
ch.2.1294774R
ch.2.1302556R
ch.2.132864912R
ch.2.1353441R
ch.2.1424431R
ch.2.1436611R
ch.2.144326562R
ch.2.144399654R
ch.2.145681601R
ch.2.147017622F
ch.2.147354665R
ch.2.148072779R
ch.2.1497140R
ch.2.154144R
ch.2.154234353F
ch.2.155158194R
ch.2.1564633R
ch.2.157204871R
ch.2.1580620R
ch.2.159251619R
ch.2.16021824F
ch.2.161489025R
ch.2.164393752R
ch.2.164613865R
ch.2.165408785R
ch.2.165639268R
ch.2.165987933R
ch.2.166260884R
ch.2.168147954R
ch.2.1685478R
ch.2.1701371R
ch.2.171877258F
ch.2.172936443R
ch.2.1730502R
ch.2.1786654R
ch.2.184672693R
ch.2.184722192F
ch.2.188569927R
ch.2.1894803R
ch.2.189776559R
ch.2.1903814R
ch.2.1904847R
ch.2.195648145F
ch.2.199792288R
ch.2.200609314R
ch.2.2007613R
ch.2.2008119R
ch.2.202877934R
ch.2.204909450R
ch.2.20642108R
ch.2.207814544R
ch.2.21123043R
ch.2.2134493R
ch.2.217478R
ch.2.219167520R
ch.2.2207852R
ch.2.223778692R
ch.2.224494R
ch.2.224872986R
ch.2.228034896R
ch.2.229228416R
ch.2.23211351R
ch.2.2322915R
ch.2.23282842R
ch.2.233013039R
ch.2.233259725R
ch.2.235177505R
ch.2.2367852R
ch.2.237314361R
ch.2.252555R
ch.2.25452096R
ch.2.2578847R
ch.2.2613213R
ch.2.2613291R
ch.2.2660550F
ch.2.26857817R
ch.2.2759695R
ch.2.2787684R
ch.2.2825309R
ch.2.3048096R
ch.2.30727973R
ch.2.3132178R
ch.2.3151712R
ch.2.3260358R
ch.2.3330114R
ch.2.3372683R
ch.2.3376566R
ch.2.346154R
ch.2.3528555R
ch.2.37472519R
ch.2.3753920R
ch.2.38819824R
ch.2.3935127R
ch.2.39602547R
ch.2.4034195R
ch.2.4086695R
ch.2.4104651R
ch.2.4116732R
ch.2.41439940R
ch.2.418803R
ch.2.4251330R
ch.2.42601115R
ch.2.42814419F
ch.2.4281665R
ch.2.43155345R
ch.2.4366798R
ch.2.4457098R
ch.2.4483319R
ch.2.4489892R
ch.2.4494704R
ch.2.4554563R
ch.2.4636382R
ch.2.4639917R
ch.2.4671106R
ch.2.4679874R
ch.2.4702687R
ch.2.4739220R
ch.2.4756204R
ch.2.47844995F
ch.2.4817431F
ch.2.48386772R
ch.2.4917873F
ch.2.4964537R
ch.2.5119090R
ch.2.5127303R
ch.2.52173332R
ch.2.54406426R
ch.2.58092646R
ch.2.635363R
ch.2.65899595R
ch.2.6726424R
ch.2.6773348R
ch.2.729349R
ch.2.731300R
ch.2.7317635R
ch.2.74439573R
ch.2.747167F
ch.2.74841720R
ch.2.75889792R
ch.2.78120589R
ch.2.7928002R
ch.2.79376880R
ch.2.797627R
ch.2.80942047R
ch.2.81927627R
ch.2.8227858R
ch.2.8786390R
ch.2.88242814R
ch.20.115261R
ch.20.12629947R
ch.20.1390894R
ch.20.16878662R
ch.20.18164830R
ch.20.19661794R
ch.20.221631R
ch.20.22462067R
ch.20.24070907R
ch.20.24371212R
ch.20.325487R
ch.20.356846R
ch.20.378963R
ch.20.437154R
ch.20.44558307R
ch.20.46011435R
ch.20.4648144R
ch.20.50084728R
ch.20.50133246R
ch.20.52179737R
ch.20.53160609R
ch.20.532344R
ch.20.61946943R
ch.20.661824R
ch.20.741059R
ch.20.752957R
ch.20.772844R
ch.20.804375F
ch.20.829586R
ch.20.905431R
ch.20.940469R
ch.21.17404405R
ch.21.19455351R
ch.21.20879148R
ch.21.228978R
ch.21.284298R
ch.21.28584518R
ch.21.35952245R
ch.21.39853023F
ch.21.39866785R
ch.21.40139802R
ch.21.420934R
ch.21.43554353R
ch.21.442315R
ch.21.551062R
ch.21.551389R
ch.21.579442R
ch.21.720335R
ch.21.825836R
ch.22.107403R
ch.22.11243R
ch.22.137888R
ch.22.138449R
ch.22.147839R
ch.22.149158R
ch.22.16108507R
ch.22.17803970R
ch.22.217069R
ch.22.22597277R
ch.22.22928834R
ch.22.243204R
ch.22.25752197R
ch.22.26442001R
ch.22.30020508R
ch.22.317144R
ch.22.38010425R
ch.22.40657F
ch.22.436090R
ch.22.467397R
ch.22.47579720R
ch.22.48274842R
ch.22.528917R
ch.22.569473R
ch.22.694298R
ch.22.707049R
ch.22.707968R
ch.22.728807R
ch.22.734399R
ch.3.1012570R
ch.3.1012680R
ch.3.1021608R
ch.3.1040445R
ch.3.1042115R
ch.3.1042801R
ch.3.1112796R
ch.3.1119246R
ch.3.1121988R
ch.3.1132748F
ch.3.1209178R
ch.3.1245645R
ch.3.12948F
ch.3.1444649R
ch.3.1455028R
ch.3.16805090R
ch.3.1736055R
ch.3.19571190R
ch.3.2059622R
ch.3.2096467F
ch.3.21287957F
ch.3.2189626R
ch.3.2218090R
ch.3.22673962R
ch.3.22680409R
ch.3.2279603R
ch.3.2293220R
ch.3.23071816R
ch.3.2338385R
ch.3.2364134R
ch.3.2372016F
ch.3.2385974R
ch.3.2399726R
ch.3.2438620R
ch.3.24643237R
ch.3.2523607F
ch.3.2560679R
ch.3.2567129F
ch.3.2627042R
ch.3.2658749R
ch.3.2661134R
ch.3.2729882R
ch.3.2741911R
ch.3.2787532R
ch.3.2859325R
ch.3.2924837R
ch.3.3021133F
ch.3.30723819R
ch.3.3261545R
ch.3.3328721R
ch.3.3371471R
ch.3.33893856R
ch.3.3414728R
ch.3.343413R
ch.3.343688R
ch.3.3451078R
ch.3.35408643R
ch.3.3584022R
ch.3.3596501R
ch.3.360440R
ch.3.362356R
ch.3.37390721F
ch.3.38006391R
ch.3.3822654R
ch.3.397026R
ch.3.39794766R
ch.3.42394281R
ch.3.43988081F
ch.3.44870121R
ch.3.46171638R
ch.3.52262431R
ch.3.52786R
ch.3.54000268R
ch.3.541014R
ch.3.541850R
ch.3.55501R
ch.3.574787R
ch.3.59098676R
ch.3.638689R
ch.3.680450R
ch.3.6830780F
ch.3.69086826R
ch.3.693217R
ch.3.72009955R
ch.3.72737075R
ch.3.76029796F
ch.3.78427614R
ch.3.81030298R
ch.3.8200463R
ch.3.82264484R
ch.3.946759R
ch.3.948191R
ch.3.993783R
ch.3.994724R
ch.4.101815866R
ch.4.103499010R
ch.4.10585887R
ch.4.10698657R
ch.4.108890154R
ch.4.109582151R
ch.4.1098158R
ch.4.110463737R
ch.4.112386156R
ch.4.11419765R
ch.4.11486815R
ch.4.115542586R
ch.4.116818530F
ch.4.1169037R
ch.4.1172045R
ch.4.11741141R
ch.4.1184577R
ch.4.12213464R
ch.4.122145192R
ch.4.12333187F
ch.4.125594887R
ch.4.12604R
ch.4.128214674R
ch.4.129498779F
ch.4.129827632R
ch.4.133369014F
ch.4.133661909R
ch.4.134247547R
ch.4.134822993R
ch.4.1357131R
ch.4.135914028F
ch.4.136634687R
ch.4.137381452F
ch.4.13872363R
ch.4.138875280R
ch.4.1463482R
ch.4.1478851R
ch.4.150648562F
ch.4.15214191R
ch.4.152491566R
ch.4.1530996R
ch.4.154139216R
ch.4.157207369R
ch.4.1580997R
ch.4.161272230R
ch.4.162336241R
ch.4.165600943F
ch.4.1662577R
ch.4.166959540F
ch.4.172823451R
ch.4.178543248R
ch.4.179430345R
ch.4.183293081R
ch.4.185753098R
ch.4.1889364R
ch.4.190900747R
ch.4.194519R
ch.4.2115405R
ch.4.22775409R
ch.4.23085918R
ch.4.2387433R
ch.4.2608081R
ch.4.2693560R
ch.4.2701555R
ch.4.2714611R
ch.4.27623090R
ch.4.2824859R
ch.4.28965407R
ch.4.2941683R
ch.4.3045996R
ch.4.3194770R
ch.4.3239524R
ch.4.33594158R
ch.4.3427878R
ch.4.3472400R
ch.4.3479505R
ch.4.37457342R
ch.4.37949012R
ch.4.38162960R
ch.4.39131871R
ch.4.43528094R
ch.4.43738163F
ch.4.46116426R
ch.4.54268536R
ch.4.55637694R
ch.4.58175585R
ch.4.586044R
ch.4.594573R
ch.4.60646130F
ch.4.63596126R
ch.4.66343068R
ch.4.69646068F
ch.4.698479R
ch.4.71452R
ch.4.72691992R
ch.4.73355803R
ch.4.73355811R
ch.4.73928309R
ch.4.73985647R
ch.4.74730522R
ch.4.76675046R
ch.4.77087090F
ch.4.83718914R
ch.4.8376363R
ch.4.8599138R
ch.4.86567531R
ch.4.90357449R
ch.4.91104449F
ch.4.938375R
ch.4.938507R
ch.5.1085870R
ch.5.1225211R
ch.5.12481757R
ch.5.12588653R
ch.5.1264897R
ch.5.1369403R
ch.5.1433452R
ch.5.1450929R
ch.5.1514501R
ch.5.158370R
ch.5.1607347F
ch.5.1829349R
ch.5.1837083R
ch.5.1870083F
ch.5.18883716R
ch.5.1906008F
ch.5.1979606R
ch.5.1992431R
ch.5.2059852R
ch.5.2119577R
ch.5.2235120R
ch.5.2255319R
ch.5.2306836F
ch.5.2313526R
ch.5.23338039R
ch.5.23452154R
ch.5.236818R
ch.5.2389603F
ch.5.24240029R
ch.5.2444790R
ch.5.252072R
ch.5.2522686R
ch.5.2533981R
ch.5.2559743R
ch.5.2564734R
ch.5.2607995R
ch.5.28120096R
ch.5.2843133R
ch.5.2925238F
ch.5.2973702R
ch.5.30573736R
ch.5.3165702R
ch.5.31803364R
ch.5.3183300R
ch.5.3276032R
ch.5.3291566R
ch.5.3315058R
ch.5.3330431R
ch.5.34664565R
ch.5.3497740R
ch.5.38673910R
ch.5.409282R
ch.5.42356207R
ch.5.432310R
ch.5.52674027R
ch.5.53208672R
ch.5.5396883R
ch.5.61135040R
ch.5.6287987R
ch.5.634030F
ch.5.673290R
ch.5.67966857R
ch.5.68282404R
ch.5.682918R
ch.5.696714R
ch.5.73958282R
ch.5.762713R
ch.5.78058155R
ch.5.79606571R
ch.5.83804089R
ch.5.838196R
ch.5.83977780R
ch.5.87268879R
ch.5.942599F
ch.5.96698337R
ch.5.96811951R
ch.5.978199R
ch.5.97862610R
ch.6.104972868R
ch.6.105025291R
ch.6.106373286R
ch.6.107549394R
ch.6.108097463R
ch.6.1094404R
ch.6.113116714F
ch.6.115053477R
ch.6.11766035R
ch.6.1196585F
ch.6.1206704R
ch.6.1218502R
ch.6.122367561R
ch.6.122375039R
ch.6.1232832R
ch.6.1238048R
ch.6.1297321R
ch.6.1311487R
ch.6.133496032R
ch.6.134515066F
ch.6.1385876F
ch.6.139021151R
ch.6.140551910F
ch.6.141403409F
ch.6.1433484F
ch.6.144195587R
ch.6.14670643R
ch.6.147307359R
ch.6.147974784R
ch.6.149019574R
ch.6.153675014R
ch.6.154106492R
ch.6.156307177R
ch.6.159391054R
ch.6.164862012R
ch.6.165088341R
ch.6.1678538R
ch.6.168367002R
ch.6.169233872R
ch.6.169577133F
ch.6.1795380F
ch.6.197209F
ch.6.19775382R
ch.6.2132867R
ch.6.2143967R
ch.6.2146758R
ch.6.215100R
ch.6.21652857R
ch.6.2680060R
ch.6.2771202R
ch.6.2791833R
ch.6.2849527R
ch.6.2925136R
ch.6.2958553R
ch.6.2988932R
ch.6.30895157R
ch.6.3091160R
ch.6.3276431R
ch.6.3333851R
ch.6.3354773R
ch.6.34361150R
ch.6.347904R
ch.6.36202665R
ch.6.37043690R
ch.6.41978480R
ch.6.467964R
ch.6.47170703R
ch.6.48633908R
ch.6.51066775R
ch.6.53095038R
ch.6.57755616R
ch.6.57776846F
ch.6.63446327R
ch.6.66830957F
ch.6.698823R
ch.6.751103R
ch.6.77755434R
ch.6.79339589F
ch.6.79620741R
ch.6.83110103R
ch.6.839713R
ch.6.90007516R
ch.6.92327598R
ch.6.94639249R
ch.6.949970F
ch.6.952513R
ch.6.98329815R
ch.6.99782119R
ch.7.102590751F
ch.7.109948253R
ch.7.114766940R
ch.7.116679792R
ch.7.1172609R
ch.7.118285014F
ch.7.1191358R
ch.7.122480889F
ch.7.122671817R
ch.7.1241660R
ch.7.125108021R
ch.7.1264585R
ch.7.128681R
ch.7.130936447R
ch.7.135065R
ch.7.137529584R
ch.7.137597056R
ch.7.137635968R
ch.7.140683712R
ch.7.140705775R
ch.7.1415213R
ch.7.141697R
ch.7.1427355R
ch.7.1466734R
ch.7.149841082R
ch.7.1578169F
ch.7.1628533R
ch.7.1637031F
ch.7.1667959R
ch.7.1699359R
ch.7.1710114F
ch.7.1973356R
ch.7.2066570R
ch.7.2086776R
ch.7.2185748R
ch.7.2186304R
ch.7.2194789F
ch.7.21959714R
ch.7.2226368R
ch.7.2252844R
ch.7.246556R
ch.7.2635062R
ch.7.2660938R
ch.7.2667284R
ch.7.2726195R
ch.7.2860922R
ch.7.2865377R
ch.7.288614R
ch.7.2897584R
ch.7.2986028F
ch.7.3038064F
ch.7.3089487R
ch.7.313144R
ch.7.318201F
ch.7.3189261R
ch.7.32670294R
ch.7.3273335R
ch.7.3273938R
ch.7.3333777R
ch.7.3356624R
ch.7.38331565R
ch.7.41324965F
ch.7.42519133R
ch.7.453032F
ch.7.49004861R
ch.7.50621990F
ch.7.51839018F
ch.7.53629068R
ch.7.54221757R
ch.7.558423R
ch.7.592198R
ch.7.66927703R
ch.7.67314344F
ch.7.735851R
ch.7.83698262R
ch.7.83866664R
ch.7.84780R
ch.7.85416618R
ch.7.86067222R
ch.7.88141140F
ch.7.924839R
ch.7.93764192R
ch.7.990472R
ch.8.1011566R
ch.8.102115565R
ch.8.103893680R
ch.8.10440381R
ch.8.104563527R
ch.8.1077192R
ch.8.1083168R
ch.8.112637330R
ch.8.118680502R
ch.8.123133581F
ch.8.1247165R
ch.8.125388564R
ch.8.127920202R
ch.8.128640959R
ch.8.1293020R
ch.8.130345735R
ch.8.131484952R
ch.8.131497396R
ch.8.131518788R
ch.8.132836635R
ch.8.1357995R
ch.8.137615416R
ch.8.140049216F
ch.8.143138149R
ch.8.1439749R
ch.8.153539F
ch.8.1632180R
ch.8.1681415R
ch.8.1702176R
ch.8.1742370R
ch.8.1782311R
ch.8.1812887R
ch.8.18329843R
ch.8.1852347F
ch.8.1993893R
ch.8.1995451R
ch.8.2087691R
ch.8.2102814R
ch.8.2104015R
ch.8.2335308R
ch.8.2343166R
ch.8.2353618R
ch.8.23838320R
ch.8.2442961R
ch.8.24555156R
ch.8.2527088R
ch.8.25340112R
ch.8.2576295R
ch.8.26336736R
ch.8.2835922R
ch.8.2842146R
ch.8.31295111R
ch.8.31582255R
ch.8.33052751R
ch.8.353716R
ch.8.39446R
ch.8.40958873F
ch.8.419879R
ch.8.49582343R
ch.8.49616578R
ch.8.52117604R
ch.8.54126760R
ch.8.54350894R
ch.8.56925254R
ch.8.61159655R
ch.8.61455948R
ch.8.65240324F
ch.8.68016094R
ch.8.68461758R
ch.8.68960677R
ch.8.7249R
ch.8.72742858R
ch.8.80227880R
ch.8.81283154R
ch.8.869729R
ch.8.870369R
ch.8.885117R
ch.8.902189R
ch.8.903080R
ch.8.90327161R
ch.8.9051069F
ch.8.90781826R
ch.8.91248331R
ch.8.9261340R
ch.8.93711588R
ch.8.969355F
ch.8.97539754R
ch.9.1009386R
ch.9.103369821R
ch.9.1059422R
ch.9.106041185R
ch.9.106992904R
ch.9.107006705R
ch.9.1078185R
ch.9.10784434R
ch.9.108332624R
ch.9.109254566R
ch.9.109447758R
ch.9.1104901R
ch.9.1116984R
ch.9.1117114R
ch.9.113042395R
ch.9.1152820R
ch.9.116081R
ch.9.116118R
ch.9.1169222R
ch.9.120878154R
ch.9.1241711R
ch.9.126316596R
ch.9.13245070R
ch.9.1352789F
ch.9.138894394R
ch.9.1449587R
ch.9.14534598R
ch.9.1539394R
ch.9.1675990R
ch.9.17528768R
ch.9.1872490F
ch.9.1874451R
ch.9.1921717R
ch.9.2042397F
ch.9.2043201R
ch.9.2051689R
ch.9.2215767R
ch.9.2223115R
ch.9.22352682F
ch.9.2262725R
ch.9.2265413R
ch.9.2285199R
ch.9.2298007R
ch.9.2473665R
ch.9.2503392R
ch.9.2549180R
ch.9.25704165R
ch.9.26162534R
ch.9.2793549R
ch.9.2793850R
ch.9.30972590F
ch.9.31239617R
ch.9.319861R
ch.9.377428R
ch.9.38721634R
ch.9.592503R
ch.9.691424R
ch.9.72278394R
ch.9.750163F
ch.9.77067993R
ch.9.7776528F
ch.9.79515146F
ch.9.83610230R
ch.9.837340R
ch.9.898515R
ch.9.90621653R
ch.9.914443R
ch.9.93402636R
ch.9.941347R
ch.9.96055087R
ch.9.98463211R
ch.9.98936572R
ch.9.98937537R
ch.9.98957343R
ch.9.98989607R
ch.X.1002740R
ch.X.107997386R
ch.X.108232304R
ch.X.108369489R
ch.X.1084407R
ch.X.111648924R
ch.X.112138872R
ch.X.112318143R
ch.X.112526203R
ch.X.1126021R
ch.X.1158406R
ch.X.115956070R
ch.X.116673198R
ch.X.1171704R
ch.X.13187220R
ch.X.1388524F
ch.X.143865083R
ch.X.147603R
ch.X.1485219F
ch.X.1639000R
ch.X.1698482R
ch.X.1776338R
ch.X.1851142F
ch.X.188238R
ch.X.23343928R
ch.X.25041823R
ch.X.255793R
ch.X.256253R
ch.X.258064R
ch.X.346519R
ch.X.382657R
ch.X.409130R
ch.X.42405548R
ch.X.42921571R
ch.X.557489R
ch.X.652438R
ch.X.68408155R
ch.X.7566543R
ch.X.772253F
ch.X.79027977R
ch.X.881546R
ch.X.88220680F
ch.X.89171221R
ch.X.90223523F
ch.X.92148261F
ch.X.92448175R
ch.X.93511680F
ch.X.94051109R
ch.X.94260649R
ch.X.967194F
ch.X.97129969R
ch.X.97133160R
ch.X.97737721F
ch.X.98007042R
